# Supplementary material for: Proteomic Profiling of Primary Hippocampal Neurons Reveals Noncanonical GFAP Expression and Metabolic Adaptations in Glia‐Free Culture
Source: Proteomics. 2026 Apr 10;26(7):111–30. doi: 10.1002/pmic.70130 (PMC13327714; doi:10.1002/pmic.70130)
Supplement: Supplementary file 1 — Supporting File 1: pmic70130‐sup‐0001‐TableS1.xlsx. [file PMIC-26--s004.xlsx]

## Sheet: Proteins detected
Protein IDs	Protein names	Gene names	Hipp. 1 (pmol/mg)	Hipp. 2 (pmol/mg)	Hipp. 3 (pmol/mg)	Hipp. 4 (pmol/mg)	Hipp. 5 (pmol/mg)	Neurons 1 (pmol/mg)	Neurons 2 (pmol/mg)	Neurons 3 (pmol/mg)	Neurons 4 (pmol/mg)	Neurons 5 (pmol/mg)	Unique peptides	young hippocampus (pmol/mg)	neurons (pmol/mg)	T-test
Q922Q1;E0CZH6	Mitochondrial amidoxime reducing component 2	Mtarc2	3.13901	3.72697	3.00408	3.00162	3.12112	1.64	2.22413	1.78147	1.10606	1.22743	14	3.19856	1.59582	0.000165813
Q3KNM2;F6W8T3	E3 ubiquitin-protein ligase MARCH5	Marchf5	0.654814	1.0565	0.727359	0.77635	0.701027	0.384642	0.392395	0.42068	0.455271	0.644921	6	0.783211	0.459582	0.00543847
Q6ZQ89;Q6ZQ89-2;Q6ZQ89-3	E3 ubiquitin-protein ligase MARCH6	Marchf6	0.0177479	0.026201	0.0214827	0.0230784	0.0159571	0	0	0	0	0	3	0.0208934	0	3.23333e-06
P42208;E9Q3V6;F6WYM0;D3YYB1;D3Z3C0;D3Z1S1;F6UKN5;D3YZU7;D3YV76;G3UYQ0	Septin-2	Septin2	3.98158	3.6267	3.65566	4.16249	4.18223	2.4481	1.69353	1.51259	1.3705	1.66442	22	3.92173	1.73783	9.55824e-06
Q9Z1S5-2	Neuronal-specific septin-3	Septin3	12.9839	14.5664	13.9735	12.4976	13.8719	24.8576	21.9114	27.0325	17.2192	18.6508	2	13.5786	21.9343	0.00211942
Q9Z1S5	Neuronal-specific septin-3	Septin3	0.950891	1.03347	0.912292	0.918864	0.839709	1.48608	1.35775	1.28283	0.85994	1.43761	1	0.931046	1.28484	0.0158632
P28661;P28661-2;P28661-3;P28661-4;P28661-5;Q5ND09;Q5ND13;Q5ND18;P28661-6;P42209	Septin-4	Septin4	1.82919	1.55356	1.84293	1.69909	1.73525	0.209966	0.208453	0.155733	0.0200457	0.160417	27	1.732	0.150923	6.58146e-09
Q9Z2Q6	Septin-5	Septin5	22.1302	23.1592	21.0052	23.2977	22.5589	30.1756	31.3671	27.9218	33.9601	20.728	28	22.4303	28.8305	0.0231768
Q9R1T4;Q9R1T4-2;Q9R1T4-3;A2A3W1	Septin-6	Septin6	4.52533	6.39622	3.04574	4.37964	4.18278	6.04746	6.80762	6.99089	7.65932	5.56145	14	4.50594	6.61335	0.0121029
E9Q1G8;O55131;E9Q9F5;Q9DA97;S4R2P6	Septin-7	Septin7	22.4782	23.2385	21.9323	21.2395	24.3806	30.3571	37.2647	23.0908	22.9417	27.7307	32	22.6538	28.277	0.0714842
B1AQZ0;Q8CHH9;B1AQY9;Q8CHH9-2;E0CYM4	Septin-8	Septin8	12.7482	12.6121	11.7509	10.8062	12.2944	4.71149	5.28758	5.52705	4.61215	4.51612	3	12.0424	4.93088	1.16191e-07
B7ZC46		Septin8	0.117738	0.0135688	0.126625	0.130388	0.107336	0	0	0	0	0	1	0.0991313	0	0.00185896
Q80UG5-3;Q80UG5	Septin-9	Septin9	4.48844	4.69986	4.18216	3.59149	4.58168	5.23484	5.18799	4.21708	4.47798	3.93536	1	4.30873	4.61065	0.383177
Q8C650;Q8C650-2	Septin-10	Septin10	0.155895	0.12432	0.154146	0.138916	0.121238	0.846491	2.27469	0.0391234	2.042	1.39055	9	0.138903	1.31857	0.0198136
Q8C1B7;Q8C1B7-3;Q8C1B7-2	Septin-11	Septin11	15.3881	16.3819	14.1237	13.1459	14.2909	21.3283	19.1059	15.3898	13.426	16.3235	16	14.6661	17.1147	0.141765
Q9ERR7	15 kDa selenoprotein	Selenof	0.274975	0.259992	0.408579	0.308003	0.342156	1.76874	1.12116	2.99078	1.8889	2.14478	6	0.318741	1.98287	0.000596881
Q9DCS2;E9Q5B2;G5E8X1;E9Q7K5;D3YZM4	UPF0585 protein C16orf13 homolog	0610011F06Rik	0.460569	0.648901	0.548454	0.606139	0.650347	0.146279	0.244793	0.313595	0	0.169732	7	0.582882	0.17488	0.00020801
Q8BHG2;Q8BHG2-3;A2A8E2;A2A8E4;B7ZC72;B7ZC71;Q8BHG2-2;D6REH4	UPF0587 protein C1orf123 homolog	0610037L13Rik	0.526074	0.519522	0.575463	0.579959	0.508361	0.242882	0.19089	0	0.180347	0.104199	5	0.541876	0.143664	2.01708e-05
Q8BHR8;Q8BHR8-2;A2AII6	UPF0705 protein C11orf49 homolog	1110051M20Rik	0.0210145	0.0185653	0.0164109	0.0173216	0.0205885	0	0	0	0	0	3	0.0187802	0	2.81258e-08
Q8WUR0;J3QPY0	Protein C19orf12 homolog	1600014C10Rik	0.275085	0.0187358	0.0176875	0.328009	0.281106	0	0	0	0	0	2	0.184125	0	0.0273345
Q9CQF4;D3Z316	Uncharacterized protein C6orf203 homolog	1700021F05Rik	0.494516	0.716707	0.445475	0.291849	0.453823	0.226449	0.224513	0.291882	0.317683	0.217302	7	0.480474	0.255566	0.013603
Q8K207;A0A0A0MQF7	Uncharacterized protein C1orf21 homolog	1700025G04Rik	0.0573868	0.11586	0.0684863	0.0436809	0.0690691	0.369193	0.217979	0.784208	0.0995222	1.19112	2	0.0708965	0.532405	0.0513611
Q9D1K7;F8WIU1;H7BXB9;Q6IR22	UPF0687 protein C20orf27 homolog	1700037H04Rik	1.31103	1.66867	1.27827	1.271	1.43517	0.514882	0.793703	0.831412	0.789115	0.550206	6	1.39283	0.695863	0.000122614
Q9CPN7;F6R7E8		1810009J06Rik;Gm2663	0.11666	0.0935083	0.0990679	0.122335	0.100066	0	0	0	0	0	1	0.106327	0	5.82766e-08
Q9D882;D3Z7G3;D3YYX8;D3Z2E9;F8WHN9	Uncharacterized protein C10orf35 homolog	2010107G23Rik	1.87544	2.30488	2.20057	2.42235	2.21008	0.0773225	0.0317654	0	0	0.056947	5	2.20266	0.033207	1.14639e-08
E9Q3M9;E0CXB3		2010300C02Rik	8.88359	7.39697	9.62117	9.20119	8.36563	8.03795	8.78515	13.9643	12.5635	9.10269	21	8.69371	10.4907	0.1815
F7B0R9		2010300C02Rik	0.153275	0.131271	0.0443282	0.0288986	0.0470156	0.140367	0.0809125	0	0.0680737	0.0508361	2	0.0809578	0.0680378	0.714812
Q9CPN9		2210010C04Rik	1.24435	0.709421	1.37157	1.31312	1.04585	0.196253	0.922904	1.80215	1.41846	0.577656	1	1.13686	0.983484	0.635293
G3X8U3		2210016F16Rik	0.26844	0.212323	0.365658	0.258035	0.267007	0	0	0	0	0	10	0.274293	0	4.28101e-06
B8JJ66;B8JJ69;F6X1P1;F6W3U3;B8JJ67		2310061I04Rik	0.651986	0.55559	0.53289	0.532682	0.584394	0.830634	0.965378	1.33075	0.723509	0.999178	5	0.571509	0.969889	0.00531892
Q3TE80;A0A087WSJ7;A0A087WQ29;A0A087WPT9;D3Z520;D3Z276;D3Z7R5		2410002F23Rik	0.502633	0.475937	0.523967	0.44271	0.336333	0.642838	0.393007	0.378917	0.426728	0.612649	8	0.456316	0.490828	0.612626
J3QQ27;F7D3E1;B8JJH0		2610015P09Rik	0.0138911	0.0179955	0.011324	0.0169122	0.00728407	0	0.0213711	0.0322393	0.0194041	0	2	0.0134814	0.0146029	0.870065
B1AV75;Q3UJP5	Protein C8orf37 homolog	2610301B20Rik	0.23556	0.452954	0.39526	0.377557	0.400688	0.121493	0.15467	0	0	0.166733	8	0.372404	0.0885793	0.000593344
Q6PGK3		2700097O09Rik	0.0158596	0.0214804	0.0269027	0.0331639	0.0244715	0	0	0	0	0	2	0.0243756	0	2.81903e-05
Q5U452;Q99PW4;A2A5R0	TP53-regulating kinase	2810408M09Rik;Tp53rk	0.302256	0.298325	0.319796	0.38377	0.32003	0.0316564	0	0	0.0615422	0	2	0.324835	0.0186397	2.96092e-07
Q8R1Y2;D3Z3S8;D3YWS4	Uncharacterized protein C16orf45 homolog	2900011O08Rik	0.288681	0.498537	0.349254	0.358174	0.395955	0.673013	0.737707	0.62264	0.119116	0.229669	8	0.37812	0.476429	0.473026
Q3U3D8;Q6DFW0;A2ANZ2	Protein C9orf72 homolog	3110043O21Rik	0.0777462	0.15619	0.0779343	0.0637189	0.0684893	0.0475784	0.0291709	0.0471835	0	0.0621464	7	0.0888158	0.0372158	0.0334475
E9Q1Z0		4732456N10Rik	0.308078	0	0	0	0.0293487	0.0997147	0	0.0492937	0.165362	0.00472514	2	0.0674853	0.0638192	0.958303
Q7TT23;Q3V0A7;F7ATN7;F6VYF3	Uncharacterized protein C20orf194 homolog	4930402H24Rik	0.0114181	0.00923778	0.0120479	0.0153644	0.0132086	0	0	0	0	0	3	0.0122554	0	1.97822e-06
Q5SPH3		4930438A08Rik	0	0.18038	0.162295	0.202752	0.129399	0	0	0	0.0627109	0	1	0.134965	0.0125422	0.0121243
Q8R092;E0CYZ4;H7BX33;Q8R092-2;Q8R092-1	Uncharacterized protein C1orf43 homolog	4933434E20Rik	0	0	0	0	0	0.0475873	0.0450618	0.0544631	0.0173373	0.127042	1	0	0.0582983	0.0129342
B1APX2;Q3UE31	Uncharacterized protein KIAA0930 homolog	5031439G07Rik	0.0457654	0.0357429	0.0643391	0.0342769	0.0457363	0.16192	0.252148	0.108234	0.263818	0.0628489	10	0.0451721	0.169794	0.0137885
V9GWR8;A0A0A0MQC6;A2AFS3-3;A2AFS3-2;A2AFS3	UPF0577 protein KIAA1324	5330417C22Rik;Kiaa1324	0.0205807	0.0218121	0.0181503	0.0254073	0.0222375	0	0	0	0	0	2	0.0216376	0	8.08608e-08
E9Q1Y9;CON__Q61726		5430421N21Rik	0	0.0202568	0	0	0.0347232	0	0.0125015	0	0.011721	0	2	0.010996	0.0048445	0.447787
Q9CYI0;J3KMQ6;B1AQG3	Protein Njmu-R1	5730455P16Rik	0.103054	0.0910318	0.0746184	0.119107	0.0610316	0.0572421	0.133266	0.030382	0.0852591	0.256357	7	0.0897687	0.112501	0.595172
Q0VBF8;J3QP43	Protein stum homolog	6330403A02Rik	1.4226	1.67976	1.60867	1.67534	1.00601	0.11124	0.107405	0	0	0	4	1.47848	0.0437289	3.99756e-06
Q8BH50;Q0VAW6;Q8BH50-2	Uncharacterized protein C18orf25 homolog	8030462N17Rik	0.0749281	0.0821906	0.0804263	0.0778015	0.0885737	0	0	0	0	0	2	0.0807841	0	4.75483e-10
Q8BH86;E9QMK9;Q8BH86-2;F7CUW7	UPF0317 protein C14orf159 homolog, mitochondrial	9030617O03Rik	0.0490608	0.0575579	0.0408066	0.0455017	0.044524	0.1215	0.0975327	0.0347858	0.0227176	0.0659098	13	0.0474902	0.0684891	0.295911
Q8BWQ6;I1E4X5;D3YW20;D3YW19;Q8BWQ6-3;Q8BWQ6-2;F6RR19;H3BJE8	UPF0505 protein C16orf62 homolog	9030624J02Rik	0.402077	0.394158	0.348893	0.395461	0.316447	0.194465	0.199606	0.246929	0.161922	0.0997953	29	0.371407	0.180544	0.000193809
Q8CC70		9230110C19Rik	0.018963	0.016552	0.0115929	0.0170268	0.00681186	0	0	0	0	0	2	0.0141893	0	0.000203956
Q61838;D3YW52;D3YUI3	Alpha-2-macroglobulin;Alpha-2-macroglobulin 165 kDa subunit;Alpha-2-macroglobulin 35 kDa subunit	A2m;Pzp	0.574125	0.454884	0.548232	0.466257	0.448688	0.0470313	0.025427	0.0339641	0.0396715	0.0671684	34	0.498437	0.0426525	1.55247e-07
G3X9V7;E9QLA8;Q3TEG0;D3YUW2;F7CG54		A830010M20Rik	0.614942	0.544422	0.488926	0.383319	0.649493	1.1409	1.1369	0.95732	0.626496	0.667327	1	0.53622	0.905789	0.0154833
P58742	Aladin	Aaas	0.0763157	0.086761	0.0839687	0.0957452	0.0590709	0.512077	0.606638	0	0	0.311484	7	0.0803723	0.28604	0.142028
Q9D2R0	Acetoacetyl-CoA synthetase	Aacs	0.504027	0.555249	0.691277	0.655458	0.552491	0.128395	0.134439	0.123696	0.0865626	0.0864713	21	0.5917	0.111913	1.08239e-06
Q8R2R3	Alpha- and gamma-adaptin-binding protein p34	Aagab	0.0308278	0.0796372	0.0538201	0.0735481	0.0459754	0	0	0	0	0	4	0.0567617	0	0.000222764
Q3UHJ0;Q3UHJ0-2	AP2-associated protein kinase 1	Aak1	6.1009	5.99316	5.9335	5.69707	5.3991	4.24814	4.13062	3.30232	3.48484	2.75318	44	5.82475	3.58382	7.60688e-05
Q3TJ22;J3QN89;A0A087WNM5		Aamp	0.0952893	0.0723742	0.106914	0.0815746	0.10071	0.0413749	0	0.0308912	0.0549432	0.0311841	5	0.0913724	0.0316787	0.000643179
Q8BGQ7	Alanine--tRNA ligase, cytoplasmic	Aars	3.29331	4.14997	3.97926	4.01672	3.90616	4.20106	2.92476	4.05774	4.65796	4.78088	51	3.86908	4.12448	0.499712
Q14CH7	Alanine--tRNA ligase, mitochondrial	Aars2	0.216325	0.249428	0.200645	0.312443	0.239271	0.0391137	0.0326503	0.00911573	0.0251286	0.0510686	19	0.243622	0.0314154	6.43795e-06
Q3THG9;A2A4P3;A2A4P4	Alanyl-tRNA editing protein Aarsd1	Aarsd1;Gm27029	0.618387	0.693956	0.644322	0.776525	0.652728	0.426268	0.589351	0.74595	0.671809	0.470652	12	0.677184	0.580806	0.181914
Q99K67;F6VMP2	Alpha-aminoadipic semialdehyde synthase, mitochondrial;Lysine ketoglutarate reductase;Saccharopine dehydrogenase	Aass	0.085083	0.093763	0.104929	0.0349696	0.0277578	0.0126281	0.00824721	0	0	0.00581631	6	0.0693006	0.00533833	0.00400647
Q80YE4;Q80YE4-2;B1AZF9;B1AZF3;Q80YE4-3	Serine/threonine-protein kinase LMTK1	Aatk	0.0462487	0.0491814	0.0471978	0.051342	0.0480615	0.018391	0.0120975	0.0155143	0.00700516	0.0177107	3	0.0484063	0.0141437	3.6972e-07
P61922;P61922-2;F7C9G3;Q3TUE8	4-aminobutyrate aminotransferase, mitochondrial	Abat	19.3072	18.0822	17.9459	19.3788	18.1839	20.6227	24.6467	19.2877	17.5717	21.2485	31	18.5796	20.6755	0.123414
P41233	ATP-binding cassette sub-family A member 1	Abca1	0.0031686	0.00724341	0.00315283	0.00537464	0.00377838	0.0286741	0.0295129	0.0129426	0.0121124	0.00517629	6	0.00454357	0.0176837	0.0282003
P41234;A2AJ26	ATP-binding cassette sub-family A member 2	Abca2	0.0756083	0.0753283	0.0718346	0.0891335	0.0807264	0.00552846	0	0	0	0	21	0.0785262	0.00110569	9.17744e-09
Q8R420;Q6AXE3;E9PX95	ATP-binding cassette sub-family A member 3	Abca3	0.0272968	0.0545674	0.028138	0.0510555	0.0355108	0.0524549	0.0706288	0.0332613	0.0163452	0.0511134	13	0.0393137	0.0447607	0.62976
Q8K448;A2AEP5;A2AEP6	ATP-binding cassette sub-family A member 5	Abca5	0.0291756	0.0196143	0.0157364	0.0415775	0.0201927	0.079644	0.0506679	0.0627453	0.0767018	0.0472086	10	0.0252593	0.0633935	0.00146687
Q91V24;E9Q6G4	ATP-binding cassette sub-family A member 7	Abca7	0.0269922	0.0318835	0.0263479	0.0341446	0.0236627	0.00164545	0	0.0063941	0	0	12	0.0286062	0.00160791	2.39472e-06
Q8K449	ATP-binding cassette sub-family A member 9	Abca9	0.00833137	0.0165972	0.0148971	0.0126487	0.015508	0	0	0	0	0	5	0.0135965	0	1.48333e-05
Q9JI39	ATP-binding cassette sub-family B member 10, mitochondrial	Abcb10	0.110896	0.128679	0.122253	0.112265	0.108961	0.0249926	0	0	0	0	10	0.116611	0.00499852	1.02043e-07
P21447;P21440;A0A0G2JDM4;A0A0G2JF49;F6SGP4	Multidrug resistance protein 1A	Abcb1a	0.307897	0.390916	0.310872	0.345695	0.319873	1.3013	2.04866	1.66789	1.17096	0	15	0.335051	1.23776	0.0310101
Q9DC29	ATP-binding cassette sub-family B member 6, mitochondrial	Abcb6	0.0755883	0.0546506	0.0935155	0.0832309	0.0848738	0.0646537	0.066717	0.39274	0.0586664	0.05732	9	0.0783718	0.128019	0.476872
Q61102	ATP-binding cassette sub-family B member 7, mitochondrial	Abcb7	0.548497	0.514388	0.539181	0.562735	0.412985	0.425055	0.347702	0.500929	0.475991	0.49879	23	0.515557	0.449693	0.133566
Q9CXJ4;D3Z492;F6ZFC5;A0A0G2JFJ3;D3Z1J6	ATP-binding cassette sub-family B member 8, mitochondrial	Abcb8	0.452579	0.504425	0.43404	0.484333	0.407653	0.117551	0.170576	0.275054	0.188262	0.19433	21	0.456606	0.189155	2.35537e-05
Q9JJ59;Q9JJ59-2;D6RFD9	ATP-binding cassette sub-family B member 9	Abcb9	0.0685643	0.101678	0.0943454	0.0979462	0.0639864	0.0226628	0.0534683	0.0321016	0.0277127	0	13	0.0853041	0.0271891	0.00107388
E9Q236;E9Q467		Abcc4	0.0603119	0.0517261	0.0774457	0.053148	0.0440369	0.0465734	0.0249669	0.037668	0.0101566	0.0162823	14	0.0573337	0.0271294	0.00877738
B2RUS7;P70170;E9PUE8;P70170-3;P70170-2		Abcc8	0.0334748	0.0355714	0.025109	0.0220475	0.0260831	0	0.0140286	0	0	0	10	0.0284572	0.00280571	0.000149136
P48410;A2ALN0	ATP-binding cassette sub-family D member 1	Abcd1	0.00955774	0.0134451	0.0122443	0.0125599	0.0104993	0	0	0	0	0	2	0.0116612	0	1.92031e-07
Q61285	ATP-binding cassette sub-family D member 2	Abcd2	0.0880328	0.0932381	0.0740107	0.0822305	0.067297	0.0376223	0.0347284	0.0443535	0.0212639	0.0123933	12	0.0809618	0.0300723	0.000133601
P55096;A0A0G2JDI9	ATP-binding cassette sub-family D member 3	Abcd3	0.70262	0.734836	0.736215	0.667358	0.712007	1.13159	1.24345	1.25892	0.724244	0.563904	22	0.710607	0.984422	0.0927892
O89016	ATP-binding cassette sub-family D member 4	Abcd4	0.0174155	0.028405	0.0207801	0.0293919	0.00983214	0	0	0	0	0	4	0.0211649	0	0.00038741
P61222	ATP-binding cassette sub-family E member 1	Abce1	1.14431	1.39379	1.29407	1.32261	1.4248	1.0546	0.89919	0.860037	0.853623	0.811853	28	1.31592	0.89586	0.000185797
Q6P542	ATP-binding cassette sub-family F member 1	Abcf1	0.228379	0.242987	0.262071	0.25289	0.275773	1.77936	1.45443	0.0790975	0.091886	0.102485	18	0.25242	0.701452	0.268172
Q99LE6	ATP-binding cassette sub-family F member 2	Abcf2	0.453816	0.487719	0.499595	0.456742	0.445626	0.463788	0.372908	0.513241	0.47782	0.487166	25	0.4687	0.462985	0.832364
Q8K268	ATP-binding cassette sub-family F member 3	Abcf3	0.189019	0.204664	0.165679	0.189135	0.174711	0.0432956	0.00635608	0	0.0414244	0.033565	14	0.184642	0.0249282	6.05983e-07
Q64343	ATP-binding cassette sub-family G member 1	Abcg1	0.308487	0.284828	0.277866	0.259026	0.331026	0.591174	0.0231165	2.2204	1.10197	2.3723	4	0.292247	1.26179	0.0663458
Q7TMS5;S4R2E1;D3Z150;D3YZX5;D3YVG8	ATP-binding cassette sub-family G member 2	Abcg2	0.153715	0.194707	0.170675	0.158402	0.176979	0.0447201	0.0785924	0.0705957	0.039065	0.0659803	10	0.170896	0.0597907	5.70673e-06
A0A0G2JGP9;Q9QZC8	Abhydrolase domain-containing protein 1	Abhd1	0.0434476	0.0620064	0.0573147	0.0654006	0.060599	0.0207364	0.0183772	0	0	0	3	0.0577537	0.00782271	3.82998e-05
Q6PE15-2;Q6PE15;F6X5P5	Mycophenolic acid acyl-glucuronide esterase, mitochondrial	Abhd10	0.212004	0.207098	0.198059	0.122106	0.206721	0.400927	0.205122	0.195202	0.270705	0.464116	7	0.189198	0.307215	0.0694094
Q8K4F5;D3YYK0	Alpha/beta hydrolase domain-containing protein 11	Abhd11	0.367796	0.362159	0.432813	0.531521	0.356358	0.126832	0.129347	0.15247	0.13286	0.0813538	8	0.41013	0.124573	4.06332e-05
Q99LR1;D6RFU2;Q99LR1-2;D6RI21;F7BHM8	Monoacylglycerol lipase ABHD12	Abhd12	2.09687	2.12443	2.3383	2.47567	2.79765	2.93443	2.00783	1.45313	1.41228	1.71199	18	2.36658	1.90393	0.170177
Q80UX8	Alpha/beta hydrolase domain-containing protein 13	Abhd13	0.00469874	0.0189338	0.0220979	0.0128953	0.022595	0.0664836	0.0446829	0	0.0428932	0.0145485	3	0.0162441	0.0337216	0.19199
Q8VCR7;E9QN99;A0A087WPF8;A0A087WQN8;A0A087WSR2;A0A087WRJ2;A0A087WP24	Alpha/beta hydrolase domain-containing protein 14B	Abhd14b	0.496588	0.454009	0.72111	0.482779	0.495016	0.0803819	0.101535	0	0.232947	0.0842929	7	0.5299	0.0998314	0.000110995
Q9Z1Q2;G3UX11;Q80YU0	Abhydrolase domain-containing protein 16A	Abhd16a	1.34002	1.49583	1.03556	1.72764	1.39127	0.559439	0.632251	0.376907	0.622701	0.315777	26	1.39806	0.501415	0.000125072
Q7M759	Alpha/beta hydrolase domain-containing protein 17B	Abhd17b	0.667312	0.660137	0.54833	0.593785	0.583745	0.220884	0.143102	0.307093	0.402286	0.103782	8	0.610662	0.235429	0.000218026
Q8VCV1	Alpha/beta hydrolase domain-containing protein 17C	Abhd17c	0.0898844	0.105862	0.0677084	0.10293	0.101465	0	0	0	0	0.0278935	6	0.0935699	0.00557869	9.72135e-06
Q91ZH7;D3YU06;D3Z6Y2;Q91ZH7-2;F6RSE8	Phospholipase ABHD3	Abhd3	0.263739	0.266172	0.237025	0.328592	0.228131	0.0190228	0.116838	0.0598993	0.0533217	0.0752271	7	0.264732	0.0648618	3.00324e-05
Q8VD66;Q8C0M2;Q3U7M5;A0A0G2JEC8;A0A0G2JDM2;A0A0G2JE28;A0A0G2JFC7;A0A0G2JGK5	Abhydrolase domain-containing protein 4	Abhd4	0.289856	0.373306	0.351264	0.433845	0.359038	0.0168871	0.0440355	0	0	0.00437061	9	0.361462	0.0130587	5.82868e-07
Q9DBL9;Q9DBL9-2	1-acylglycerol-3-phosphate O-acyltransferase ABHD5	Abhd5	0.0387012	0.0477558	0.0467969	0.0582634	0.0681959	0.00613471	0	0	0	0	2	0.0519426	0.00122694	1.11544e-05
Q8R2Y0;Q8R2Y0-2	Monoacylglycerol lipase ABHD6	Abhd6	1.84185	1.98697	1.66198	1.85637	1.85468	3.90165	3.13245	3.71467	2.77972	2.39688	19	1.84037	3.18508	0.00153831
Q8CBW3;B7ZCU3;Q8CBW3-3;J3QNK8	Abl interactor 1	Abi1	6.6437	7.45262	6.77138	6.77187	6.08589	4.57518	3.98418	4.26009	4.96891	6.04989	1	6.74509	4.76765	0.00154101
P62484;A0A087WPP8;Q6AXH6;Q6AXD2;A0A087WNU9	Abl interactor 2	Abi2	1.64139	2.09908	1.99916	2.2986	1.92591	0.808656	0.767159	0.759162	0.900225	1.01508	2	1.99283	0.850057	1.09124e-05
Q8BYZ1;Q8BYZ1-2;F6RXN4	ABI gene family member 3	Abi3	0.0292035	0.0316362	0.0386376	0.0269098	0	0	0	0	0	0	2	0.0252774	0	0.00509333
P00520;P00520-4;P00520-2;P00520-3	Tyrosine-protein kinase ABL1	Abl1	0.017556	0.0223771	0.0194216	0.0223112	0.0253746	0.00783932	0.00326195	0	0.00287548	0	6	0.0214081	0.00279535	1.29155e-05
F8VQH0;Q4JIM5;B2RQ57;A0A087WQB7;G3UWQ2	Non-specific protein-tyrosine kinase;Abelson tyrosine-protein kinase 2	Abl2	0.30125	0.369905	0.359843	0.30875	0.32103	0.296886	0.321102	0.288492	0.247557	0.25962	23	0.332156	0.282732	0.0322257
Q8K4G5-2;E9Q9C0;E9Q9C2;Q8K4G5-4;E9Q9C4;E9Q9C1;F6YHE5	Actin-binding LIM protein 1	Ablim1	0.6785	0.691219	0.768796	0.742397	0.759836	1.26652	1.0715	0.770208	1.37428	1.07328	1	0.72815	1.11116	0.00642378
Q8BL65-4;Q8BL65-3;Q8BL65-2;E9Q0W6;F6VVW4	Actin-binding LIM protein 2	Ablim2	1.79625	1.87497	1.68433	1.77134	1.73526	0.407093	0.324332	0.261724	0.306608	0.262924	2	1.77243	0.312536	4.63397e-10
Q69ZX8	Actin-binding LIM protein 3	Ablim3	0.0375708	0.0438309	0.039387	0.0366641	0.0760137	0.0373831	0.0355638	0.0107853	0.0354174	0.0153668	4	0.0466933	0.0269033	0.0676133
Q5SSL4;Q5SSL4-2;E9PUE7;Q5SSL4-4;Q5SSL4-3;H3BKV6;H3BJY3;H3BKT3;Z4YN68;H3BL84	Active breakpoint cluster region-related protein	Abr	1.87983	1.94266	2.03947	1.8063	1.8211	1.67717	1.67374	1.16986	1.67951	1.67394	39	1.89787	1.57484	0.0187535
Q4KML4;E9QMV2	Costars family protein ABRACL	Abracl	1.62475	1.00819	1.02269	0.737101	1.03264	0	0	0	0	0	2	1.08507	0	7.30258e-05
Q7TQI7	Ankyrin repeat and BTB/POZ domain-containing protein 2	Abtb2	0.00668574	0.00519607	0.00771748	0.0107659	0.00540904	0	0	0	0	0	3	0.00715485	0	0.000104671
Q921H8;H3BJZ9;H3BKL5;H3BKA1;Q8VCH0;H3BJC1;H3BJG8	3-ketoacyl-CoA thiolase A, peroxisomal	Acaa1a	1.20094	1.09899	1.24687	1.43845	1.25397	0.532507	0.471323	0.501823	0.542212	0.588472	12	1.24784	0.527267	1.76192e-06
Q8BWT1	3-ketoacyl-CoA thiolase, mitochondrial	Acaa2	4.76777	4.3739	5.72246	4.13609	4.83069	3.86991	2.88064	3.46722	3.42183	3.80292	23	4.76618	3.4885	0.00421184
Q5SWU9;Q5SWU9-2;V9GWS0;V9GXY1;D3Z0B3	Acetyl-CoA carboxylase 1;Biotin carboxylase	Acaca	0.50482	0.534055	0.526681	0.557859	0.51759	0.335756	0.322162	0.261476	0.282397	0.244	62	0.528201	0.289158	1.89849e-06
Q8K370	Acyl-CoA dehydrogenase family member 10	Acad10	0.0423467	0.0421229	0.0500243	0.0322276	0.0425837	0.020342	0.0223121	0.00267689	0.0219241	0.0195449	4	0.041861	0.01736	0.000769817
Q80XL6;D3YTQ5;F6U473	Acyl-CoA dehydrogenase family member 11	Acad11	0.0446902	0.0525837	0.0469687	0.0580214	0.0495384	0.0280061	0.0385392	0.0390169	0.0486959	0.018141	9	0.0503605	0.0344798	0.0241878
D3Z7X0;F6RGT6;D3Z2B3		Acad12	0.00572559	0.00530563	0	0	0.00620313	0.0193396	0.0140993	0.0373325	0.0167395	0.0202987	3	0.00344687	0.0215619	0.00304618
Q9D7B6;D3YTT4	Isobutyryl-CoA dehydrogenase, mitochondrial	Acad8	0.778283	0.701384	0.909219	0.720534	0.819885	0.521617	0.51133	0.559847	0.428741	0.376591	18	0.785861	0.479625	0.000286386
Q8JZN5;A0A0G2JF25;A0A0G2JDY4	Acyl-CoA dehydrogenase family member 9, mitochondrial	Acad9	2.80382	2.66373	2.80154	2.77078	2.93479	4.43971	4.97979	4.30945	5.47559	4.42757	36	2.79493	4.72642	2.58046e-05
P51174	Long-chain specific acyl-CoA dehydrogenase, mitochondrial	Acadl	3.21439	3.08555	2.8502	4.25949	4.59594	2.06406	3.24058	4.26745	3.30298	3.58417	20	3.60111	3.29185	0.551472
P45952;D3Z2A5	Medium-chain specific acyl-CoA dehydrogenase, mitochondrial	Acadm	1.70458	1.74826	1.69213	1.85601	2.03792	1.89382	2.23356	2.24857	1.6452	1.29461	18	1.80778	1.86315	0.780812
Q07417;F6RAZ3	Short-chain specific acyl-CoA dehydrogenase, mitochondrial	Acads	0.203419	0.199331	0.226992	0.162069	0.233309	0.541186	0.560911	0.230242	0.675074	0.36392	6	0.205024	0.474267	0.00969686
Q9DBL1;E9Q5L3	Short/branched chain specific acyl-CoA dehydrogenase, mitochondrial	Acadsb	1.34329	1.21527	1.50953	1.377	1.24574	3.14287	3.05869	2.13912	3.00744	1.61454	17	1.33816	2.59253	0.00363248
P50544;B1AR28	Very long-chain specific acyl-CoA dehydrogenase, mitochondrial	Acadvl	1.32615	1.45555	1.29503	1.21815	1.36799	3.75445	4.80748	4.93846	3.62604	4.06982	31	1.33257	4.23925	5.1968e-06
Q61282	Aggrecan core protein	Acan	0.10475	0.0603815	0.498967	0.0777815	0.0664793	0.0374057	0.0100551	0.016939	0.0257318	0.030419	16	0.161672	0.0241101	0.143437
Q6ZQK5;Q6ZQK5-2;Q8K2H4;Q8CI47	Arf-GAP with coiled-coil, ANK repeat and PH domain-containing protein 2	Acap2	0.427166	0.492786	0.509316	0.402274	0.384126	0.588288	0.506657	0.928448	0.350174	0.350563	23	0.443134	0.544826	0.378874
Q6NXL5;A2ADA6		Acap3	0.167312	0.200539	0.168377	0.179799	0.150994	0.0179183	0.00582235	0	0	0.00962001	14	0.173404	0.00667213	6.51713e-08
Q8QZT1	Acetyl-CoA acetyltransferase, mitochondrial	Acat1	22.7012	22.0345	21.5731	22.5297	21.8525	24.0385	24.2871	28.7525	28.1121	27.3427	25	22.1382	26.5066	0.00246343
Q8CAY6;G3XA25;Q80X81;F2Z459	Acetyl-CoA acetyltransferase, cytosolic	Acat2;Acat3	3.01349	3.01458	2.83157	2.66437	3.13812	5.37518	6.83877	8.67365	5.52972	7.1503	16	2.93243	6.71352	0.000252458
Q8BMP6	Golgi resident protein GCP60	Acbd3	0.40794	0.536761	0.469751	0.568576	0.472595	1.25207	1.17986	0.505985	1.3559	1.64528	15	0.491125	1.18782	0.00634813
Q5XG73;E9QNH7;Q5XG73-2;Q5XG73-3;Z4YM84	Acyl-CoA-binding domain-containing protein 5	Acbd5	0.169448	0.139608	0.195037	0.13128	0.147131	0.0217847	0.0897402	0	0.157086	0.027054	7	0.156501	0.0591329	0.0136068
Q9D061;Q9D061-2;Q9D061-3;A0A0A6YWZ1	Acyl-CoA-binding domain-containing protein 6	Acbd6	0.529312	0.74221	0.69413	0.498997	0.54624	0.273167	0.285648	0.358076	0.0637935	0.340739	12	0.602178	0.264285	0.00150341
A2AIG8-2;A2AIG8;F6RIQ1;A2AIG9	1-aminocyclopropane-1-carboxylate synthase-like protein 1	Accs	0.00525241	0.00569593	0.00437987	0.00464329	0.00455078	0	0	0	0	0	2	0.00490446	0	4.25387e-08
P09470;P09470-2;F6QCP8	Angiotensin-converting enzyme;Angiotensin-converting enzyme, soluble form	Ace	0.0824077	0.0388824	0.113035	0.0410624	0.0872542	0	0.00316588	0	0	0	12	0.0725284	0.000633176	0.00101376
P21836;A0A0G2JDM6	Acetylcholinesterase	Ache	0.381234	0.313688	0.327514	0.486937	0.223414	0.355226	0.0766229	0.0691107	0.0302944	0.107836	14	0.346557	0.127818	0.0166631
Q9JIX8;F6RJ39;Q9JIX8-4;B8JJ91;Q9JIX8-3;Q9JIX8-2;Q52KR6;B8JJ92;B8JJ90;B8JJ89;F6Q8C0	Apoptotic chromatin condensation inducer in the nucleus	Acin1	0.147571	0.170555	0.138459	0.164411	0.170953	0.170958	0.176923	0.113731	0.111236	0.166813	20	0.15839	0.147932	0.530916
Q3V117;Q91V92;Q3TS02	ATP-citrate synthase	Acly	3.80672	3.99932	3.81441	3.91502	3.66619	4.07662	3.75399	3.73279	4.00483	5.61461	61	3.84033	4.23657	0.297423
P28271	Cytoplasmic aconitate hydratase	Aco1	1.43093	1.65994	1.41461	1.64719	1.6753	0.320018	0.328585	0.294623	0.209295	0.372641	39	1.56559	0.305032	4.87151e-08
Q99KI0	Aconitate hydratase, mitochondrial	Aco2	65.6429	60.7701	63.3318	63.4655	63.7713	87.0413	93.6027	96.1074	83.8364	81.7957	61	63.3963	88.4767	2.3043e-05
O55137;Q9QYR7;Q9QYR7-2;Q8BWN8;Q6Q2Z6;Q32Q92;Q91YQ6;Q32Q92-2	Acyl-coenzyme A thioesterase 1	Acot1	1.79622	1.56766	1.80618	1.8066	1.65041	1.02775	1.24131	1.42897	1.35559	0.892706	10	1.72541	1.18927	0.00137187
Q8VHQ9;A2AVR6;E0CYS0;F6SS52;E0CYA0;E0CXP8	Acyl-coenzyme A thioesterase 11	Acot11	0.893093	1.06881	0.908913	1.12883	0.967531	0.151421	0.0575771	0	0.0781486	0.00453777	19	0.993435	0.0583369	1.17207e-07
Q9CQR4	Acyl-coenzyme A thioesterase 13;Acyl-coenzyme A thioesterase 13, N-terminally processed	Acot13	11.1136	12.1186	13.3891	10.7279	10.3961	7.77598	6.98111	7.56408	8.28498	6.80361	7	11.5491	7.48195	0.000151475
Q9QYR9	Acyl-coenzyme A thioesterase 2, mitochondrial	Acot2	0.760248	0.646602	0.742426	0.71359	0.595523	0.816961	0.906816	0.652202	0.358349	0.365412	8	0.691678	0.619948	0.55729
Q91V12-2;Q91V12;E9PYH2;Q91V12-4;Q91V12-3	Cytosolic acyl coenzyme A thioester hydrolase	Acot7	24.4767	21.7905	21.8842	25.8383	18.6827	21.7535	19.4191	24.1599	19.0233	17.7238	20	22.5345	20.4159	0.242976
P58137;Q8BZR4	Acyl-coenzyme A thioesterase 8	Acot8	0.00975748	0.0227709	0.0366234	0.00841388	0.0581055	0.056112	0	0.277524	0.0900734	0.0557975	4	0.0271342	0.0959014	0.19434
Q9R0X4	Acyl-coenzyme A thioesterase 9, mitochondrial	Acot9	3.02983	3.17729	3.15966	2.72965	2.848	6.34153	5.96561	5.29827	5.51764	6.86571	12	2.98889	5.99775	7.40533e-06
Q9R0H0;Q9R0H0-2;A2A848	Peroxisomal acyl-coenzyme A oxidase 1	Acox1	0.329122	0.353647	0.279664	0.243749	0.299359	0.754039	0.555715	0.564703	0.511525	0.389997	22	0.301108	0.555196	0.00335133
Q9EPL9;Q8C178;E9Q296;D3Z2N6	Peroxisomal acyl-coenzyme A oxidase 3;Acyl-coenzyme A oxidase	Acox3	0.0519568	0.0563532	0.0653427	0.0598936	0.0590939	0.0387448	0.0255617	0.0438115	0.0123811	0.0190594	8	0.058528	0.0279117	0.00124639
Q9D358	Low molecular weight phosphotyrosine protein phosphatase	Acp1	2.60664	3.10814	3.18301	3.62568	3.17984	2.31067	1.7206	1.70034	2.00243	2.10729	3	3.14066	1.96827	0.00037087
P24638;B7ZCF5;B7ZCF4	Lysosomal acid phosphatase	Acp2	0.154654	0.236294	0.163275	0.169839	0.180253	0.199426	0.307792	0.670371	0.561854	0.337396	7	0.180863	0.415368	0.0286204
Q8BP40;Q8BP40-2	Lysophosphatidic acid phosphatase type 6	Acp6	0.638506	0.607016	0.832599	0.775533	0.683315	0.139151	0.0951925	0.147689	0.0896827	0.0610393	14	0.707394	0.106551	9.88672e-07
Q99PU5;D3Z1Z2;D3Z2G8	Long-chain-fatty-acid--CoA ligase ACSBG1	Acsbg1	2.22925	2.51787	2.22194	2.69544	2.45043	1.31415	1.69013	1.1797	1.1412	0.865353	30	2.42299	1.23811	8.21514e-05
Q8VCW8	Acyl-CoA synthetase family member 2, mitochondrial	Acsf2	0.879348	1.02902	0.908771	0.782149	1.18252	1.62485	2.06289	1.27358	0.68803	0.891006	24	0.956362	1.30807	0.208916
Q3URE1;Q3URE1-2	Acyl-CoA synthetase family member 3, mitochondrial	Acsf3	0.164907	0.154115	0.146348	0.137697	0.172768	0.294877	0.379825	0.178027	0.232063	0.141969	15	0.155167	0.245352	0.0684367
P41216;D3Z041;D3Z457;D3YVF6;F6WNZ2	Long-chain-fatty-acid--CoA ligase 1	Acsl1	1.57493	1.63601	1.82631	1.92365	1.77603	2.06544	1.82678	1.73768	1.66811	1.61906	29	1.74739	1.78341	0.730562
Q9CZW4;E9PUC2;D3Z4I4	Long-chain-fatty-acid--CoA ligase 3	Acsl3	0.412893	0.31044	0.352698	0.444949	0.347671	0.470847	0.318071	0.147887	0.206051	0.249792	18	0.37373	0.27853	0.154787
Q9QUJ7;Q9QUJ7-2	Long-chain-fatty-acid--CoA ligase 4	Acsl4	0.405259	0.470874	0.455727	0.362245	0.435501	1.64174	2.56036	2.75068	2.44566	2.19981	20	0.425921	2.31965	9.58573e-06
Q8JZR0	Long-chain-fatty-acid--CoA ligase 5	Acsl5	0.0871274	0.0910576	0.0767526	0.0919444	0.0868712	0.021949	0.0380577	0.0147351	0.0269587	0	8	0.0867506	0.0203401	1.12365e-05
Q91WC3;Q91WC3-2	Long-chain-fatty-acid--CoA ligase 6	Acsl6	5.47805	5.4941	5.49327	5.27429	5.61293	4.39655	4.64856	3.76961	3.79969	4.1181	2	5.47053	4.1465	7.50924e-05
Q5ICG5;Q8R1X1;Q5F2C5;Q8BYJ0;E9Q7Y2;Q8C028;B0QZJ6;B1ARG5;F6WYN6		Acsl6	0.0471933	0.0468666	0.0424403	0.0497662	0.0403392	0	0	0	0	0	1	0.0453211	0	4.50323e-09
Q99NB1	Acetyl-coenzyme A synthetase 2-like, mitochondrial	Acss1	0.69536	0.720285	0.660101	0.747237	0.753611	0.15829	0.169435	0.136638	0.125407	0.0939379	23	0.715319	0.136742	4.27118e-09
Q9QXG4;A2AQN4;A2AQN5;D6RHA7;F7CU63	Acetyl-coenzyme A synthetase, cytoplasmic	Acss2	0.301657	0.376	0.350948	0.322151	0.29645	0.0276009	0.103094	0.0869352	0.0807959	0.0826634	13	0.329441	0.0762178	1.29616e-06
P62737;D3YZY0;D3Z2K3	Actin, aortic smooth muscle	Acta2;Actg2	68.8098	59.242	65.1884	63.1939	64.5985	122.312	132.844	122.463	105.082	122.691	0	64.2065	121.078	2.12746e-06
P60710;E9Q1F2	Actin, cytoplasmic 1;Actin, cytoplasmic 1, N-terminally processed	Actb	6.05695	5.08457	4.91318	5.46568	5.83758	8.57935	9.29356	8.42286	6.67432	3.38983	0	5.47159	7.27198	0.135215
Q8BFZ3	Beta-actin-like protein 2	Actbl2	0.138032	0.130422	0.179854	0.105383	0.109193	0.0419539	0.838808	5.90742	1.73572	2.22293	2	0.132577	2.14937	0.0812805
F6WX90		Actc1	1.1739	1.62662	1.9471	0.669042	1.42505	3.26112	2.6067	6.00989	4.30921	3.96468	1	1.36834	4.03032	0.00250413
G3UZ07		Actg1	0.068498	0.011798	0.0632597	0.0520006	0.0507767	0	0	0	0	0	1	0.0492666	0	0.00111758
P63260;G3UYG0;E9Q606;B1ATY1;F8WGM8	Actin, cytoplasmic 2;Actin, cytoplasmic 2, N-terminally processed	Actg1	551.05	465.378	561.449	510.887	514.382	777.331	674.931	794.911	693.817	780.986	1	520.629	744.395	7.40016e-05
Q9Z2N8;D3YVN1;A0A0A6YWG8;A0A0A6YWR1	Actin-like protein 6A	Actl6a	0.092869	0.0782407	0.102285	0.0992909	0.0787113	0.0524401	0.0196165	0.0192371	0.042998	0.029647	4	0.0902794	0.0327877	0.000118314
Q99MR0;F8WI57;D3Z4L2;D3Z5W4	Actin-like protein 6B	Actl6b	0.209247	0.410791	0.330172	0.266935	0.271802	0.38868	0.185857	0.415521	0.278758	0.389015	11	0.297789	0.331566	0.557513
A1BN54		Actn1	5.25737	5.28471	5.63889	5.15742	5.09248	7.14784	5.53508	6.41386	6.2681	4.69026	3	5.28617	6.01103	0.129127
Q9JI91;D3YY95	Alpha-actinin-2	Actn2	0.782198	0.727614	0.905992	0.895087	0.737618	0.21348	0.37196	0.0992393	0.3258	0.341387	31	0.809702	0.270373	2.77648e-05
P57780;D3Z0L8;D3Z761	Alpha-actinin-4	Actn4	7.54323	7.81065	7.9812	7.93339	8.01621	10.03	10.4927	8.69176	10.3095	10.0839	24	7.85694	9.92157	0.000242656
E9Q2W9		Actn4	0.493083	0.534758	0.487758	0.516681	0.498831	0.996698	1.08561	1.00691	1.30946	0.860306	1	0.506222	1.0518	8.13595e-05
Q9QZB7	Actin-related protein 10	Actr10	0.960566	0.890821	0.874066	0.991276	0.955231	0.951794	1.06909	1.23787	0.761333	0.887664	14	0.934392	0.981552	0.590317
P61164	Alpha-centractin	Actr1a	10.3218	8.96665	9.31827	9.52492	10.1696	10.6216	10.1851	11.7966	9.0239	11.2533	12	9.66024	10.5761	0.128147
Q8R5C5;E0CZD4;E0CYB4	Beta-centractin	Actr1b	2.5294	2.78015	2.56913	2.87298	2.39761	2.38278	2.26622	2.78104	2.36218	2.03327	10	2.62986	2.3651	0.113004
P61161	Actin-related protein 2	Actr2	15.9652	15.2955	16.417	16.0167	15.9103	10.5044	10.4283	11.619	10.4867	9.59976	22	15.9209	10.5276	4.6404e-07
Q99JY9;A0A087WRA1;A0A087WQ14;A0A087WP86;A0A087WS98;A0A087WQ83;A0A087WPR6	Actin-related protein 3	Actr3	12.9897	11.7049	12.5298	12.0882	12.2395	11.492	11.7788	13.738	9.2355	10.6275	23	12.3104	11.3744	0.258217
Q641P0;Q641P0-2	Actin-related protein 3B	Actr3b	3.55191	3.22784	3.01559	3.02896	3.22708	1.13697	1.17245	1.06205	0.865354	0.861934	22	3.21028	1.01975	7.02711e-08
Q8R2S9	Actin-related protein 8	Actr8	0.00437251	0.00558739	0.00552707	0.0069686	0.00447849	0	0	0	0	0	1	0.00538681	0	3.03428e-06
P37172;B1AW87	Activin receptor type-1	Acvr1	0.0110071	0.00726486	0.00508998	0.0187014	0.00780837	0.0211458	0.0350933	0	0	0	4	0.00997435	0.0112478	0.871309
Q61271;Q3V348;A2AJR5;Q8K348	Activin receptor type-1B	Acvr1b	0.113142	0.10388	0.0951526	0.0894089	0.138491	0.133298	0.0713032	0.0587449	0.0773806	0.0388162	6	0.108015	0.0759087	0.112109
Q99JW2;A0A087WPX1;A0A087WRE0;A0A087WPV3	Aminoacylase-1	Acy1	0.659888	0.544131	0.583597	0.574694	0.573255	0.00476477	0.043264	0	0.0561848	0.0306379	20	0.587113	0.0269703	6.51376e-09
Q91XE4	N-acyl-aromatic-L-amino acid amidohydrolase (carboxylate-forming)	Acy3	0.0173483	0.00485131	0.0338675	0.0246325	0.0341673	0	0	0	0	0	5	0.0229734	0	0.00311861
P56376;E9QJT5;Q8BMV3	Acylphosphatase-1;Acylphosphatase	Acyp1	1.43189	1.88433	2.58198	1.96368	1.81181	3.0733	3.63029	2.07496	3.1703	3.45618	9	1.93474	3.08101	0.00815371
P56375	Acylphosphatase-2	Acyp2	0.877974	0.943797	1.00976	0.862744	1.10556	0.529972	0.611172	1.10498	1.18896	0.61167	4	0.959967	0.809352	0.333335
O35598;E9PYF2;D3Z1E6	Disintegrin and metalloproteinase domain-containing protein 10	Adam10	0.262485	0.296021	0.296697	0.279821	0.26591	0.115315	0.118124	0.1292	0.236771	0.0818531	16	0.280187	0.136253	0.000755572
Q9R1V4;Q7TQG7	Disintegrin and metalloproteinase domain-containing protein 11	Adam11	0.203966	0.234812	0.225571	0.255805	0.229203	0.127558	0.0468018	0.107313	0.0251207	0.0424971	11	0.229872	0.0698581	7.76267e-05
O88839;O88839-3;O88839-2;O88839-4	Disintegrin and metalloproteinase domain-containing protein 15	Adam15	0.0189951	0.0173616	0.0276034	0.0256671	0.00589196	0.0493271	0.0351645	0.0136338	0.0388806	0.00827563	4	0.0191038	0.0290563	0.284755
Q9R1V6-14;Q9R1V6-11;Q9R1V6-8;Q9R1V6-12;D3YUP9;Q9R1V6-10;Q9R1V6-17;Q9R1V6-6;Q9R1V6-7;Q9R1V6-1;Q9R1V6-9;Q9R1V6-20;Q9R1V6-19;Q9R1V6-2;Q9R1V6-18;Q9R1V6-21;Q9R1V6-16;D3YUQ0;F7DAP1;F7BZ55;F6XIT3;F6PZ09;F7BXL9;F6SK63;F6TDF4;F7AYY9;S4R1S5	Disintegrin and metalloproteinase domain-containing protein 22	Adam22	0.820828	0.865295	0.69803	0.839384	0.817361	0.621333	0.671261	0.660805	0.451293	0.543151	1	0.80818	0.589569	0.00246412
Q9R1V7;Q9R1V7-2;Q5SRA0;Q9R1V7-4;Q9R1V7-3	Disintegrin and metalloproteinase domain-containing protein 23	Adam23	0.607704	0.662374	0.57955	0.678792	0.569544	0.657904	0.673456	0.684005	0.471497	0.589759	12	0.619593	0.615324	0.927058
Q61072;E9Q638	Disintegrin and metalloproteinase domain-containing protein 9	Adam9	0.030888	0.0349692	0.0334752	0.029273	0.0400945	0.0921393	0.087855	0.0630902	0.0571352	0.049343	6	0.03374	0.0699125	0.00320567
E9PY16;Q8R2V5		Adap1	5.41869	5.58431	5.63174	5.72416	6.4639	3.52412	3.1138	2.62163	2.99348	4.30162	28	5.76456	3.31093	8.96116e-05
Q99MU3;Q99MU3-5;Q99MU3-4;Q99MU3-2;Q99MU3-3	Double-stranded RNA-specific adenosine deaminase	Adar	0.0531942	0.0620471	0.0550832	0.0649967	0.0740252	0.0648702	0.0795151	0.0389393	0.0389068	0.0350615	17	0.0618693	0.0514586	0.308022
Q91ZS8-5;Q91ZS8-3;Q91ZS8-2	Double-stranded RNA-specific editase 1	Adarb1	0.134909	0.15348	0.125161	0.191299	0.137291	0.0973563	0.118065	0.39217	0.247593	0.193503	2	0.148428	0.209737	0.290638
Q6PAT0	Probable inactive tRNA-specific adenosine deaminase-like protein 3	Adat3	0.00409349	0.00328252	0.00329521	0.0049971	0.00697108	0	0	0	0	0	2	0.00452788	0	0.000171586
Q9D0L4;Q9D0L4-2	Uncharacterized aarF domain-containing protein kinase 1	Adck1	0.457677	0.340796	0.394092	0.408585	0.348866	0.572477	0.651009	0.422006	0.552492	0.630363	16	0.390003	0.56567	0.00479636
Q60936;Q60936-2;F7B1B6;A0A0A6YXD9;A0A0A6YXI0;F6T0A8	Atypical kinase ADCK3, mitochondrial	Adck3	0.174888	0.142508	0.212444	0.134483	0.135229	0.269997	0.204937	0.0835114	0.153276	0.0985789	13	0.15991	0.16206	0.955837
E9QLB8;Q566J8	AarF domain-containing protein kinase 4	Adck4	0.137474	0.0905394	0.117418	0.147957	0.101996	0.0208214	0.0341671	0.0573292	0	0.00438466	11	0.119077	0.0233405	0.00020738
Q80V03;E0CXW2;E9PUK2;Q80V03-2;E0CXE8	Uncharacterized aarF domain-containing protein kinase 5	Adck5	0.0894922	0.0869638	0.0867447	0.094653	0.0758276	0.00375177	0.00888011	0	0	0.0296738	10	0.0867363	0.00846113	1.73312e-06
O88444	Adenylate cyclase type 1	Adcy1	0.171787	0.2729	0.176395	0.220798	0.215551	0.0786806	0.0936412	0.0661944	0.093553	0.0975156	16	0.211486	0.085917	0.000180624
Q3V1Q3;Q80TL1	Adenylate cyclase type 2	Adcy2	0.488441	0.688094	0.437783	0.56333	0.471855	0.128758	0.0685874	0.0600106	0.0413459	0.0349628	21	0.529901	0.0667329	1.03635e-05
Q8VHH7;B8JK56	Adenylate cyclase type 3	Adcy3	0.0302408	0.0398961	0.0293008	0.0366532	0.0277924	0.0786617	0.0919071	0.0806747	0.0928629	0.0740208	12	0.0327767	0.0836254	2.89374e-06
P84309;P84309-2;P51829	Adenylate cyclase type 5	Adcy5	0.170598	0.19246	0.175318	0.191304	0.171005	0.0788172	0.0348435	0.102046	0.108794	0.0347739	10	0.180137	0.0718549	0.000187317
Q01341;F8VQ52	Adenylate cyclase type 6	Adcy6	0.0316065	0.0292649	0.0158593	0.0250371	0.0280294	0.012175	0.00872564	0.00759969	0.0307038	0.0168902	7	0.0259594	0.0152189	0.0643954
P97490	Adenylate cyclase type 8	Adcy8	0.0835317	0.101378	0.0854232	0.131937	0.113253	0.0357158	0.0263857	0.0116286	0.0215777	0.0209687	14	0.103105	0.0232553	3.97615e-05
P51830;E9Q706	Adenylate cyclase type 9	Adcy9	0.539743	0.499161	0.494338	0.468526	0.444154	0.192722	0.176157	0.129008	0.173819	0.147928	37	0.489184	0.163927	1.7614e-07
P70205;E9Q968;E9PVE8;Q6NXJ9;E9Q4B3;E9Q3E8;E9QAL0	Pituitary adenylate cyclase-activating polypeptide type I receptor	Adcyap1r1	0.654192	0.557769	1.60441	2.03494	1.69942	0.0407796	0.0739481	0.117223	0.0332211	0.0258568	7	1.31015	0.0582057	0.00294097
Q9QYC0	Alpha-adducin	Add1	10.5607	10.9674	11.5481	11.1501	10.4498	7.48953	5.03541	4.69908	6.12017	5.68133	2	10.9352	5.80511	1.0454e-05
Q9QYB8;Q9QYB8-2;Q9QYB8-3	Beta-adducin	Add2	6.65959	7.54339	7.22891	7.48396	6.99013	8.69551	7.22039	6.0328	6.41112	5.75656	38	7.1812	6.82327	0.536028
Q9QYB5-2	Gamma-adducin	Add3	3.36926	3.33105	3.1452	2.82192	3.03986	2.30255	1.70345	1.7377	1.0846	1.62514	1	3.14146	1.69069	0.000158944
Q8C4G9		Adgra1	0.0440573	0.0203144	0.0164357	0.0172991	0.0214101	0.0416269	0.0607747	0.06953	0.0459218	0.0286703	4	0.0239033	0.0493048	0.0206757
P28474;A0A0G2JGS3	Alcohol dehydrogenase class-3	Adh5	6.11658	6.04252	6.62857	5.11194	5.93661	2.31867	1.27028	1.80414	1.03117	2.34872	15	5.96724	1.7546	2.74143e-06
Q8R0N6;A0A087WRE7;Q8R0N6-2	Hydroxyacid-oxoacid transhydrogenase, mitochondrial	Adhfe1	0.0745393	0.113841	0.0526423	0.0644725	0.063687	0.0984376	0.11676	0.0201441	0.0778881	0.0643544	9	0.0738364	0.0755169	0.933694
Q99JT9;F7ARY2	1,2-dihydroxy-3-keto-5-methylthiopentene dioxygenase	Adi1	0.0957355	0.0569607	0.167395	0.0775223	0.0679631	0.0539174	0.0924378	0.0705013	0.0462676	0	3	0.0931153	0.0526248	0.142901
P55264-2	Adenosine kinase	Adk	2.91775	3.29361	3.15872	3.19465	3.6939	0.17738	0.215878	0.147854	0.162926	0.346104	1	3.25172	0.210028	1.3042e-08
A2BDX0;Q9Z103	Activity-dependent neuroprotector homeobox protein	Adnp	0.0675393	0.0381237	0.0753111	0.0323555	0.0457187	0.0254935	0.0127561	0.0263656	0.0123998	0.00603462	11	0.0518097	0.0166099	0.0052782
Q6PDY2	2-aminoethanethiol dioxygenase	Ado	1.39001	1.47566	1.54008	1.71282	1.47156	0.523467	0.531224	0.569073	0.568132	0.614542	11	1.51802	0.561288	1.51949e-07
Q60612	Adenosine receptor A1	Adora1	0.057368	0.0517963	0.0579983	0.0549843	0.0446385	0	0	0	0	0	2	0.0533571	0	1.99466e-08
Q8VDL4;Q8VDL4-3;Q8VDL4-2	ADP-dependent glucokinase	Adpgk	0.436798	0.380782	0.422253	0.487767	0.435107	0.213256	0.0770126	0.0894801	0.120089	0.194869	11	0.432541	0.138941	1.80963e-05
P54923	[Protein ADP-ribosylarginine] hydrolase	Adprh	1.55187	1.58623	1.73128	1.77683	1.4623	0.568397	0.313406	0.271444	0.645031	0.470012	14	1.6217	0.453658	1.43364e-06
Q8CG72;Q8CG72-2	Poly(ADP-ribose) glycohydrolase ARH3	Adprhl2	0.521698	0.69584	0.573076	0.528632	0.499235	0.158347	0.134454	0.0840866	0	0.072724	8	0.563696	0.0899222	5.39533e-06
Q99KS6-2;Q99KS6	Manganese-dependent ADP-ribose/CDP-alcohol diphosphatase	Adprm	0.0985118	0.0827225	0.0442111	0.0944414	0.0149383	0	0	0	0	0	2	0.066965	0	0.0032362
Q01337	Alpha-2C adrenergic receptor	Adra2c	0.0131246	0.00937224	0.0135584	0.00678535	0.00589927	0	0	0	0	0	2	0.00974797	0	0.000263206
Q99MK8;Q7TS64;E9PW16;E9Q419;F6QY34;F6Y9P3	Beta-adrenergic receptor kinase 1	Adrbk1	1.22712	1.39837	1.2132	1.30645	1.31496	0.839789	0.98092	0.791747	0.59229	0.649344	24	1.29202	0.770818	0.000141671
Q3UYH7;Q8BVT9;F7AEX1;Q8BX71;A0A0G2JEW1	Beta-adrenergic receptor kinase 2	Adrbk2	0.0995004	0.0861138	0.0864772	0.0895171	0.0957724	0	0	0.0259035	0	0.0293322	10	0.0914762	0.0110471	4.03818e-06
Q9JKV1;A0A0A6YVU8;D3YUD8	Proteasomal ubiquitin receptor ADRM1	Adrm1;Gm9774	0.430338	0.766677	0.491771	0.763618	0.453068	0.650149	0.671572	0.740405	0.637146	0.649942	10	0.581094	0.669843	0.288145
P54822;E9Q242;E9Q3T7;E9Q0A0;A0A0G2JFI8;A0A0G2JFL8	Adenylosuccinate lyase	Adsl	0.620359	1.17504	0.630983	0.654286	1.27261	1.08514	0.934641	0.746502	0.442145	1.38118	19	0.870655	0.917922	0.831069
P46664	Adenylosuccinate synthetase isozyme 2	Adss	2.1759	2.29158	1.89992	2.07082	2.04566	0.6142	0.413646	0.570966	0.264147	0.413904	17	2.09678	0.455373	8.99682e-08
P28650;J3QN31;P28650-2	Adenylosuccinate synthetase isozyme 1	Adssl1	0.716667	0.60641	0.63213	0.515428	0.594266	0.108291	0.0265575	0	0.0304085	0	15	0.61298	0.0330513	3.3896e-07
P63002;P63002-2	Amino-terminal enhancer of split	Aes	0.952316	1.01061	1.20425	1.65465	1.49539	0.591348	1.89987	0.342574	0.520011	0.678312	3	1.26344	0.806423	0.179099
Q80YS6;E9Q8X9	Actin filament-associated protein 1	Afap1	0.001183	0.00139701	0.00155525	0	0.00148023	0.0135239	0	0.00893533	0	0	2	0.0011231	0.00449184	0.272577
Q9ESC8;B7ZC42	AF4/FMR2 family member 4	Aff4	0.0107766	0.00883299	0.009702	0.00706977	0.00967421	0.0408153	0.157158	0.318026	0.219808	0.218445	3	0.00921112	0.19085	0.00399963
Q920A7;Q920A7-2	AFG3-like protein 1	Afg3l1	0.0303943	0.0408379	0.0558828	0.0446687	0.0309763	0.10411	0.0602606	0.117097	0.0670124	0.104168	7	0.040552	0.0905296	0.003506
Q8JZQ2	AFG3-like protein 2	Afg3l2	1.5963	1.53342	1.6055	1.55351	1.70207	1.95308	2.15896	1.88435	2.00165	1.96659	35	1.59816	1.99293	8.52298e-05
Q80WT5;Q80WT5-2;H3BJH7;H3BIZ9;H3BKM5	Aftiphilin	Aftph	0.0459041	0.0543641	0.0453284	0.0442173	0.0281166	0.0130262	0.0198284	0	0.0436484	0.0465048	8	0.0435861	0.0246016	0.0920435
Q8BXK8;A0A087WRF2;E9Q3K3	Arf-GAP with GTPase, ANK repeat and PH domain-containing protein 1	Agap1	0.742095	0.753802	0.673408	0.705083	0.793172	0.700214	0.596652	0.754057	0.561536	1.40342	20	0.733512	0.803176	0.665786
Q3UHD9;Q3UHD9-2	Arf-GAP with GTPase, ANK repeat and PH domain-containing protein 2	Agap2	2.42918	2.63357	2.5819	2.39818	2.49122	1.24471	1.04854	0.989366	1.18186	1.21951	49	2.50681	1.1368	3.42877e-08
Q8VHH5;F8VQE9;Q8VHH5-2;A0A0G2JER6;A0A0G2JDW1	Arf-GAP with GTPase, ANK repeat and PH domain-containing protein 3	Agap3	1.87166	1.99164	2.00867	2.08382	1.72983	0.397322	0.232004	0.164237	0.284819	0.244409	18	1.93712	0.264558	1.38919e-08
Q09LZ8;A2A9S7;E4W7Y4;Q09LZ8-2;F6VQN0	Cytosolic carboxypeptidase 6	Agbl4	0.0336872	0.0136287	0.0223415	0.0399249	0.0463861	0	0	0	0	0	6	0.0311937	0	0.000753354
Q8K2K6;A0A087WNV1;A0A087WSR7;Q8K2K6-3;Q8K2K6-1;A0A087WR52;Q8K2K6-2;A0A087WRL1	Arf-GAP domain and FG repeat-containing protein 1	Agfg1	0.896459	0.796234	0.934818	0.791464	0.859393	1.73269	1.19529	1.25808	1.97759	1.46441	12	0.855674	1.52561	0.0020551
Q80WC7;Q3U2K8;Q3TBU7;Q80WC7-2	Arf-GAP domain and FG repeat-containing protein 2	Agfg2	0.270788	0.1129	0.222099	0.136326	0.159584	0.616784	0.421357	0.510693	0.195771	0.505159	9	0.18034	0.449953	0.00776034
Q9ESW4;Q9ESW4-2	Acylglycerol kinase, mitochondrial	Agk	6.32191	6.51742	5.2198	6.91703	7.31738	7.46404	5.76787	3.1644	3.08761	4.61852	20	6.45871	4.82049	0.105998
F8VPN4;A0A0G2JGI9;F6XXE6;E0CYU6;E0CX86;F7CSZ6		Agl	0.805604	0.753707	0.792913	0.880503	0.840775	0.0926081	0.0623727	0.0313334	0.0517999	0.0713053	54	0.8147	0.0618839	1.09626e-09
Q8CJG1;H3BJ70;H3BL59	Protein argonaute-1	Ago1	0.222854	0.214399	0.271578	0.25009	0.294116	0.25378	0.173539	0.189091	0.20532	0.217081	14	0.250607	0.207762	0.0664991
Q8CJG0;A3KFX6	Protein argonaute-2	Ago2	0.489764	0.466822	0.458753	0.470965	0.469894	0.311105	0.262896	0.215197	0.213028	0.263421	24	0.47124	0.253129	2.86395e-06
Q8CJF9;A3KFX7	Protein argonaute-3	Ago3	0.0853551	0.0872307	0.103334	0.0956129	0.0818092	0.013359	0.0104875	0	0	0.00572943	8	0.0906683	0.00591519	9.83902e-08
O35083;G3UWV6	1-acyl-sn-glycerol-3-phosphate acyltransferase alpha;1-acyl-sn-glycerol-3-phosphate acyltransferase	Agpat1	1.43122	1.27517	1.18685	1.51027	1.44406	0.162956	0.110552	0.0770171	0.059587	0.106593	5	1.36951	0.103341	3.59855e-08
Q9D517;D3YUW0;D3Z1M6	1-acyl-sn-glycerol-3-phosphate acyltransferase gamma	Agpat3	1.07832	1.04306	1.19728	1.04482	1.09145	1.26211	1.55563	1.37477	1.26652	1.52697	19	1.09099	1.3972	0.00207029
Q8K4X7;E9Q6S5;E9Q2T9;E9Q2W7	1-acyl-sn-glycerol-3-phosphate acyltransferase delta	Agpat4	0.901668	0.829655	1.00004	1.01856	0.90501	1.36105	1.3455	1.04695	1.47365	1.352	16	0.930987	1.31583	0.00126404
Q9D1E8;F8WGD9	1-acyl-sn-glycerol-3-phosphate acyltransferase epsilon	Agpat5	0.244399	0.348185	0.292737	0.214939	0.34042	1.26605	0.701801	0.693653	0.688111	0.462567	13	0.288136	0.762437	0.00829652
Q8K2C8	Glycerol-3-phosphate acyltransferase 4	Agpat6	0.0560483	0.0444286	0.0305504	0.0440833	0.0514303	0.152728	0.161584	0.169457	0.10269	0.0553538	4	0.0453082	0.128363	0.00552898
Q8C0N2	Glycerol-3-phosphate acyltransferase 3	Agpat9	0.0241435	0.0163261	0.0133191	0.0154992	0.0206547	0	0	0	0	0	2	0.0179885	0	1.52317e-05
Q8C0I1;A2AL50;H3BKN2;A2AL49;H3BJ14;H3BIY5	Alkyldihydroxyacetonephosphate synthase, peroxisomal	Agps	0.227968	0.235902	0.224615	0.238668	0.22994	0.300114	0.395486	0.643836	0.294525	0.297049	17	0.231419	0.386202	0.0502514
A2ASQ1;Z4YJS5	Agrin;Agrin N-terminal 110 kDa subunit;Agrin C-terminal 110 kDa subunit;Agrin C-terminal 90 kDa fragment;Agrin C-terminal 22 kDa fragment	Agrn	0.149151	0.133339	0.131617	0.129686	0.145164	0.0131864	0.00430159	0.0044716	0.00531339	0.00281153	2	0.137791	0.0060169	1.46915e-09
M0QWP1		Agrn	0.011351	0.00878573	0.00988418	0.0184345	0.021538	0	0	0	0	0	2	0.0139987	0	0.000546441
P11859;Q3UTR7	Angiotensinogen;Angiotensin-1;Angiotensin-2;Angiotensin-3;Angiotensin-4;Angiotensin 1-9;Angiotensin 1-7;Angiotensin 1-5;Angiotensin 1-4	Agt	0.0288478	0.0313987	0.0359278	0.0449019	0.0380549	0	0	0	0	0	3	0.0358262	0	1.27635e-06
Q641K1;Q641K1-2;Q641K1-5;Q641K1-4;Q641K1-3;F6ZCF0;E9Q878;Q8C1R2;E9Q3T5;E9PX07;E9PXA7;E9Q2R5;E9Q352	Cytosolic carboxypeptidase 1	Agtpbp1	0.0779352	0.0785356	0.0707706	0.0659509	0.0669729	0.0266338	0.0592901	0.00491838	0.014322	0.0626484	17	0.072033	0.0335625	0.0125841
Q8CJF7;F6QTR3;F6SJR1	Protein ELYS	Ahctf1	0.094903	0.0878231	0.132002	0.129844	0.0193341	0.00518278	0.0020848	0	0	0.00385273	11	0.0927811	0.00222406	0.00219657
P50247;A2ALT5	Adenosylhomocysteinase	Ahcy	5.71902	5.80115	5.7897	5.46352	5.53727	1.26846	1.26163	1.08222	1.26973	1.50718	26	5.66213	1.27784	5.94297e-11
Q80SW1;F7ATQ6;D3Z2Q0	Putative adenosylhomocysteinase 2	Ahcyl1	10.8845	10.9451	9.21724	9.58021	10.221	7.41425	7.54283	7.22917	6.17445	7.68328	17	10.1696	7.2088	0.000141256
Q68FL4;F8WGT1;F8WI65;Q68FL4-2;H3BKT5;E9PX77;H3BL31;D3YYM7;D3YX97	Putative adenosylhomocysteinase 3;Adenosylhomocysteinase	Ahcyl2	1.7414	1.42087	1.63401	1.39543	1.3394	3.15126	2.91493	2.21337	2.24789	2.62657	14	1.50622	2.63081	0.000479771
Q6PAL7	AT-hook DNA-binding motif-containing protein 1	Ahdc1	0.0182321	0.0185543	0.0156983	0.0154914	0.00726937	0.0107638	0	0	0.00857846	0.00953804	5	0.0150491	0.00577605	0.0183308
Q8K3E5;E9QP54;Q8K3E5-2;E9Q552	Jouberin	Ahi1	0.175025	0.131539	0.158524	0.127097	0.161168	0.0655951	0.0711121	0.0316207	0.117965	0.0615886	29	0.15067	0.0695763	0.00124359
E9Q616		Ahnak	0.0797764	0.087479	0.130737	0.0847636	0.114436	0.0399891	0.0531036	0.0392154	0.0294564	0.025574	75	0.0994385	0.0374677	0.000483393
F7DBB3;F7CVJ5;E9PYB0;Q3URZ6		Ahnak2	0.0303263	0.0127053	0.0192111	0.0177731	0.0172635	0.00641209	0.0122474	0.00827907	0.0108571	0.0109686	5	0.0194559	0.00975285	0.0142724
Q8BK64	Activator of 90 kDa heat shock protein ATPase homolog 1	Ahsa1	3.27968	3.96401	4.7792	4.593	4.31378	1.91841	1.05601	2.55558	1.99341	2.07249	21	4.18593	1.91918	0.000231112
Q8N9S3;F6S1R2;Q8N9S3-2;Q8N9S3-3;A2AF81;A2AF82	Activator of 90 kDa heat shock protein ATPase homolog 2	Ahsa2	0.171196	0.158192	0.195149	0.159282	0.157764	0.0412123	0.0789511	0.0548489	0	0.0985723	5	0.168317	0.0547169	0.000258952
P29699	Alpha-2-HS-glycoprotein	Ahsg	0.384553	0.305574	0.443418	0.429268	0.283247	0	0	0	0	0	5	0.369212	0	3.05873e-06
E9QNR6;Q8VD62	UPF0696 protein C11orf68 homolog	AI837181;Bles03	0.646494	0.74264	0.725846	0.875692	0.662219	0.108951	0.0988565	0.0319651	0.024267	0	10	0.730578	0.0528079	4.40963e-07
Q8C4Q6;Q8C4Q6-2	Axin interactor, dorsalization-associated protein	Aida	0.223248	0.209541	0.14962	0.223226	0.249662	0	0.0335252	0.0360118	0.0524902	0.0282159	9	0.21106	0.0300486	1.09768e-05
O70200;G3UYJ2	Allograft inflammatory factor 1	Aif1	0.130865	0.0733535	0.152097	0.064801	0.128935	0	0	0	0	0	3	0.11001	0	0.000214317
Q9Z0X1;B1AU25	Apoptosis-inducing factor 1, mitochondrial	Aifm1	3.71854	3.43634	3.71392	3.56321	3.2945	4.54804	3.38554	3.3769	3.41612	2.89689	27	3.5453	3.5247	0.944203
Q3TY86;Q3TY86-2;Q3TY86-3	Apoptosis-inducing factor 3	Aifm3	0.225283	0.290583	0.175679	0.214323	0.232379	0.00686614	0.0104546	0.0201793	0.0249213	0	14	0.227649	0.0124843	3.4226e-06
P31230;Q3UZG4;A0A0G2JEU9;A0A0G2JDV0;A0A0G2JDW6;A0A0G2JDH0	Aminoacyl tRNA synthase complex-interacting multifunctional protein 1;Endothelial monocyte-activating polypeptide 2	Aimp1	0.852393	1.06379	0.707931	1.02193	0.938299	1.48551	0.940556	1.0239	1.65621	1.88466	13	0.91687	1.39817	0.0369425
Q8R010;Q8R3V2	Aminoacyl tRNA synthase complex-interacting multifunctional protein 2	Aimp2	0.313578	0.422999	0.617404	0.494659	0.733286	0.927998	0.905227	0.524671	0.538203	0.641807	8	0.516385	0.707581	0.133174
O08915;D3YW40	AH receptor-interacting protein	Aip	1.31109	1.69323	1.43066	0.939723	1.5162	1.03368	1.26394	0.911329	0.704372	0.338103	16	1.37818	0.850285	0.0304936
A2ALI5	Adherens junction-associated protein 1	Ajap1	0.0193911	0.0228391	0.0213822	0.0262074	0.0136951	0	0	0	0	0	2	0.020703	0	8.64878e-06
Q9R0Y5;Q9R0Y5-2;A0A0A6YXW8;Z4YN97	Adenylate kinase isoenzyme 1	Ak1	10.5402	16.9453	21.8811	16.9917	13.2719	12.513	8.94656	12.3956	14.9937	14.2359	15	15.926	12.6169	0.168381
Q9WTP6;Q9WTP6-2;F7BP55	Adenylate kinase 2, mitochondrial;Adenylate kinase 2, mitochondrial, N-terminally processed	Ak2	1.29312	1.38359	1.59263	1.11755	1.47553	3.37058	3.59031	3.15596	2.30778	4.30696	11	1.37248	3.34632	0.0003563
Q9WTP7;F6RP11	GTP:AMP phosphotransferase AK3, mitochondrial	Ak3	4.68153	5.97255	5.33573	5.80476	5.35826	4.9717	4.78332	5.12275	5.50303	5.70798	16	5.43057	5.21776	0.471905
Q9WUR9;F6TEU8;A2ARF6;A2ARF5	Adenylate kinase 4, mitochondrial	Ak4	5.39782	5.64831	6.61171	5.80646	5.37346	1.73987	1.32042	1.50811	1.92368	1.91156	16	5.76755	1.68073	2.2716e-07
Q920P5;Q920P5-2;A0A0G2JGN7	Adenylate kinase isoenzyme 5	Ak5	2.55146	2.64282	2.91512	2.66401	2.77879	1.18106	1.00515	0.974767	0.872541	0.959873	20	2.71044	0.998678	2.53531e-08
O08715;O08715-4;O08715-6;O08715-2;O08715-5;O08715-3	A-kinase anchor protein 1, mitochondrial	Akap1	0.197367	0.0965341	0.124331	0.106863	0.11425	0.220556	0.272937	0.206779	0.142098	0.110191	12	0.127869	0.190512	0.103209
O88845;O88845-3;O88845-2	A-kinase anchor protein 10, mitochondrial	Akap10	0.105078	0.107535	0.0650303	0.0501311	0.0761758	0.128325	0.0650922	0.0231235	0.0248789	0.0885832	12	0.0807901	0.0660007	0.535546
E9Q777;E9Q774		Akap11	0.000357325	0.00255227	0.000353853	0.00213011	0.000338939	0	0	0	0	0	2	0.0011465	0	0.0482424
Q9WTQ5;Q9WTQ5-2	A-kinase anchor protein 12	Akap12	0.428165	0.363036	0.416469	0.376576	0.39255	0.0666478	0.0669848	0.0962487	0.0806275	0.0746059	34	0.395359	0.077023	9.74209e-09
D3YVF0;H3BIV5	A-kinase anchor protein 5	Akap5	3.99543	3.98054	3.68492	3.30407	4.25106	2.26506	1.43919	1.32918	1.70004	2.04443	27	3.8432	1.75558	2.37992e-05
E9Q9K8		Akap6	0.00513028	0.00621905	0.00795731	0.00542844	0.0035419	0.00262328	0.00757428	0	0.00300533	0.00509712	4	0.00565539	0.00366	0.2092
O55074;Q7TN79	A-kinase anchor protein 7 isoform alpha;A-kinase anchor protein 7 isoform gamma	Akap7	2.49913	2.26956	2.22782	2.26194	2.63655	1.31851	1.68483	3.98599	4.60365	3.59333	5	2.379	3.03726	0.344197
Q9DBR0	A-kinase anchor protein 8	Akap8	0.268173	0.368011	0.115203	0.110267	0.145206	0.171484	0.201855	0.126353	0.174076	0.202233	10	0.201372	0.1752	0.631016
Q70FJ1;E9QQ10;Q70FJ1-3;Q70FJ1-2;H3BLL7	A-kinase anchor protein 9	Akap9	0.00944307	0.0087585	0.00431619	0.00529763	0.00966276	0.00183408	0.00165029	0.0602956	0.0251834	0.0136241	8	0.00749563	0.0205175	0.266938
Q9JII6;B1AXW3	Alcohol dehydrogenase [NADP(+)]	Akr1a1	6.76115	7.45411	7.72725	7.2803	7.77506	6.43062	5.84135	6.46389	5.68199	5.66995	21	7.39958	6.01756	0.000642015
P45376;D3YVJ7	Aldose reductase	Akr1b1	8.04389	7.84375	7.7002	6.95663	8.09312	7.17186	5.59646	5.48485	6.26359	5.5282	24	7.72752	6.00899	0.00204021
G5E895;D3Z494;S4R2G9		Akr1b10	1.6511	1.62001	1.73054	1.10081	1.59474	0.126402	0.0937185	0	0.0930791	0.167479	8	1.53944	0.0961357	1.55983e-06
P21300	Aldose reductase-related protein 1	Akr1b7	0.138643	0.155849	0.149531	0.157192	0.131115	0.0473894	0.0434687	0.0414255	0.0563777	0.055703	1	0.146466	0.0488729	1.83187e-07
Q9DCT1;Q8CEB6	1,5-anhydro-D-fructose reductase	Akr1e2;Akr1e1	0.925467	0.913223	0.906224	0.799592	0.862225	0	0	0	0.0247892	0	14	0.881346	0.00495783	3.01527e-10
Q8CG76	Aflatoxin B1 aldehyde reductase member 2	Akr7a2	1.63715	2.02672	2.01911	2.17305	1.71939	0.54422	0.433518	0.378803	0.453483	0.662652	11	1.91508	0.494535	1.49246e-06
P31750;D3Z783;D3YXX3;D3YYP9	RAC-alpha serine/threonine-protein kinase	Akt1	1.04352	0.820335	0.692595	0.789142	0.788218	0.227818	0.241001	0.22412	0.162819	0.106847	15	0.826761	0.192521	8.60318e-06
Q9D1F4;F6R8S6;E9QKI5;E9QKI4;D3Z4R0;D3YWZ1	Proline-rich AKT1 substrate 1	Akt1s1	0.0557208	0.0238394	0.0758351	0.0792918	0.0431363	0.0779844	0.0954822	0.0642068	0.200666	0.136545	3	0.0555647	0.114977	0.0567982
Q60823;F8WHG5;D3YXM7;D3Z3N2;D3Z490;D3Z5X2;D3Z0M3;D3YZJ5	RAC-beta serine/threonine-protein kinase	Akt2	0.150812	0.225548	0.249145	0.217144	0.237437	0.0464214	0.0723015	0.0608237	0.0504743	0.0389015	12	0.216017	0.0537845	1.93889e-05
Q9WUA6;Q9WUA6-2	RAC-gamma serine/threonine-protein kinase	Akt3	1.21467	1.05786	0.944685	1.10878	1.04662	0.420676	0.451878	0.264171	0.340805	0.190307	15	1.07452	0.333567	3.34239e-06
Q64362;D3Z2J4;D3Z632	AKT-interacting protein	Aktip	0.429172	0.504568	0.444072	0.544932	0.583982	0.0830618	0.28629	0.0514073	0.187727	0.0343449	7	0.501345	0.128566	0.000157819
P10518	Delta-aminolevulinic acid dehydratase	Alad	5.49738	2.45239	6.90764	2.52043	2.42229	0.562456	0.490197	0.256464	0.157693	0.227758	19	3.96003	0.338914	0.00502466
P07724	Serum albumin	Alb	27.6077	23.5898	32.2849	25.6675	28.5916	0.0231097	0.0383725	0.118958	0.0624876	0.0654536	34	27.5483	0.0616763	6.61401e-08
E9Q3Q6;Q61490;E9Q4G8;F6QH25;Q5MPX5	CD166 antigen	Alcam	2.0012	2.37994	2.00976	2.22833	2.42169	2.09226	2.78084	2.84778	3.54994	3.67577	25	2.20818	2.98932	0.0318371
Q571I9;D3Z0B9	Aldehyde dehydrogenase family 16 member A1	Aldh16a1	0.0131809	0.0183733	0.0248438	0.0239803	0.0232059	0	0	0	0	0	3	0.0207168	0	1.29475e-05
Q9Z110;Q9Z110-2;D3Z0B4;H3BKJ8;H3BLE8;H3BKK0	Delta-1-pyrroline-5-carboxylate synthase;Glutamate 5-kinase;Gamma-glutamyl phosphate reductase	Aldh18a1	0.560068	0.667351	0.57894	0.682256	0.650637	3.97577	2.77847	2.52224	3.01032	3.11224	31	0.62785	3.07981	9.02474e-06
P24549	Retinal dehydrogenase 1	Aldh1a1	2.18024	2.45147	1.91031	1.90363	2.24478	0.101807	0.276716	0.119079	0.0232218	0.0468914	10	2.13809	0.113543	9.98927e-08
Q62148;Q9JHW9;G3UWP3	Retinal dehydrogenase 2	Aldh1a2	0.0992437	0.140271	0.11437	0.125689	0.14633	0.08815	0.0865028	0.0256119	0.07795	0.146075	5	0.125181	0.084858	0.0905436
O35945	Aldehyde dehydrogenase, cytosolic 1	Aldh1a7	0.026391	0.0303063	0.0350482	0.0341648	0.0329688	0	0	0	0	0	1	0.0317758	0	3.62135e-08
Q9CZS1;G3UYH1	Aldehyde dehydrogenase X, mitochondrial	Aldh1b1	2.4295	2.6835	2.41057	2.5851	2.9598	2.69228	2.41551	2.63098	2.64581	2.68529	21	2.61369	2.61397	0.998083
Q8R0Y6	Cytosolic 10-formyltetrahydrofolate dehydrogenase	Aldh1l1	4.66038	5.12704	3.79712	5.09005	4.88917	0.352737	0.505837	0.291994	0.323096	0.478168	49	4.71275	0.390367	1.17076e-07
Q8K009;D3Z6B9	Mitochondrial 10-formyltetrahydrofolate dehydrogenase	Aldh1l2	0.124545	0.141159	0.146973	0.170913	0.148322	0.587378	0.65351	0.67696	0.715679	0.573487	18	0.146383	0.641403	1.04214e-07
P47738;A0A0G2JEU1;A0A0G2JFQ0;A0A0G2JF60;D3YYF3	Aldehyde dehydrogenase, mitochondrial	Aldh2	7.635	6.13086	8.6452	7.12347	8.4491	7.60913	8.37568	6.32262	7.97832	6.6649	25	7.59673	7.39013	0.74001
B1ATI0;P47740;B1AV77;P47739	Aldehyde dehydrogenase;Fatty aldehyde dehydrogenase	Aldh3a2	1.4111	1.48762	1.22004	1.32584	1.34317	1.37468	1.70985	1.36432	1.65243	1.99484	16	1.35755	1.61922	0.0705924
Q80VQ0;J3QMK6;E9Q3E1;F6QPV9	Aldehyde dehydrogenase family 3 member B1	Aldh3b1	0.161995	0.146255	0.150773	0.159705	0.122444	0.00327512	0	0	0	0.0206805	18	0.148234	0.00479113	1.08256e-07
Q8CHT0	Delta-1-pyrroline-5-carboxylate dehydrogenase, mitochondrial	Aldh4a1	0.876939	0.912336	0.865652	0.86898	0.97383	1.03832	1.12941	0.885338	0.879213	1.00029	20	0.899547	0.986513	0.130611
Q8BWF0	Succinate-semialdehyde dehydrogenase, mitochondrial	Aldh5a1	6.6597	7.32561	8.5275	7.77971	6.73299	2.47017	3.58992	3.97461	3.19864	3.76444	31	7.4051	3.39956	1.61758e-05
Q9EQ20	Methylmalonate-semialdehyde dehydrogenase [acylating], mitochondrial	Aldh6a1	5.75725	5.72422	5.33797	5.40034	5.6571	5.80524	5.51559	5.89643	5.12559	4.96171	31	5.57538	5.46091	0.587771
Q9DBF1;Q9DBF1-2;G3UYR8;G3UY72;E9Q1H3;E9Q1G1	Alpha-aminoadipic semialdehyde dehydrogenase	Aldh7a1	2.31907	2.19108	2.17492	2.35534	2.17175	1.43973	1.40015	0.379781	0.346081	0.874134	23	2.24243	0.887976	0.000481827
Q9JLJ2;Q3U367	4-trimethylaminobutyraldehyde dehydrogenase	Aldh9a1	1.29619	1.24721	0.916509	0.725921	0.942835	0.364691	0.332489	0.411627	0.338516	0.213506	21	1.02573	0.332166	0.000266852
P05064;A6ZI44;D3YWI1;Q9CPQ9;A6ZI46;D3Z510;D3YV98;Q91Y97	Fructose-bisphosphate aldolase A;Fructose-bisphosphate aldolase	Aldoa;Aldoart1	186.81	200.656	190.455	182.289	189.81	108.318	120.011	117.135	157.452	115.467	24	190.004	123.677	8.98775e-05
P05063	Fructose-bisphosphate aldolase C	Aldoc	56.5901	61.0332	60.015	66.045	66.3444	3.41935	4.1984	1.44379	2.41935	2.07222	31	62.0055	2.71062	1.3465e-09
Q921Q3;Q921Q3-2	Chitobiosyldiphosphodolichol beta-mannosyltransferase	Alg1	0.0395299	0.0479284	0.0474618	0.0497771	0.0363611	0.0797079	0.070735	0.0475599	0.0615757	0.0398969	4	0.0442116	0.0598951	0.0778806
Q3UGP8	Putative Dol-P-Glc:Glc(2)Man(9)GlcNAc(2)-PP-Dol alpha-1,2-glucosyltransferase	Alg10b	0.0824503	0.0898103	0.121412	0.12235	0.0868044	0.149723	0.145019	0.146419	0.0790569	0.330189	7	0.100565	0.170081	0.145017
Q3TZM9;Q3TZM9-3;Q3TZM9-2;F6R220	GDP-Man:Man(3)GlcNAc(2)-PP-Dol alpha-1,2-mannosyltransferase	Alg11	0.0799052	0.0595692	0.0597227	0.0851415	0.0792304	0.0193695	0	0	0.114174	0.0762227	7	0.0727138	0.0419532	0.226235
Q8VDB2;Q8VCA2;E0CZB5	Dol-P-Man:Man(7)GlcNAc(2)-PP-Dol alpha-1,6-mannosyltransferase	Alg12	0.0123144	0.0277278	0.0134732	0.0248577	0.0238999	0	0	0	0	0	2	0.0204546	0	0.000191721
Q9D081;A0A0G2JEH5	UDP-N-acetylglucosamine transferase subunit ALG14 homolog	Alg14	0.0557337	0.0278462	0.0643338	0.0403132	0.0404897	0.111337	0	0	0	0	4	0.0457433	0.0222674	0.340676
Q9DBE8;F6RBY3	Alpha-1,3/1,6-mannosyltransferase ALG2	Alg2	2.15281	2.07114	2.00029	2.5035	2.64559	5.02571	3.80179	4.6882	4.65846	3.44398	15	2.27467	4.32363	0.00022908
Q8K2A8;D6RCW8	Dol-P-Man:Man(5)GlcNAc(2)-PP-Dol alpha-1,3-mannosyltransferase	Alg3	0.00352791	0.016846	0.00377855	0.0205117	0.0208404	0.0178378	0.00625943	0.0120278	0.0105899	0.00837675	3	0.0131009	0.0110183	0.647598
Q9DB25;D6RCG2	Dolichyl-phosphate beta-glucosyltransferase	Alg5	0.202219	0.206129	0.139945	0.170976	0.181014	0.286995	0.24087	0.398161	0.16003	0.337097	6	0.180057	0.28463	0.0389222
Q3TAE8;A2BDX8;A2BDY0	Dolichyl pyrophosphate Man9GlcNAc2 alpha-1,3-glucosyltransferase	Alg6	0.00832783	0.0103847	0.0159285	0.0276321	0.0069149	0	0	0	0	0	2	0.0138376	0	0.00634107
Q6P8H8	Probable dolichyl pyrophosphate Glc1Man9GlcNAc2 alpha-1,3-glucosyltransferase	Alg8	0.0246331	0.0232738	0.0197101	0.0201198	0.0196934	0	0	0	0	0	1	0.021486	0	2.98896e-08
Q8VDI9;H3BJ25;E0CZF3;E0CZ10	Alpha-1,2-mannosyltransferase ALG9	Alg9	0.102818	0.0818237	0.0839852	0.0719916	0.0787725	0.11835	0.0833786	0.0665027	0.079499	0.0674635	4	0.0838782	0.0830388	0.939613
P97793;Q9WVS8;P08923;F6V2R5;Q5NCN8;Q9WVS8-4;P08923-2;P08923-3;Q9WVS8-3;Q9WVS8-2;Q9WVS8-5;P08923-4	ALK tyrosine kinase receptor	Alk	0.00371541	0.00344686	0.00385874	0.0031202	0.00201888	0	0	0	0	0	4	0.00323202	0	9.55897e-06
Q3TSG4	RNA demethylase ALKBH5	Alkbh5	0.030713	0.0426252	0.0408454	0.039336	0.0440653	0.052305	0.0879929	0.0307924	0	0.0818325	6	0.039517	0.0505845	0.521038
P30355	Arachidonate 5-lipoxygenase-activating protein	Alox5ap	0.0350874	0.0458793	0.0519236	0.0560656	0.0466068	0	0	0	0	0	1	0.0471125	0	9.566e-07
P09242;E9Q7P8;B1AXF5;B1AXF6	Alkaline phosphatase, tissue-nonspecific isozyme;Alkaline phosphatase	Alpl	0.152168	0.0911068	0.189974	0.102467	0.201703	0.0735324	0.0284246	0	0.0639241	0.0412201	8	0.147484	0.0414203	0.00344495
Q920R0;Q920R0-2	Alsin	Als2	0.103533	0.0937166	0.119375	0.100987	0.124228	0.119441	0.150523	0.0251058	0.0559399	0.133092	20	0.108368	0.0968201	0.652455
O08583;O08583-2;G3X9I4	THO complex subunit 4	Alyref	3.30585	2.76386	3.15396	2.31596	3.10092	3.03489	2.41941	2.94157	1.66076	3.93636	6	2.92811	2.7986	0.762629
Q9JJW6-2;Q9JJW6	Aly/REF export factor 2	Alyref2	0.0331742	0.023262	0.0240026	0.030297	0.0246303	0.129068	0	0	0	0	1	0.0270732	0.0258136	0.962385
O09174	Alpha-methylacyl-CoA racemase	Amacr	0.0727173	0.0558153	0.0917036	0.0700854	0.0392227	0.347325	0.10443	0.123365	0.108846	0.184489	8	0.0659088	0.173691	0.0492815
A2AH22;A2AH22-2;A2AH22-6;A2AH22-3;A2AH22-7;A2AH22-4;A2AH22-5	Activating molecule in BECN1-regulated autophagy protein 1	Ambra1	0.01553	0.0117724	0.0161834	0.014653	0.0113793	0	0	0	0	0	5	0.0139036	0	6.06222e-07
Q8JZV7;F6UP77	Putative N-acetylglucosamine-6-phosphate deacetylase	Amdhd2	0.183306	0.190638	0.221273	0.244364	0.160893	0.0349486	0.0284486	0.0298118	0.0388346	0	6	0.200095	0.0264087	5.0638e-06
Q8CCJ4;Q8CCJ4-2	APC membrane recruitment protein 2	Amer2	0.559978	0.521029	0.556915	0.461908	0.579795	0.185906	0.102885	0.14788	0.154396	0.155443	16	0.535925	0.149302	2.77063e-07
Q9R049-2;Q9R049;H3BJC0	E3 ubiquitin-protein ligase AMFR	Amfr	0.273902	0.322601	0.271874	0.33917	0.309306	0.0211981	0.0345332	0.0326375	0.030178	0.0226793	12	0.303371	0.0282452	3.68897e-08
Q80ZD8;A2AE38;Q80ZD8-2;A0A0G2JEP5	Amphoterin-induced protein 1	Amigo1	0.133419	0.159232	0.113517	0.138441	0.102393	0.0843887	0.0491135	0	0.072033	0.116668	5	0.1294	0.0644407	0.0177552
Q8VHG2;F6YMV1;F6QYS7;Q8VHG2-2;B1AXE9;A0A067XG49	Angiomotin	Amot	0.00894242	0.00993396	0.00877291	0.0111427	0.0117581	0	0	0	0	0	3	0.01011	0	1.36983e-07
A2AE27;Q9DBT5	AMP deaminase 2	Ampd2	0.693057	0.769134	0.677868	0.639167	0.472109	0.687443	0.65969	0.830836	0.952219	0.567568	32	0.650267	0.739551	0.318367
F6XQD0		Ampd3	0.0422313	0.0446154	0.0451283	0.0412067	0.052832	0	0	0	0	0	1	0.0452028	0	1.82876e-08
O08739;D3Z4N3;D3YU73	AMP deaminase 3	Ampd3	0.254501	0.308003	0.221661	0.258136	0.252146	0	0.0825648	0.00773633	0.00424132	0.00832706	15	0.258889	0.0205739	3.12637e-06
Q7TQF7;A0A0G2JEG8	Amphiphysin	Amph	11.85	12.8433	12.935	12.2643	12.8709	11.1093	12.6049	9.89716	17.9843	14.5572	30	12.5527	13.2306	0.649616
Q8CFA2	Aminomethyltransferase, mitochondrial	Amt	0.0976944	0.0991885	0.0560474	0.0691737	0.0695502	0.0909183	0.114586	0.126446	0.0240154	0.0543	8	0.0783309	0.0820532	0.862897
P53995;A2ATQ5	Anaphase-promoting complex subunit 1	Anapc1	0.129257	0.147089	0.125645	0.106151	0.107938	0.0321709	0.0458814	0.0582337	0.0411141	0.0404876	25	0.123216	0.0435775	1.59237e-05
Q8BZQ7;A2AI11	Anaphase-promoting complex subunit 2	Anapc2	0.151166	0.126118	0.149333	0.143245	0.119351	0.0803029	0.0225366	0	0.222444	0.0511369	15	0.137843	0.0752841	0.153787
Q91W96;A0A0G2JF77;D6RDT6	Anaphase-promoting complex subunit 4	Anapc4	0.113757	0.121989	0.109142	0.107401	0.0665988	0.0436691	0.0415113	0.036345	0.0171548	0	15	0.103778	0.0277361	0.000337732
Q8BTZ4;A0A0G2JE03;Q3UFC2;Q3TWF7;A0A0G2JDM7;Q8BTZ4-2;A0A0G2JDE8;A0A0G2JFH0;A0A0G2JG78;A0A0G2JGE5;A0A0G2JF12	Anaphase-promoting complex subunit 5	Anapc5	0.112893	0.0974592	0.120981	0.106026	0.11659	0.0291242	0	0.0292518	0.0347103	0.0471353	13	0.11079	0.0280443	1.31462e-05
Q9WVM3;D3YU58	Anaphase-promoting complex subunit 7	Anapc7	0.115158	0.119072	0.118201	0.121484	0.113302	0.169834	0.361008	0.341635	0.159687	0.0706804	10	0.117443	0.220569	0.103844
Q8K1C0;Q8K1C0-2;Q8K1C0-5;Q8K1C0-4;Q8K1C0-3;F6SBQ6	Protein angel homolog 2	Angel2	0.0484813	0.0171533	0.0418269	0.0534785	0.0734027	0	0	0.0384968	0.0295481	0.0376763	3	0.0468685	0.0211442	0.076343
D3Z5M4;Q02357-6;Q02357;Q02357-2;G5E8J2;B7ZW98;E9QNT8;G8JL84;D3YTV8;Q0VGY9;Q02357-5;Q02357-3;Q02357-4;F7D1P5;G3UY11;D6RJ51	Ankyrin-1	Ank1	0.216831	0.235404	0.191631	0.220398	0.221946	0.0292636	0.0516614	0.0682675	0.0873021	0.0318475	39	0.217242	0.0536684	1.59332e-06
S4R249;S4R1F9;Q8C8R3-2;S4R2T7;S4R1J9	Ankyrin-2	Ank2	4.79775	4.80117	4.40818	4.6114	4.73275	5.95956	5.64721	4.86199	4.7659	4.39207	0	4.67025	5.12535	0.169196
S4R2K9;S4R1X7;S4R208;W4VSQ0;S4R1U4;S4R229;Q3UVY0;S4R162		Ank3	1.06812	1.13897	1.00697	0.954524	1.06486	0.772575	0.717906	0.616579	0.58547	0.673611	4	1.04669	0.673228	3.87138e-05
A0A087WNU5;A0A087WRU2;A0A087WRP9		Ank3	0.159854	0.16475	0.142809	0.127452	0.135117	0.171569	0.144351	0.133062	0.0702512	0.104274	37	0.145996	0.124701	0.289573
Q810B6;Q810B6-2	Rabankyrin-5	Ankfy1	0.212438	0.205567	0.197932	0.229854	0.194391	0.185892	0.116659	0.200283	0.12493	0.0970188	22	0.208036	0.144957	0.0178911
Q9JHZ2	Progressive ankylosis protein	Ankh	0.249164	0.250846	0.244952	0.395839	0.270027	0.453817	0.420673	0.311832	0.607111	0.316026	11	0.282165	0.421892	0.0521431
Q6ZPS6;A0A0G2JEA0	Ankyrin repeat and IBR domain-containing protein 1	Ankib1	0.266811	0.263115	0.262665	0.220886	0.384353	2.69337	1.86123	0.481749	1.01609	0.101173	14	0.279566	1.23072	0.0780744
Q6P1H6;Q6P1H6-2;Q6P1H6-3;Q6P1H6-4	Ankyrin repeat and LEM domain-containing protein 2	Ankle2	0.0513118	0.0734455	0.0542315	0.0712047	0.0582581	0.0590574	0.0387708	0.0463829	0.0400001	0.0541784	11	0.0616903	0.0476779	0.0472193
Q3TPE9;Q3TPE9-2	Ankyrin repeat and MYND domain-containing protein 2	Ankmy2	0.68974	0.723794	0.563826	0.645236	0.661668	0.572625	0.440662	0.522363	0.596884	0.738318	9	0.656853	0.57417	0.176908
Q80UP5;F7B209	Ankyrin repeat domain-containing protein 13A	Ankrd13a	0.0517227	0.0324586	0.0508419	0.0214257	0.0324934	0	0	0	0	0	5	0.0377885	0	0.000200547
Q6PD24;F7C8Z0;Q5F259;F6YTJ4;E9Q6X4;Q5F260;Q5F259-2;E9Q821	Ankyrin repeat domain-containing protein 13D	Ankrd13d	0.0685869	0.14259	0.0986025	0.157418	0.160031	0	0	0.0302365	0.0193972	0	10	0.125446	0.00992674	0.000301979
Q99NH0;E9QKG6;A0A0G2JDZ9;E9Q804;Q99NH0-3;Q99NH0-2;F6SI14	Ankyrin repeat domain-containing protein 17	Ankrd17	0.0230785	0.0198173	0.0227184	0.0241551	0.0246897	0.0395936	0.0402576	0.01353	0.0205499	0.0423166	8	0.0228918	0.0312495	0.20001
Q505D1	Serine/threonine-protein phosphatase 6 regulatory ankyrin repeat subunit A	Ankrd28	0.0612013	0.0800453	0.0954055	0.0865271	0.149439	0.0195801	0.0312601	0.00990516	0.0500531	0.0580024	13	0.0945237	0.0337602	0.00808562
D3YVV3;D3YTU5		Ankrd29	0.162849	0.138552	0.227465	0.165754	0.107562	0	0.0168746	0	0	0.0288059	9	0.160437	0.0091361	8.0735e-05
Q3U0L2;Q3U0L2-2	Ankyrin repeat domain-containing protein 33B	Ankrd33b	0.0192215	0.0322428	0.0240272	0.0125043	0.0230147	0	0	0	0	0	3	0.0222021	0	0.000125932
B2RW11		Ankrd34a	0.281009	0.398519	0.344449	0.4911	0.347831	0.0183084	0.0190955	0.0554734	0.0217202	0.0258105	12	0.372582	0.0280816	1.10549e-05
Q3UUF8	Ankyrin repeat domain-containing protein 34B	Ankrd34b	0.0280716	0.0655741	0.0414588	0.0434753	0.0972206	0	0.023643	0.0562466	0	0	4	0.0551601	0.0159779	0.0439532
Q8BTZ5	Ankyrin repeat domain-containing protein 46	Ankrd46	0.139297	0.220908	0.120206	0.269672	0.163506	0.029257	0.254157	0.345047	0.204768	0.340929	5	0.182718	0.234832	0.439598
F7BE84;A6H6J9;D3Z643		Ankrd50	0.0249978	0.0449892	0.0478632	0.035879	0.0348237	0.177686	0.150479	0.122343	0.0564249	0.151994	11	0.0377106	0.131785	0.0021564
Q8BTI7;F7BT68	Serine/threonine-protein phosphatase 6 regulatory ankyrin repeat subunit C	Ankrd52	0.00606942	0.00514794	0.00537051	0.00683141	0.00319176	0	0	0	0	0	2	0.00532221	0	2.28763e-05
A2ARS0	Ankyrin repeat domain-containing protein 63	Ankrd63	0.202901	0.241278	0.188719	0.2638	0.179348	0	0	0	0	0	10	0.215209	0	9.35473e-07
P59672;Q3UHP6;P59672-2	Ankyrin repeat and SAM domain-containing protein 1A	Anks1a;Anks1	0.0185394	0.0252925	0.0253594	0.0198693	0.0319748	0	0.00859298	0	0	0	6	0.0242071	0.0017186	6.01959e-05
Q8BIZ1;S4R286;S4R2H8;S4R2N9;S4R235;K4DI73;S4R1K4;S4R1W3;S4R2M2;S4R1G5	Ankyrin repeat and sterile alpha motif domain-containing protein 1B	Anks1b	1.56167	1.65403	1.62589	1.58991	1.46826	0.458559	0.393953	0.304313	0.304735	0.238487	4	1.57995	0.340009	7.65042e-09
S4R1Q0;S4R2I2;S4R2H2;S4R2Q2;E9QPP6		Anks1b	0.38535	0.42623	0.46318	0.484299	0.352277	0.0351729	0.0203945	0.0564176	0.0374357	0.0300628	0	0.422267	0.0358967	3.05373e-07
Q80UU1;J3QM81	Ankyrin repeat and zinc finger domain-containing protein 1	Ankzf1	0.00216669	0.00947122	0.0174862	0.00752746	0.0157978	0	0	0	0.381582	0.232637	3	0.0104899	0.122844	0.192137
Q8K298	Actin-binding protein anillin	Anln	0.447852	0.494114	0.442446	0.134994	0.210119	0	0	0	0	0	22	0.345905	0	0.00138525
Q8BH79-2;Q8BH79;Q8BH79-4;Q8BH79-3	Anoctamin-10	Ano10	0.0739707	0.0805969	0.0977808	0.0700982	0.0867753	0.113045	0.220262	0.140246	0.140207	0.0955574	5	0.0818444	0.141864	0.0255046
Q6P9J9;Q6P9J9-2	Anoctamin-6	Ano6	0.0102341	0.00570004	0.00424683	0.00828288	0.0158447	0.0741973	0	0.0895911	0	0	4	0.0088617	0.0327577	0.273158
Q6PB70	Anoctamin-8	Ano8	0.0876937	0.1214	0.101081	0.112106	0.0797958	0.00332175	0	0	0	0.00278552	18	0.100415	0.00122145	1.20661e-06
O35381;D3YYE1;D3Z7M9;F6UFG6;Q64G17	Acidic leucine-rich nuclear phosphoprotein 32 family member A	Anp32a	7.41934	6.88265	8.14275	9.01449	7.88511	5.62524	3.80367	3.73069	3.44316	4.78878	11	7.86887	4.27831	0.000163612
Q9EST5;Q9EST5-2	Acidic leucine-rich nuclear phosphoprotein 32 family member B	Anp32b	0.193348	0.303189	0.22442	0.362297	0.212156	0	0	0	0	0	4	0.259082	0	3.89636e-05
E9Q5H2;E9PZF5;P97822;P97822-2	Acidic leucine-rich nuclear phosphoprotein 32 family member E	Anp32e	1.29726	1.10436	1.56145	1.57722	1.52258	0.707451	0.929876	0.768345	1.5149	1.0424	3	1.41258	0.992594	0.039002
P97449	Aminopeptidase N	Anpep	0.142271	0.160066	0.142643	0.14827	0.169937	0.0103031	0.00915275	0.0119655	0.0103514	0.0112851	12	0.152637	0.0106116	4.76536e-09
P10107	Annexin A1	Anxa1	0.121888	0.133001	0.20988	0.114075	0.184614	0.441422	0.367889	0.712446	0.754605	0.893701	7	0.152692	0.634012	0.00139854
P97384;D3Z7U0	Annexin A11;Annexin	Anxa11	0.810932	0.819929	0.955488	0.664859	0.497578	0.347354	0.362662	0.374629	0.339447	0.368553	20	0.749757	0.358529	0.00105853
P07356;B0V2N7;B0V2N8;B0V2N5	Annexin A2;Annexin	Anxa2	1.12008	1.05833	1.73498	1.18546	1.35442	6.79319	8.69901	7.81405	7.68593	5.76206	19	1.29065	7.35085	2.43662e-06
O35639;Q3TET3;A0A0G2JGL7;A0A0G2JDV9	Annexin A3;Annexin	Anxa3	0.652066	0.946599	1.05488	0.832221	1.01629	7.03536	7.31228	5.90607	7.82543	4.963	15	0.90041	6.60843	4.38611e-06
P97429;D3Z0S1;S4R1F2;F7ANV6	Annexin A4;Annexin	Anxa4	0.147319	0.262366	0.2668	0.218787	0.194489	0.143969	0.383862	0.274283	0.303746	0.29239	12	0.217952	0.27965	0.204735
P48036;A0A0G2JGQ0	Annexin A5	Anxa5	8.60268	7.23754	9.13258	8.15692	8.48918	23.6402	15.6833	17.3174	14.7674	18.3653	23	8.32378	17.9547	0.000295953
P14824	Annexin A6	Anxa6	0.0226798	0.0255664	0.0329213	0.0324175	0	0	0	0	0	0	1	0.022717	0	0.00538933
F8WIT2	Annexin	Anxa6	4.71218	5.04858	4.98387	5.15455	5.55448	11.0835	9.60749	8.92021	8.28326	11.7624	2	5.09073	9.93137	8.74814e-05
Q07076	Annexin A7	Anxa7	2.04734	2.0785	1.67271	1.78624	1.9677	1.74622	2.70222	1.88514	1.30025	2.80103	20	1.91049	2.08697	0.571163
O70423;O70423-2;A2A4I8;Q812C9;A2A4I9	Membrane primary amine oxidase	Aoc3	0.0442709	0.0504154	0.0861294	0.0374168	0.0590836	0	0.0115807	0	0	0	10	0.0554633	0.00231614	0.000301834
O54754;G3X8P9	Aldehyde oxidase 1	Aox1	0.0143508	0.0192957	0.0150864	0.0117523	0.0140757	0	0.011022	0	0	0	6	0.0149122	0.0022044	0.00100868
Q5SGK3	Aldehyde oxidase 2	Aox2	0.000940545	0.00284436	0	0.00258131	0.00235458	0	0.00275783	0.0187354	0	0	2	0.00174416	0.00429865	0.508266
E9PYF7;A0A0G2JG85		Ap1ar	0.0366644	0.0344838	0.0332041	0.0377326	0.032588	0.137401	0	0	0.0519441	0	1	0.0349346	0.0378691	0.915686
O35643;Q5SVG5;Q5SVG4	AP-1 complex subunit beta-1	Ap1b1	4.93806	5.47426	4.93392	5.02073	4.95278	3.42471	3.76503	1.89519	2.4408	2.9386	29	5.06395	2.89287	0.000262385
P22892;Q8CBB7	AP-1 complex subunit gamma-1	Ap1g1	1.95923	1.97574	2.02967	2.12808	1.84791	1.53047	1.92625	1.09537	1.54063	1.38447	38	1.98813	1.49544	0.00844336
P35585;D3YZ71;S4R1Q4	AP-1 complex subunit mu-1	Ap1m1	2.54232	2.42374	2.51678	2.33972	2.20443	3.02518	3.18478	3.20105	2.76108	2.79303	22	2.4054	2.99303	0.000778826
P61967;D3Z268;D3Z0D6;D3YXN0	AP-1 complex subunit sigma-1A	Ap1s1	0.41459	0.323416	0.511417	0.624674	0.580197	0.153836	0.0519658	0.289249	0	0.0897369	4	0.490859	0.116957	0.000995331
Q9DB50;B1B0F6;Q3TIV9;Q8BW87	AP-1 complex subunit sigma-2	Ap1s2	0.573958	0.488657	0.491427	0.479558	0.600024	0.652901	0.376528	0.25595	0.765966	0.261176	4	0.526725	0.462504	0.567029
P17426;P17426-2;F6TPX8;F6VSP9	AP-2 complex subunit alpha-1	Ap2a1	16.7891	16.9907	14.4822	16.7977	16.1985	10.2823	9.22809	9.87149	9.62547	10.2488	49	16.2516	9.85122	1.35983e-06
P17427;E9PWD0	AP-2 complex subunit alpha-2	Ap2a2	11.4898	10.9891	9.85181	10.6768	9.81356	14.4554	10.9851	12.267	11.0023	11.7119	41	10.5642	12.0844	0.0669405
Q9DBG3;Q9DBG3-2;H3BIY9;H3BKM0;H3BJ06;Q5SWR0	AP-2 complex subunit beta;AP complex subunit beta	Ap2b1	25.614	23.7177	22.7537	23.9383	23.7397	28.284	28.9765	26.0285	29.5399	30.4624	34	23.9527	28.6583	0.000688073
P84091;Q3TWV4	AP-2 complex subunit mu	Ap2m1	22.7943	22.1492	21.0332	20.8581	21.7819	26.0707	24.299	23.0263	22.0976	20.4367	36	21.7233	23.1861	0.190203
P62743	AP-2 complex subunit sigma	Ap2s1	22.7252	22.0993	22.881	27.0806	20.9689	16.4196	16.06	19.1281	15.8055	10.7099	9	23.151	15.6246	0.00232468
Q9Z1T1	AP-3 complex subunit beta-1	Ap3b1	0.111179	0.102375	0.0976427	0.128396	0.122607	0.0385046	0.0961346	0.0661549	0.0885393	0.0551383	18	0.11244	0.0688943	0.00699345
Q9JME5;E9Q1S6	AP-3 complex subunit beta-2	Ap3b2	3.95063	4.13906	3.77488	3.7731	3.84766	4.91306	4.65365	4.80603	4.56716	4.84632	46	3.89707	4.75724	1.60259e-05
O54774	AP-3 complex subunit delta-1	Ap3d1	2.81367	3.00844	2.55037	2.82861	2.85904	5.04834	4.44487	3.81164	4.14843	4.19424	47	2.81203	4.3295	0.00012076
Q9JKC8;H7BWY2;D3YWU3;D3YXV9;D6RI63	AP-3 complex subunit mu-1	Ap3m1	0.712157	0.663924	0.623794	0.740624	0.728521	1.21869	0.932929	0.915789	1.18537	0.920444	15	0.693804	1.03465	0.00147356
Q8R2R9	AP-3 complex subunit mu-2	Ap3m2	2.68652	3.20683	2.47041	2.89646	3.27004	3.4938	3.6251	3.51142	3.65587	3.03205	15	2.90605	3.46365	0.0183658
Q9DCR2	AP-3 complex subunit sigma-1	Ap3s1	2.8795	2.57217	2.25208	2.49807	2.4024	7.65428	8.10924	7.12943	6.5784	7.89993	9	2.52085	7.47426	1.66008e-07
Q8BSZ2	AP-3 complex subunit sigma-2	Ap3s2	1.20156	1.66041	0.901943	1.16165	1.40364	0.398018	0.723308	0.429992	0.821963	0.408897	8	1.26584	0.556436	0.00184118
Q80V94;H3BL03;A2ASB3;H3BKM4	AP-4 complex subunit epsilon-1	Ap4e1	0.0103654	0.00508141	0.0118024	0.0133684	0.0128283	0.00654466	0.00432244	0.00723581	0.0177034	0.00735983	4	0.0106892	0.00863322	0.478995
Q9JKC7;E9Q416;E9Q9U6	AP-4 complex subunit mu-1	Ap4m1	0.0885236	0.135519	0.121599	0.133722	0.0983026	0.0984463	0.0702451	0	0.0411846	0	11	0.115533	0.0419752	0.00922244
Q8BJ63;Q8BJ63-3;Q8BJ63-2	AP-5 complex subunit mu-1	Ap5m1	0	0.00691821	0.00963946	0.00783326	0	0	0	0	0	0	1	0.00487819	0	0.0436958
A0A0G2JFH9;Q3U829	AP-5 complex subunit zeta-1	Ap5z1	0.0036482	0.00831318	0.00198179	0.00741614	0.00722447	0	0	0	0	0	3	0.00571676	0	0.00162868
B2RUJ5;B2RUJ5-3;B2RUJ5-2	Amyloid beta A4 precursor protein-binding family A member 1	Apba1	0.310895	0.311964	0.287155	0.339322	0.265022	0.215822	0.216608	0.272752	0.136607	0.10319	16	0.302872	0.188996	0.0086643
P98084;E9Q505;D3Z3A5;E9Q0G5;Q3TYH5	Amyloid beta A4 precursor protein-binding family A member 2	Apba2	0.397214	0.382539	0.336172	0.411597	0.350791	0.123394	0.158102	0.0816253	0.142712	0.0734682	13	0.375663	0.11586	2.26634e-06
Q9QXJ1;Q9QXJ1-2;A0A087WR62;A0A087WPS7;A0A087WPI2;A0A087WQC5;A0A087WRP1;A0A087WNN4;A0A087WQ58;A0A087WPF4;A0A087WRY7	Amyloid beta A4 precursor protein-binding family B member 1	Apbb1	0.267128	0.252836	0.285399	0.25199	0.299305	0.127513	0.292265	0.175689	0.174129	0.183074	12	0.271332	0.190534	0.0229768
B2RUG9;Q61315;E9QLQ9;Q61315-3;Q61315-2;Q61315-4;E9Q4H1;Q8C493;F6Q4R2	Adenomatous polyposis coli protein	Apc	0.119987	0.109701	0.0911749	0.111341	0.103189	0.111227	0.0791394	0.0663619	0.0473298	0.0914951	37	0.107079	0.0791107	0.0462087
Q9Z1K7;G5E832;D3YTR0	Adenomatous polyposis coli protein 2	Apc2	0.017114	0.0171993	0.0196862	0.0214997	0.0160434	0	0.0087431	0	0	0.00896582	7	0.0183085	0.00354178	0.000263492
P12246	Serum amyloid P-component	Apcs	0.035219	0.014881	0.074574	0.0344248	0.0103217	0.0699827	0.130857	0	0	0	2	0.0338841	0.040168	0.832441
Q8R146;Q8R146-2;A0A0A6YXV0	Acylamino-acid-releasing enzyme	Apeh	0.493228	0.463701	0.499176	0.607316	0.479219	0.112727	0.0734836	0.189837	0.238041	0.129197	16	0.508528	0.148657	1.45663e-05
P28352;F6QA74;D3Z124	DNA-(apurinic or apyrimidinic site) lyase;DNA-(apurinic or apyrimidinic site) lyase, mitochondrial	Apex1	1.95226	2.1777	1.85953	2.16023	2.21517	0.689851	0.74303	0.668887	0.506608	0.324868	13	2.07298	0.586649	5.54571e-07
Q8BVF7;Q8BVF7-2	Gamma-secretase subunit APH-1A	Aph1a	0.04812	0.0584745	0.0520975	0.0589907	0.0544884	0	0	0	0	0	1	0.0544342	0	4.02624e-09
F8WHK7;Q8C7N7-2;Q8C7N7	Gamma-secretase subunit APH-1B	Aph1b	0.0233089	0.0252395	0.0201901	0.0484424	0.0219137	0	0	0	0	0	1	0.0278189	0	0.000704888
O35841	Apoptosis inhibitor 5	Api5	0.930955	0.777683	0.886128	0.87409	1.01299	0.820185	0.92181	0.495421	0.467407	0.793115	18	0.896369	0.699588	0.0831803
Q9WVQ5	Methylthioribulose-1-phosphate dehydratase	Apip	0.275773	0.215917	0.207358	0.228978	0.278569	0.104008	0.150902	0.136612	0.114319	0.123835	4	0.241319	0.125935	0.000148434
Q03157	Amyloid-like protein 1;C30	Aplp1	1.02879	0.982587	0.970409	1.20324	0.792191	0.0553232	0.0360667	0.0944045	0.0667507	0.112449	15	0.995443	0.0729989	7.58691e-07
Q06335;Q60709;Q06335-2	Amyloid-like protein 2	Aplp2	0.416395	0.329239	0.398541	0.460664	0.471388	1.38675	0.613673	0.814106	0.568712	0.676036	18	0.415245	0.811855	0.0309145
Q9D7N9	Adipocyte plasma membrane-associated protein	Apmap	1.9682	1.87517	1.74126	2.1152	2.01872	3.57801	2.63174	2.58359	2.32701	2.53887	21	1.94371	2.73184	0.00841571
Q00623	Apolipoprotein A-I;Proapolipoprotein A-I;Truncated apolipoprotein A-I	Apoa1	0.551613	0.808836	1.14328	0.602265	0.722602	0	0.0599573	0.0579885	0	0.0478279	13	0.765719	0.0331547	0.000119112
Q8K4Z3	NAD(P)H-hydrate epimerase	Apoa1bp	2.53696	2.77551	2.93164	2.39762	2.89324	2.03424	1.89581	2.91593	3.05491	3.86568	11	2.70699	2.75331	0.904899
P09813	Apolipoprotein A-II;Proapolipoprotein A-II	Apoa2	0.0877735	0.16483	0.0688366	0.0668547	0.30884	0	0	0	0	0	1	0.139427	0	0.0162344
P06728	Apolipoprotein A-IV	Apoa4	0.0196768	0.0260697	0.0221224	0.0162479	0.0143988	0	0	0	0	0	3	0.0197031	0	1.26639e-05
P51910	Apolipoprotein D	Apod	0.245683	0.228998	0.317675	0.161059	0.280414	0.039095	0.026703	0	0.137651	0	4	0.246766	0.0406899	0.000489011
P08226;G3UWN5;E9Q327;G3UZM8	Apolipoprotein E	Apoe	9.42647	10.4648	9.59697	10.7092	10.0652	7.12618	8.32841	10.6817	8.20086	11.3136	23	10.0525	9.13015	0.300664
Q9DCZ4;Q9DCZ4-2;Q9DCZ4-3	Apolipoprotein O	Apoo	3.35952	3.41948	3.15824	3.13021	3.83979	5.8411	5.78843	1.52399	4.40668	7.41784	7	3.38145	4.99561	0.144582
Q78IK4;B1AV14	MICOS complex subunit Mic27	Apool	0.764815	0.669776	0.697245	0.727986	0.668183	0.86416	0.686528	0.6375	0.845323	0.666384	10	0.705601	0.739979	0.519394
P12023-2	Amyloid beta A4 protein;N-APP;Soluble APP-alpha;Soluble APP-beta;C99;Beta-amyloid protein 42;Beta-amyloid protein 40;C83;P3(42);P3(40);C80;Gamma-secretase C-terminal fragment 59;Gamma-secretase C-terminal fragment 57;Gamma-secretase C-terminal fragment 50;C31	App	2.1108	2.13638	2.13043	2.04686	1.99479	2.20767	2.92215	2.11625	1.81036	2.23424	1	2.08385	2.25814	0.372103
Q8K3H0	DCC-interacting protein 13-alpha	Appl1	1.57997	1.5167	1.42687	1.38823	1.65515	0.865907	1.065	1.18105	0.768966	0.734035	25	1.51339	0.922992	0.000343275
Q8K3G9;D3Z340;H3BL43;D6RFR7	DCC-interacting protein 13-beta	Appl2	0.63546	0.580329	0.574973	0.66395	0.603645	0.0179673	0.0297364	0	0	0.0068468	23	0.611671	0.0109101	6.54592e-10
P08030	Adenine phosphoribosyltransferase	Aprt	1.15277	1.40893	1.49796	1.51556	1.21824	0.55576	0.188438	0.276833	0.280404	0.274426	5	1.35869	0.315172	4.78655e-06
Q02013	Aquaporin-1	Aqp1	0.506939	0.0803482	0.876356	0.0776409	0.514552	0	0	0	0	0	3	0.411167	0	0.0262401
P55088;P55088-3;P55088-2	Aquaporin-4	Aqp4	8.23091	7.83935	7.89276	6.99039	7.35323	4.33864	4.15654	2.25193	2.98879	1.61641	10	7.66133	3.07046	4.24225e-05
Q8CFQ3;A2AQA7	Intron-binding protein aquarius	Aqr	0.0209168	0.0187726	0.0183255	0.0214361	0.0228121	0.00740336	0.00722207	0	0.0144564	0.0116214	7	0.0204526	0.00814065	0.00142532
P04627;B1AUN8;B1AUP0	Serine/threonine-protein kinase A-Raf	Araf	0.318279	0.343363	0.338814	0.33863	0.220544	0.273337	0.149839	0.269834	0.18739	0.31598	0	0.311926	0.239276	0.0951101
E9Q0P8		Araf	0.135839	0.14446	0.121206	0.13133	0.172201	0.0363169	0	0	0	0	3	0.141007	0.00726338	2.37666e-06
Q4LDD4;Q4LDD4-2;Q4LDD4-3;E9PUB0;F6XBJ8;D3YZJ7;D3Z2S2	Arf-GAP with Rho-GAP domain, ANK repeat and PH domain-containing protein 1	Arap1	0.00841094	0.00302929	0.0138553	0.0113796	0.00492657	0	0.0108158	0	0	0	5	0.00832034	0.00216317	0.0697044
Q8BZ05;E9QP44;F6U703;F7CBI4	Arf-GAP with Rho-GAP domain, ANK repeat and PH domain-containing protein 2	Arap2	0.0371905	0.040387	0.0324391	0.0321055	0.0333156	0.0205295	0.0278392	0.0133834	0.00904595	0.012674	10	0.0350876	0.0166944	0.00112028
Q9WV31	Activity-regulated cytoskeleton-associated protein	Arc	0.154439	0.126254	0.121594	0.0494349	0.129325	0	0.0690608	0.267929	0.249409	0.0349654	7	0.116209	0.124273	0.894192
Q5XJY5	Coatomer subunit delta	Arcn1	1.54216	1.41775	1.72234	1.58204	1.55818	2.43505	2.78789	2.1005	2.51303	2.41561	25	1.56449	2.45042	7.84206e-05
Q8BSL7;A2A6T9;D3YV25	ADP-ribosylation factor 2	Arf2	1.13056	0.733132	0.18733	0.172749	0.201371	0.0537868	0.0364796	0.0475703	0.0551455	0.0628512	3	0.485029	0.0511667	0.0547751
P61205;P84078	ADP-ribosylation factor 3;ADP-ribosylation factor 1	Arf3;Arf1	144.97	149.227	122.077	133.257	125.912	73.044	72.845	115.435	62.0755	68.5336	3	135.089	78.3867	0.00079135
P61750;E9Q798;F6UFB9	ADP-ribosylation factor 4	Arf4	5.11941	4.5804	4.39983	5.00485	4.11183	3.83435	4.41851	3.18067	3.55353	4.27799	4	4.64326	3.85301	0.0281459
P84084;E9Q2C2	ADP-ribosylation factor 5	Arf5	10.0861	10.1196	5.70938	9.29332	9.13465	3.97558	9.95671	3.74433	7.92085	10.321	6	8.86861	7.1837	0.33296
P62331	ADP-ribosylation factor 6	Arf6	2.38753	2.47594	2.07573	2.34279	2.15586	1.31011	1.3015	1.13206	0.807988	0.918763	9	2.28757	1.09408	1.22591e-05
V9GWV1;V9GXM1;Q9EPJ9;Q3TGS9;Q9EPJ9-2	ADP-ribosylation factor GTPase-activating protein 1	Arfgap1	2.89251	3.26337	3.08288	2.97202	3.40031	1.9252	2.29766	2.16312	1.88313	1.69768	19	3.12222	1.99336	4.42796e-05
Q99K28;Q99K28-2	ADP-ribosylation factor GTPase-activating protein 2	Arfgap2	0.314424	0.202065	0.241368	0.168601	0.250255	0.152153	0.113021	0.0866585	0.138184	0.103437	9	0.235343	0.118691	0.0026918
Q9D8S3	ADP-ribosylation factor GTPase-activating protein 3	Arfgap3	0.206733	0.157021	0.149391	0.138959	0.183689	0.0520625	0.0852876	0	0	0.0142976	5	0.167159	0.0303295	0.000172555
G3X9K3;D3YYK9	Brefeldin A-inhibited guanine nucleotide-exchange protein 1	Arfgef1	0.207935	0.179622	0.209921	0.211528	0.232344	0.0628606	0.109489	0.0916523	0.0778424	0.0954461	35	0.20827	0.0874582	6.14666e-06
A2A5R2;F6YCJ0	Brefeldin A-inhibited guanine nucleotide-exchange protein 2	Arfgef2	0.363616	0.367124	0.355857	0.357403	0.367704	0.310743	0.228066	0.225484	0.255253	0.380549	40	0.362341	0.280019	0.0236878
Q3UGY8	Brefeldin A-inhibited guanine nucleotide-exchange protein 3	Arfgef3	0.371135	0.436276	0.353809	0.387464	0.380557	0.423112	0.342728	0.393776	0.42667	0.347465	45	0.385848	0.38675	0.969223
A2RSX9;G5E8V9;E9Q3G5;E9QAY5		Arfip1	0.459922	0.723802	0.958793	0.533687	0.599759	1.46668	1.27781	12.121	3.8249	1.88085	11	0.655193	4.11425	0.130684
Q8K221;D3Z2F3;D6RHM6;D6RI79;H7BWZ6	Arfaptin-2	Arfip2	0.883518	1	0.844113	1.06008	0.875791	0.765125	0.551035	0.814	1.19304	0.983529	12	0.932701	0.861345	0.554024
O08691	Arginase-2, mitochondrial	Arg2	0.0262777	0.0398458	0.0621367	0.0454212	0.0340459	0.352324	0.31767	0.200806	0.184596	0.246493	5	0.0415455	0.260378	0.000168467
Q3UL36;Q3UL36-2	Arginine and glutamate-rich protein 1	Arglu1	0.992377	0.934062	1.05549	1.18531	1.28189	1.31596	1.18592	1.90354	1.7037	1.02748	10	1.08983	1.42732	0.0903962
Q5FWK3	Rho GTPase-activating protein 1	Arhgap1	3.47086	3.70431	3.30207	3.56412	3.02644	3.483	4.96841	4.72124	5.48017	4.80809	1	3.41356	4.69218	0.00643939
Q8C0D4;B2RUJ8;S4R203;S4R248;A0A0A0MQ95;S4R221;S4R1B0;S4R2V0	Rho GTPase-activating protein 12	Arhgap12	0.211319	0.197326	0.234535	0.191618	0.199601	0.0354624	0.0531125	0.0179935	0.0450397	0.0509557	21	0.20688	0.0405128	1.66472e-07
Q3UIA2;Q3UIA2-2;E9QAJ9;Q3UIA2-4;Q3UIA2-3	Rho GTPase-activating protein 17	Arhgap17	0.00983556	0.0148913	0.0169587	0	0.0133634	0	0	0	0	0	5	0.0110098	0	0.00617987
Q6DFV3	Rho GTPase-activating protein 21	Arhgap21	0.228982	0.267526	0.221684	0.212808	0.236231	0.165931	0.139264	0.185753	0.138934	0.154875	1	0.233446	0.156951	0.000341855
Q69ZH9;B1AQY2;F8VQ11;Q69ZH9-2	Rho GTPase-activating protein 23	Arhgap23	0.414159	0.509524	0.506331	0.476374	0.395084	0.206071	0.201184	0.081074	0.103231	0.247895	14	0.460294	0.167891	8.18645e-05
D6RDB5		Arhgap23	0.0483156	0.0407141	0.0461139	0.0257075	0.0327465	0	0	0	0	0.0945234	1	0.0387195	0.0189047	0.336245
Q6ZQ82;E9QAQ3;F6XTB7;Q3U860;D3Z1X5;F7D661;F6Q7M1	Rho GTPase-activating protein 26	Arhgap26	0.333066	0.343395	0.305494	0.309332	0.365021	0.119559	0.10932	0.0947779	0.101449	0.160828	18	0.331262	0.117187	9.57789e-07
A6X8Z5	Rho GTPase-activating protein 31	Arhgap31	0.0030805	0.00284092	0.00520368	0.00521487	0.00496414	0	0	0	0	0	1	0.00426082	0	4.44999e-05
Q811P8;Q811P8-2;S4R2C0	Rho GTPase-activating protein 32	Arhgap32	0.349643	0.454247	0.325886	0.388495	0.435115	0.283356	0.232338	0.199739	0.179356	0.204442	51	0.390677	0.219846	0.00048915
Q80YF9	Rho GTPase-activating protein 33	Arhgap33	0.051324	0.0909714	0.0814386	0.0939257	0.115925	0	0	0	0	0	16	0.086717	0	3.46275e-05
Q91YM2	Rho GTPase-activating protein 35	Arhgap35	0.737255	0.739379	0.642208	0.808056	0.716597	0.86482	0.804019	0.70422	0.732615	0.563988	47	0.728699	0.733932	0.929611
H7BX46;P59281-2;P59281;G3X932;H3BJM3	Rho GTPase-activating protein 39	Arhgap39	0.230469	0.299464	0.305356	0.282215	0.248331	0.248361	0.19503	0.253332	0.190271	0.21264	27	0.273167	0.219927	0.0267101
Q5SSM3;Q5SSM3-3;F6T1Y2;Q5SSM3-4	Rho GTPase-activating protein 44	Arhgap44	0.767138	0.807864	0.649652	0.727235	0.823909	0.496158	0.441303	0.175812	0.266393	0.273936	1	0.75516	0.330721	0.000230519
E9PYT0;P97393	Rho GTPase-activating protein 5	Arhgap5	0.363553	0.350342	0.355957	0.358901	0.296962	0.11397	0.0879134	0.0568367	0.0721712	0.0600191	42	0.345143	0.0781821	1.77625e-07
Q99PT1	Rho GDP-dissociation inhibitor 1	Arhgdia	32.9141	30.9178	31.2234	34.8375	33.1375	30.9109	20.1677	31.4882	27.9869	20.2116	17	32.6061	26.1531	0.0382744
Q61599;D3YWL7	Rho GDP-dissociation inhibitor 2	Arhgdib	0.323309	0.570729	0.394891	0.281282	0.322438	0	0	0	0	0	6	0.37853	0	7.89545e-05
Q61210-5;Q61210;E9PUF7;Q61210-3;Q61210-4;Q61210-2;F6ZN61	Rho guanine nucleotide exchange factor 1	Arhgef1	0.0244625	0.0492397	0.0517118	0.0575025	0.0424759	0.00515815	0.0123257	0.00568029	0	0	6	0.0450785	0.00463282	0.000169282
Q8C033;F7BQE4;Q8C033-2;F7BCP8;A2AWP4	Rho guanine nucleotide exchange factor 10	Arhgef10	0.0423802	0.0361839	0.0547174	0.0397177	0.0468214	0	0.0170511	0	0	0	11	0.0439641	0.00341023	2.43437e-05
A2AWP8;A2AWP8-3;A2AWP8-2;A2AWP8-4;A2AWP6;A2AWP8-5;A2AWP7;F6ZH54;F6S3V7	Rho guanine nucleotide exchange factor 10-like protein	Arhgef10l	0.0143961	0.0453741	0.0137277	0.0200245	0.0182675	0.00323864	0	0	0	0	5	0.022358	0.000647729	0.00626887
Q68FM7;E9Q0A3;D6RGQ8		Arhgef11	0.0995103	0.126131	0.111026	0.150072	0.12024	0.0155357	0.0128431	0.0220403	0.0132131	0.00364791	22	0.121396	0.013456	2.08911e-06
Q8R4H2	Rho guanine nucleotide exchange factor 12	Arhgef12	0.262092	0.29497	0.252847	0.270486	0.300846	0.229405	0.180867	0.189184	0.105651	0.145973	1	0.276248	0.170216	0.0016785
Q80U35;Q80U35-2	Rho guanine nucleotide exchange factor 17	Arhgef17	0.115798	0.121592	0.145671	0.109571	0.0828462	0.00336584	0.00253829	0.00951183	0.0178746	0	25	0.115096	0.00665812	7.24501e-06
Q6P9R4;Q6P9R4-2;Q6P9R4-3	Rho guanine nucleotide exchange factor 18	Arhgef18	0.154708	0.14887	0.117247	0.143852	0.14445	0.0210572	0.0611764	0.0161716	0.0847327	0.083981	14	0.141825	0.0534238	0.000600522
Q60875;H3BJU7;H3BJX8;H3BJ45;H3BJ40;H3BKH9;Q60875-5;Q60875-4;Q60875-3;Q60875-2;H3BL15;H3BLF9;H3BJ59;H3BIX8;H3BLJ1;H3BJ48	Rho guanine nucleotide exchange factor 2	Arhgef2	2.55753	2.70577	2.48925	2.86123	2.52548	0.679707	0.785663	0.625796	0.52724	0.693307	51	2.62785	0.662342	8.87889e-09
H3BJM4		Arhgef2	0.676429	0.649348	0.530744	0.690658	0.799719	0.398858	0	0	0	0	1	0.66938	0.0797716	0.000187401
Q9CWR0;G5E825;Q9CWR0-2	Rho guanine nucleotide exchange factor 25	Arhgef25	0.0477272	0.0622447	0.0538759	0.0507473	0.0347228	0	0	0	0	0	5	0.0498636	0	3.88836e-06
D3YYY8;F6TAL7		Arhgef26	0.053509	0.0415193	0.0464443	0.0580513	0.0576364	0	0	0	0	0.0175272	12	0.0514321	0.00350543	8.22439e-06
P97433;G5E8P2;P97433-2	Rho guanine nucleotide exchange factor 28	Arhgef28	0.0213575	0.00617274	0.0218441	0.0150921	0.0211462	0	0	0.173159	0.106075	0	5	0.0171225	0.055847	0.312582
E9PYK8;E0CX56;Q7TNR9	Rho guanine nucleotide exchange factor 4	Arhgef4	0.0146181	0.0119041	0.0152357	0.00982136	0.0105345	0	0	0	0	0	3	0.0124228	0	2.96088e-06
Q3UPH7;S4R189;Q3UPH7-3;Q3UPH7-6;Q3UPH7-2;S4R2U9	Rho guanine nucleotide exchange factor 40	Arhgef40	0.0118739	0.0156493	0.00964735	0.0131588	0.0140505	0.00239894	0.000851702	0	0	0.0117564	7	0.012876	0.00300142	0.00380177
Q8K4I3;F6WMJ3;A2AFJ8;H3BJ53;H3BKQ0	Rho guanine nucleotide exchange factor 6	Arhgef6	0.143819	0.109294	0.15526	0.0729014	0.104769	0.0694551	0.255579	0.269916	0.0267817	0.212753	15	0.117209	0.166897	0.367131
Q9ES28;Q9ES28-3;Q9ES28-2;Q9ES28-5;Q9ES28-7;Q9ES28-4;Q9ES28-6	Rho guanine nucleotide exchange factor 7	Arhgef7	1.2253	1.17983	1.12006	1.00925	1.26	2.31506	2.76091	2.22122	1.98192	2.87516	9	1.15889	2.43085	8.2439e-05
Q3UTH8-2;Q3UTH8;B1AXI2;A0A0G2JEH1;B1AXI4;B1AXI6;Q3UTH8-4;S4R1K5;Q3UTH8-3;A0A0G2JE35;A0A0G2JEU6;A0A0G2JFA1;A0A0G2JEU0;S4R1A7;S4R1J2;Q5DU57;E0CYU0;Q5DU57-2	Rho guanine nucleotide exchange factor 9	Arhgef9	0.473691	0.446596	0.537225	0.469348	0.507362	0.535975	0.34858	0.561788	0.623973	0.389674	15	0.486844	0.491998	0.927542
A2BH40;E9QAQ7;A2BH40-4;A2BH40-2;A2BH40-3	AT-rich interactive domain-containing protein 1A	Arid1a	0.0477727	0.0612606	0.0622775	0.0595221	0.0552368	0.0134391	0.00926203	0.0090242	0.0120054	0.0103555	16	0.057214	0.0108172	1.67836e-07
E9Q6R4;E9Q4N7;E9Q4N6		Arid1b	0.0482511	0.053113	0.0606129	0.0650149	0.0543823	0.0344269	0.0316023	0.00697709	0.0210654	0.0089126	20	0.0562748	0.0205969	0.000502047
E9Q7E2		Arid2	0.00276179	0.00565669	0.00384929	0.00487046	0.004399	0.0113997	0.00170595	0	0.00291202	0	2	0.00430745	0.00320353	0.625755
Q9Z1K5;H9KV21;H7BWY7	E3 ubiquitin-protein ligase ARIH1	Arih1	0.345949	0.442411	0.436602	0.579193	0.541979	0.0410343	0.0161065	0	0	0.00803029	9	0.469227	0.0130342	4.68493e-06
Q9Z1K6;A0A0A6YXB0	E3 ubiquitin-protein ligase ARIH2	Arih2	0.295501	0.19954	0.270348	0.210182	0.214453	0.0516647	0	0.0878995	0.0774196	0.142337	3	0.238005	0.0718641	0.000547351
P61211;F8WIB1;E9Q006	ADP-ribosylation factor-like protein 1	Arl1	1.54406	1.3803	2.02426	2.21646	1.81232	1.6344	1.22153	2.15234	1.67183	1.93146	5	1.79548	1.72231	0.746389
Q9QXJ4;D3Z4X7;F6ZTU1	ADP-ribosylation factor-like protein 10	Arl10	0.0539829	0.0523684	0.0463873	0.0548847	0.0502942	0.109874	0.0840005	0	0.0858392	0	2	0.0515835	0.0559427	0.856488
Q8BGR6	ADP-ribosylation factor-like protein 15	Arl15	0.376325	0.309205	0.413865	0.41878	0.364759	0.307158	0.339807	0.116628	0.102847	0.118135	6	0.376587	0.196915	0.0120749
Q9D0J4	ADP-ribosylation factor-like protein 2	Arl2	0.438476	0.572453	0.471913	0.579209	0.310273	0.307153	0.0473295	0.269848	0.324863	0.197294	7	0.474465	0.229298	0.00843646
Q9WUL7	ADP-ribosylation factor-like protein 3	Arl3	3.15875	3.61251	3.80953	3.63361	4.04423	2.51205	1.41459	1.35161	3.03766	1.99547	11	3.65173	2.06228	0.00202936
P61208	ADP-ribosylation factor-like protein 4C	Arl4c	0.0329609	0.030032	0	0.0292641	0.0335106	0	0	0	0	0	1	0.0251535	0	0.00413777
Q80ZU0;Q8BLF9;Q6NXZ5;Q9D4P0;F6Y333;D6RJJ6;A2A541;Q6P068	ADP-ribosylation factor-like protein 5A;ADP-ribosylation factor-like protein 5B	Arl5a;Arl5b	0.110574	0.556906	0.473786	0.111172	0.10866	0.0877965	0.139391	0.0879549	0	0.0193485	4	0.27222	0.0668981	0.0820424
O88848;O88848-2;D3Z067	ADP-ribosylation factor-like protein 6	Arl6	0.80861	0.852448	0.81084	0.796618	0.728679	0.336997	0.358267	0.57131	0.376106	0.246308	10	0.799439	0.377798	7.57538e-05
Q9JKW0	ADP-ribosylation factor-like protein 6-interacting protein 1	Arl6ip1	1.29965	1.06626	1.24876	1.2838	1.25008	2.03301	3.59448	1.19468	5.25014	3.35789	5	1.22971	3.08604	0.0287857
Q9JM93;D3YWC2;D3Z6F1	ADP-ribosylation factor-like protein 6-interacting protein 4	Arl6ip4	0.0820219	0.0428611	0.0679734	0.0432805	0.0614311	0.0754853	0.0537458	0	0.0815709	0	2	0.0595136	0.0421604	0.395621
Q8R5J9	PRA1 family protein 3	Arl6ip5	5.44337	5.07818	5.99036	4.26991	4.99014	13.8446	15.8401	17.1672	13.3451	14.816	6	5.15439	15.0026	1.02494e-06
Q8VEH3;F6QKK2	ADP-ribosylation factor-like protein 8A	Arl8a	4.90784	3.65375	3.54013	4.39132	4.28891	4.66886	4.1848	6.81907	8.65369	4.87351	6	4.15639	5.83999	0.0894698
Q9CQW2	ADP-ribosylation factor-like protein 8B	Arl8b	14.0903	13.2578	11.5083	11.5614	12.0064	27.7396	22.5487	21.3761	22.6099	29.1449	7	12.4849	24.6838	7.56923e-05
Q9D7A8	Armadillo repeat-containing protein 1	Armc1	1.62136	2.86775	2.06087	3.0368	1.9388	1.64679	0.891319	0.975703	1.2514	2.09079	10	2.30512	1.3712	0.0298399
Q9D0L7;Q9D0L7-2;D3Z5T2	Armadillo repeat-containing protein 10	Armc10	0.810304	1.13183	0.715337	0.720332	0.842449	1.16292	1.11585	1.19477	0.980739	1.07426	10	0.844051	1.10571	0.0149715
Q8BNU0;Q8BNU0-2;D3Z3J0	Armadillo repeat-containing protein 6	Armc6	0.489044	0.613137	0.633488	0.887664	0.569603	0.102716	0.157688	0.0728783	0.0433013	0.130268	13	0.638587	0.10137	5.88714e-05
G3X920;Q9DBR3	Armadillo repeat-containing protein 8	Armc8	0.446154	0.411838	0.403638	0.443336	0.47504	0.299714	0.364763	0.240281	0.437123	0.262634	10	0.436001	0.320903	0.0166073
Q9D2I5;Q9D2I5-2;Q9D2I5-4;Q9D2I5-5;Q9D2I5-3;Q9D2I5-7;F6QPP0;F7B303;Q9D2I5-9;Q9D2I5-8	LisH domain-containing protein ARMC9	Armc9	0.0163945	0.017882	0.00848212	0.0211464	0.0265121	0.0421626	0.0204649	0.0386669	0	0	4	0.0180834	0.0202589	0.825092
Q6A058	Armadillo repeat-containing X-linked protein 2	Armcx2	0.013382	0.0185453	0.011696	0.0125682	0.0122158	0.0144987	0	0.0647631	0.0102186	0.0277545	6	0.0136815	0.023447	0.413307
Q8BHS6	Armadillo repeat-containing X-linked protein 3	Armcx3	0.447086	0.446677	0.433312	0.505173	0.416376	0.461951	0.429337	0.560536	0.347155	0.544982	12	0.449725	0.468792	0.661074
A6H630;A6H630-2;A6H630-4;D6RG65;A6H630-3	Protein-glutamate O-methyltransferase	Armt1	0.742147	0.828492	0.4552	0.473983	0.419475	0.329366	0.298338	0.388373	0.226958	0.0431313	12	0.583859	0.257233	0.0130561
Q61324;Q61324-2	Aryl hydrocarbon receptor nuclear translocator 2	Arnt2	0.0364719	0.0220197	0.0235531	0.0275264	0.0186303	0	0	0	0	0	4	0.0256403	0	3.13722e-05
Q9WTL8;Q9WTL8-2;Q9WTL8-4;Q9WTL8-5;Q9WTL8-3	Aryl hydrocarbon receptor nuclear translocator-like protein 1	Arntl	0.00746469	0.0142648	0.0106341	0.00365284	0.00623883	0	0.156651	0.177278	0	0.149232	2	0.00845104	0.0966321	0.0573711
Q9R0Q6;A0A0G2JF52;D3YVI5	Actin-related protein 2/3 complex subunit 1A	Arpc1a	10.4695	9.6168	9.30363	9.88633	8.89848	9.17323	5.44885	6.70404	8.64932	8.2902	21	9.63494	7.65313	0.0276294
Q9WV32;Q91Z25;F6THG2;D3Z6S0;F6VVE6	Actin-related protein 2/3 complex subunit 1B	Arpc1b	0.225048	0.228867	0.188748	0.16005	0.245576	0.0612096	0.0684949	0.0665736	0	0	7	0.209658	0.0392556	6.09535e-05
Q9CVB6;D3YXG6;A0A087WRT2	Actin-related protein 2/3 complex subunit 2	Arpc2	32.0213	30.1065	32.4238	27.8084	28.3058	23.9075	20.1444	17.9565	19.9384	22.1427	27	30.1332	20.8179	0.000147471
Q9JM76;H7BWZ3;A0A0G2JFK7;D3Z2F7;D3Z2F8	Actin-related protein 2/3 complex subunit 3	Arpc3	11.4158	13.367	11.8945	9.3623	14.0728	10.3043	6.86316	6.01071	8.83339	10.3928	9	12.0225	8.48087	0.0191071
P59999;E9PWA7	Actin-related protein 2/3 complex subunit 4	Arpc4	24.4519	22.9983	21.9953	24.9734	22.2325	17.1316	13.9522	15.2117	19.0701	15.627	16	23.3303	16.1985	0.000149415
Q9CPW4;Q3UA72;E9Q2K4	Actin-related protein 2/3 complex subunit 5	Arpc5	9.05916	9.79767	8.81868	9.33474	8.31618	7.93328	7.04765	11.7931	10.0911	9.81607	11	9.06529	9.33622	0.764449
Q9D898;A3KGQ6	Actin-related protein 2/3 complex subunit 5-like protein;Actin-related protein 2/3 complex subunit 5	Arpc5l	4.0932	3.30645	4.68783	3.32552	3.3795	3.63555	2.8517	3.64907	2.82962	6.13498	9	3.7585	3.82018	0.928407
Q9D0A3	Arpin	Arpin	0.593801	0.896864	0.723556	0.421955	0.559573	0	0.0500419	0	0.0539708	0.0353013	6	0.63915	0.0278628	6.74865e-05
P56212;E9Q827;P56212-2;E9Q4B9;E9PXD7	cAMP-regulated phosphoprotein 19	Arpp19	1.29947	1.13864	1.65347	1.32846	1.58209	2.16108	1.09869	2.03875	2.11249	3.24245	4	1.40043	2.13069	0.0723462
Q9DCB4;Q9DCB4-7;Q9DCB4-4;E0CYU3;E0CZ08;E9Q4A0;F7D425;Q9DCB4-6;Q9DCB4-8;Q9DCB4-10;Q9DCB4-9;Q9DCB4-5;Q9DCB4-3	cAMP-regulated phosphoprotein 21	Arpp21	0.0140014	0	0.0163633	0	0.0171466	0	0	0	0	0	1	0.00950227	0	0.0413336
Q8BWG8;J3QNU6;Q8BWG8-2;E0CYB1;E0CY53;F7DF62	Beta-arrestin-1	Arrb1	1.98094	2.02348	1.9312	2.07668	2.04067	0.715081	0.489949	0.897367	0.87163	0.55362	16	2.01059	0.705529	3.40616e-07
Q91YI4;Q5F2D9;Q91YI4-2	Beta-arrestin-2	Arrb2	0.115679	0.0863786	0.11526	0.072477	0.0853035	0.105743	0.0446511	0.124564	0.0649132	0.0604883	5	0.0950196	0.080072	0.414012
P50428;F6QGM0	Arylsulfatase A	Arsa	0.332076	0.369399	0.360992	0.373174	0.361814	0.25806	0.227361	0.141555	0.218834	0.178376	6	0.359491	0.204837	9.45065e-05
P50429;P50429-2	Arylsulfatase B	Arsb	0.578879	0.748649	0.666438	0.799664	0.644283	0.338868	0.458692	0.278039	0.225259	0.21237	13	0.687583	0.302646	0.000194546
P98203;P98203-2;P98203-4;P98203-5;P98203-3	Armadillo repeat protein deleted in velo-cardio-facial syndrome homolog	Arvcf	0.328728	0.393663	0.300246	0.327133	0.285596	0.11782	0.167702	0.0561382	0.0584266	0.024134	24	0.327073	0.084844	6.00132e-05
Q91WU5	Arsenite methyltransferase	As3mt	0.33858	0.458681	0.467877	0.489953	0.405389	0	0	0	0	0	12	0.432096	0	2.46536e-07
Q9WV54;D3Z015;D3Z505	Acid ceramidase;Acid ceramidase subunit alpha;Acid ceramidase subunit beta	Asah1	1.01875	0.835497	0.677484	0.858002	0.858238	3.72643	2.57728	3.56172	4.23819	4.90721	17	0.849593	3.80217	6.41801e-05
Q9QWY8;E9QMJ1;H3BL41;H3BJY2;E9QN63;Q9QWY8-4;Q9QWY8-3;H3BKD4;H3BKE6;E9QMI7;Q9QWY8-2;H3BK40;H3BJM7	Arf-GAP with SH3 domain, ANK repeat and PH domain-containing protein 1	Asap1	0.699997	0.731108	0.582399	0.74012	0.760882	0.25646	0.249629	0.382842	0.212466	0.235625	35	0.702901	0.267404	8.42988e-06
Q7SIG6;D3YX85;Q7SIG6-2	Arf-GAP with SH3 domain, ANK repeat and PH domain-containing protein 2	Asap2	0.245227	0.24267	0.229268	0.220396	0.241191	0.113702	0.131198	0.080393	0.0350763	0.0732617	3	0.23575	0.0867263	2.6394e-05
Q91ZU1	Ankyrin repeat and SOCS box protein 6	Asb6	0.0642908	0.0455942	0.0194398	0.0464768	0.0783355	0	0	0	0	0	4	0.0508274	0	0.00090495
Q9D8Z1;REV__G3UWX8;REV__G3UY71;REV__Q9QXT5-2;REV__Q9QXT5;REV__Q3UTJ7	Activating signal cointegrator 1 complex subunit 1	Ascc1	0.0227159	0.0264676	0.0295835	0.0314413	0.0225291	0.00413797	0	0	0	0	6	0.0265475	0.000827593	1.12932e-06
E9PZJ8;E9PZJ8-2	Activating signal cointegrator 1 complex subunit 3	Ascc3	0.0172425	0.0218904	0.00971966	0.0200673	0.0178836	0.00299465	0.00753916	0.00493712	0.0132081	0.0159447	11	0.0173607	0.00892475	0.0305857
Q9CQE6	Histone chaperone ASF1A	Asf1a	0.0720586	0.0908432	0.108368	0.102207	0.0815246	0	0	0	0	0	2	0.0910003	0	7.54429e-07
Q91X20;D3YYA0;E9PU93;D6RI55;D6RET1	Set1/Ash2 histone methyltransferase complex subunit ASH2	Ash2l	0.0650892	0.0595051	0.0451717	0.0507517	0.0468567	0.0299686	0	0.010142	0	0.0158196	5	0.0534749	0.0111861	0.000246969
Q6NXK8;Q6NXK8-2	Acid-sensing ion channel 1	Asic1	0.00845968	0.0252215	0.0101136	0.00861404	0.0161049	0	0	0	0	0	3	0.0137028	0	0.00267674
Q91YI0;E0CXM2;E0CY49;F7D439;E0CYV3	Argininosuccinate lyase	Asl	1.08794	0.988854	1.23398	0.962521	1.01024	0.162981	0.0710598	0.0497091	0.122409	0.125214	20	1.05671	0.106275	9.67213e-08
O54984	ATPase Asna1	Asna1	3.32382	2.30812	2.54544	3.32514	2.95034	3.63822	3.53504	3.28415	3.92811	5.40743	15	2.89057	3.95859	0.0374424
Q61024;D3Z0C2;D3YYR0;D3Z028	Asparagine synthetase [glutamine-hydrolyzing]	Asns	0.874796	1.04633	1.0504	0.970806	1.02355	0.982296	1.19202	0.597651	0.844567	1.39695	22	0.993176	1.0027	0.948125
Q8R3P0;V9GXG0;B0QZP3;D6RJ20	Aspartoacylase	Aspa	1.04398	0.962717	1.2158	0.829286	0.686421	0.0205175	0	0.0488861	0	0.0213305	13	0.947642	0.0181468	7.18918e-06
Q8BSY0;A2AL85;Q8CBM2;A2AL83;A2AL78;Q3TU40;A2AL81	Aspartyl/asparaginyl beta-hydroxylase	Asph	0.0441518	0.0765868	0.0489607	0.0519579	0.0623792	0.10074	0.160528	0.102946	0.106462	0.0918244	8	0.0568073	0.1125	0.00337852
Q2TA57	Aspartate beta-hydroxylase domain-containing protein 1	Asphd1	0.177364	0.0885334	0.225713	0.198918	0.177349	0	0	0	0	0	7	0.173575	0	6.72097e-05
Q80VP9;A0A0G2JED5	Aspartate beta-hydroxylase domain-containing protein 2	Asphd2	0.459507	0.455036	0.379741	0.379117	0.459703	0.288522	0.293439	0.534915	0.13572	0.304866	9	0.426621	0.311492	0.12292
Q8VBT9;A2ABZ8;Q8VBT9-2;Q8VBT9-3;A2AC05;A2AC02;A2AC03;E9Q779;E9PWZ4;A2AC01;E9PVI1;E9PUH8;A2AC00;F7B7K7;F6S7C9;F7D2E0;F7CRQ2	Tether containing UBX domain for GLUT4	Aspscr1	0.416334	0.430129	0.436264	0.473948	0.456256	0.0913487	0.0522788	0.0872771	0.0684548	0.146246	13	0.442586	0.0891211	6.77338e-08
Q8C0M9	Isoaspartyl peptidase/L-asparaginase;Isoaspartyl peptidase/L-asparaginase alpha chain;Isoaspartyl peptidase/L-asparaginase beta chain	Asrgl1	7.56013	8.84391	8.38074	7.20408	7.50826	1.8076	1.61623	1.62245	1.30448	1.12399	19	7.89942	1.49495	5.15891e-08
P16460;J3QNG0	Argininosuccinate synthase	Ass1;Gm5424	1.88971	1.73889	1.49348	1.44088	1.66111	0.209463	0.259529	0.109666	0.129738	0.203076	17	1.64481	0.182295	1.48343e-07
Q61137;Q61137-2;A0A0A6YWE6;Q3TPU9;A0A0A6YXJ4;A0A0A6YVT7;A0A0A6YWD1	Astrotactin-1	Astn1	0.558755	0.632849	0.431297	0.572228	0.544533	0.818741	0.74703	0.424479	0.488877	0.710232	31	0.547933	0.637872	0.31233
Q80Z10;E9Q8T4;Q80Z10-2	Astrotactin-2	Astn2	0.0297308	0.0328668	0.0234145	0.0601471	0.029326	0	0.017076	0.0285309	0	0.0223169	11	0.035097	0.0135848	0.0384599
Q8QZV7;F6W761;F7BP94	Protein asunder homolog	Asun	0.0133065	0.0128591	0.00799068	0.00648522	0.0115318	0	0.0181646	0	0.0258044	0	3	0.0104347	0.0087938	0.78015
Q9D5T0	ATPase family AAA domain-containing protein 1	Atad1	1.91116	2.09827	1.8771	2.2576	1.82426	1.84981	1.89796	1.37663	1.39844	1.30401	19	1.99368	1.56537	0.0216164
E9Q166		Atad2b	0	0.00617495	0.0058285	0.00986751	0.00917555	0.0123333	0	0	0	0	3	0.0062093	0.00246666	0.250555
Q925I1;Q925I1-2;H3BK90;H3BKI6;V9GWS5;V9GWS6	ATPase family AAA domain-containing protein 3	Atad3	3.07156	3.26508	3.05816	2.843	3.16606	5.22533	3.91995	3.30087	4.23043	4.88146	37	3.08077	4.31161	0.00779803
Q8K341;Q8K341-4;Q8K341-3	Alpha-tubulin N-acetyltransferase 1	Atat1	1.49413	1.63655	1.46294	1.80821	1.59934	0.556853	0.242786	0.538956	0.599632	0.591507	0	1.60023	0.505947	2.01882e-06
Q8BHE3;D6RIJ5	Caytaxin	Atcay	1.45168	1.97579	2.10014	2.08441	1.62801	0.936353	0.551072	0.866239	0.684534	0.847012	18	1.84801	0.777042	8.9981e-05
J3QNU1;Q9Z2A5-2	Arginyl-tRNA--protein transferase 1	Ate1	0.0227327	0.0211063	0.0336133	0.0258268	0.0241835	0	0	0	0	0	1	0.0254925	0	2.56628e-06
Q9Z2A5;Q4FCQ7	Arginyl-tRNA--protein transferase 1	Ate1	0.434711	0.471832	0.465727	0.542768	0.39639	0.137743	0.0883538	0.205498	0.290066	0.16861	3	0.462286	0.178054	0.000135111
P16951;A2AQE9;A2AQF0;G3UXC3;P16951-2;P16951-3	Cyclic AMP-dependent transcription factor ATF-2	Atf2	0	0.0106786	0.00658703	0.01112	0	0	0	0	0	0	1	0.00567712	0	0.0490432
Q9D8Z6	Autophagy-related protein 101	Atg101	0.0291868	0.0376493	0.0347972	0.0513273	0.0430365	0.11308	0.10963	0	0.123314	0	1	0.0391994	0.0692049	0.324636
Q91YI1;Q91YI1-2	Autophagy-related protein 13	Atg13	0.0128347	0.0162798	0	0.015542	0	0.0218014	0.0202385	0.043487	0	0.037878	4	0.00893131	0.024681	0.100277
Q8C0J2;Q8C0J2-3;Q8C0J2-2;Q8C0J2-5;Q8C0J2-4;D3YZW7	Autophagy-related protein 16-1	Atg16l1	0.171466	0.23181	0.216643	0.195031	0.20932	0.14653	0.161626	0.188296	0.209551	0.0747888	14	0.204854	0.156158	0.0896371
Q6P4T0;F6V3Y9	Autophagy-related protein 2 homolog A	Atg2a	0.178615	0.199391	0.183247	0.18358	0.18458	0.00682321	0.0064106	0	0.00268551	0.00763914	12	0.185883	0.00471169	4.29743e-11
Q80XK6;Q80XK6-5;Q80XK6-4	Autophagy-related protein 2 homolog B	Atg2b	0.160262	0.143291	0.165273	0.141335	0.136996	0.0646739	0.0291107	0.0314577	0.0246274	0.0352899	42	0.149431	0.0370319	1.6601e-06
Q9CPX6	Ubiquitin-like-conjugating enzyme ATG3	Atg3	0.370733	0.421777	0.374346	0.466367	0.339294	0.31468	0.496982	0.406656	0.50265	0.509803	9	0.394503	0.446154	0.273514
Q8BGE6;A0A087WNY2;A0A087WRT0;D3YZP6	Cysteine protease ATG4B	Atg4b	0.423297	0.421872	0.41752	0.449213	0.385723	0.0478332	0.040562	0	0.0271337	0.0784752	7	0.419525	0.0388008	1.23055e-08
Q99J83	Autophagy protein 5	Atg5	0.170301	0.168547	0.155533	0.243267	0.170113	0.0325064	0.0158371	0.0617419	0	0.0551693	8	0.181552	0.033051	6.23962e-05
Q9D906;A0A0A0MQN4;S4R2D5;S4R2T5;S4R2P7;S4R1N8;S4R1T0;S4R1K1;S4R1U3;S4R1W9	Ubiquitin-like modifier-activating enzyme ATG7	Atg7	0.587523	0.544955	0.643858	0.771091	0.657328	0.293065	0.372903	0.521695	0.288326	0.326003	25	0.640951	0.360398	0.00123955
Q3ZAQ4;A0A087WP33;A0A087WPL8;Q68FE2		Atg9a	0.359517	0.41652	0.358667	0.424888	0.362705	0.107259	0.0502743	0.0208452	0.0594642	0.0414085	16	0.384459	0.0558503	2.45224e-07
F6QM56;Q8BP56-3;Q8BP56;E9Q4H7;Q8BP56-2;E9QA85	Acid trehalase-like protein 1	Athl1	0.0237502	0.0484961	0.0437688	0.0506352	0.0320655	0.630631	0.966772	0	0	1.1448	5	0.0397431	0.548442	0.0656738
Q9CWJ9	Bifunctional purine biosynthesis protein PURH;Phosphoribosylaminoimidazolecarboxamide formyltransferase;IMP cyclohydrolase	Atic	3.29488	3.27468	3.02309	3.03585	3.19576	2.03556	1.38171	1.2488	1.36389	1.50072	33	3.16485	1.50613	3.95095e-06
Q8BH66	Atlastin-1	Atl1	4.0172	3.88469	3.77622	4.03378	4.2226	3.91331	4.09989	3.38019	3.60639	3.7575	29	3.9869	3.75146	0.142889
Q6PA06;E9QND8;Q6PA06-2	Atlastin-2	Atl2	0.452151	0.434523	0.381539	0.378062	0.460763	0.500922	0.522767	0.30212	0.490415	0.449191	15	0.421408	0.453083	0.485209
E9PYT3;Q91YH5;Q91YH5-2	Atlastin-3	Atl3	0.720883	0.624148	0.739104	0.604981	0.662383	0.789249	1.07473	0.888939	0.795777	0.643115	18	0.6703	0.838361	0.0570996
O08997	Copper transport protein ATOX1	Atox1	1.06167	1.42418	2.88154	1.29315	1.21678	0	0	0	0	0.0774933	3	1.57547	0.0154987	0.00154698
P98197;E9Q3G7;F6Z4J2;D6RII8	Probable phospholipid-transporting ATPase IH;Phospholipid-transporting ATPase	Atp11a	0.0420494	0.0166942	0.0432964	0.0318849	0.0295903	0.04404	0.0431435	0.130805	0.0800315	0	6	0.0327031	0.0596041	0.263766
Q6DFW5;A0A0G2JE89;A0A0G2JF19;A0A0G2JED0	Phospholipid-transporting ATPase	Atp11b	0.0940388	0.126786	0.126794	0.133935	0.114993	0.152298	0.117037	0.1243	0.102148	0.148293	7	0.11931	0.128815	0.443729
Q9QZW0;Q9QZW0-2;E9QKK8;F6Q8D3	Phospholipid-transporting ATPase 11C;Phospholipid-transporting ATPase	Atp11c	0.0299597	0.0259236	0.0331013	0.0283258	0.0249068	0.0110298	0.00646628	0.0212605	0	0.0212833	3	0.0284434	0.012008	0.00587013
Q9EPE9	Manganese-transporting ATPase 13A1	Atp13a1	0.163371	0.203927	0.265456	0.276802	0.175994	0.286188	0.313564	0.502759	0.400351	0.339211	20	0.21711	0.368415	0.00980257
Q9CTG6;E9PYX5;E9Q2A4	Probable cation-transporting ATPase 13A2	Atp13a2	0.00321955	0.00590434	0.00413559	0.00837589	0.00597764	0	0	0	0	0	4	0.0055226	0	0.000251418
Q8VDN2	Sodium/potassium-transporting ATPase subunit alpha-1	Atp1a1	20.6644	19.8466	20.4211	19.5535	21.3728	29.4678	24.9461	34.5164	31.9102	24.9695	47	20.3717	29.162	0.00180413
Q6PIE5;D3YYN7	Sodium/potassium-transporting ATPase subunit alpha-2	Atp1a2	32.1668	27.9212	25.0949	26.7016	27.0419	6.74082	6.14	4.84883	4.8772	3.92685	44	27.7853	5.30674	1.19262e-07
A0A0G2JGX4;Q6PIC6;Q8VCE0	Sodium/potassium-transporting ATPase subunit alpha-3	Atp1a3	157.691	147.392	149.506	149.257	147.536	170.204	176.557	191.685	196.97	165.876	53	150.276	180.258	0.00148482
Q9WV27	Sodium/potassium-transporting ATPase subunit alpha-4	Atp1a4	1.14243	1.10134	1.03987	1.13546	1.30261	1.70977	1.84992	1.35245	1.7663	1.66666	1	1.14434	1.66902	0.000573321
P14094;A0A0A6YX05	Sodium/potassium-transporting ATPase subunit beta-1	Atp1b1	173.805	158.122	176.454	150.236	171.688	262.196	236.141	226.027	219.888	282.852	23	166.061	245.421	0.000268359
P14231;I7HIF3	Sodium/potassium-transporting ATPase subunit beta-2	Atp1b2	19.1009	20.4633	17.8746	20.6951	19.7532	4.20763	6.5871	5.6233	4.49663	4.01852	15	19.5774	4.98664	3.11543e-08
P97370	Sodium/potassium-transporting ATPase subunit beta-3	Atp1b3	3.66997	3.53596	4.55235	4.05864	5.13098	4.16639	3.74095	4.33102	4.42049	4.80859	14	4.18958	4.29349	0.768882
O55143;J3KMM5;O55143-2;Q8R429	Sarcoplasmic/endoplasmic reticulum calcium ATPase 2;Calcium-transporting ATPase	Atp2a2	16.3577	14.1039	14.5543	13.9643	13.7826	16.178	19.2764	17.3309	18.8061	16.1298	50	14.5526	17.5443	0.0058333
Q64518;B1ATS4;B1ATS5;E9Q559;Q64518-2;Q64518-3	Sarcoplasmic/endoplasmic reticulum calcium ATPase 3;Calcium-transporting ATPase	Atp2a3	0.00431706	0.00502509	0	0.00540172	0.0130186	0	0	0	0	0	3	0.0055525	0	0.0296652
G5E829	Plasma membrane calcium-transporting ATPase 1	Atp2b1	21.0581	21.4081	20.4621	19.6532	20.8092	28.0649	21.926	25.0139	20.3141	21.8138	38	20.6782	23.4265	0.0890896
Q9R0K7;F8WHB1	Plasma membrane calcium-transporting ATPase 2;Calcium-transporting ATPase	Atp2b2	6.22317	5.76357	5.2961	5.94996	6.10522	8.60506	9.19894	7.38723	7.15103	6.75255	3	5.8676	7.81896	0.00408869
A2ALL9	Calcium-transporting ATPase	Atp2b3	4.82847	4.40699	4.57681	3.90197	4.35784	3.94792	4.32756	7.03217	3.84212	3.23515	6	4.41442	4.47698	0.928921
E9Q828;F7AAP4	Calcium-transporting ATPase	Atp2b4	1.69806	2.15574	1.41675	2.10595	2.51527	0.234446	0.161514	0.174774	0.104837	0.163742	4	1.97835	0.167863	1.32166e-05
Q80XR2;Q3UZR5;H3BL44;H3BIX7;Q8BMS7;H3BLC2;H3BJY0;H3BKB1;H3BJ99;H3BK57;H3BJJ5	Calcium-transporting ATPase type 2C member 1;Calcium-transporting ATPase	Atp2c1	0.273667	0.321222	0.313425	0.273975	0.25618	0.420853	0.398551	0.429055	0.500096	0.373397	3	0.287694	0.424391	0.000550466
Q64436;E9QNX7;Q91WH7	Potassium-transporting ATPase alpha chain 1	Atp4a	0.0173029	0.0257388	0.0258688	0.0367097	0.0174929	0.00940538	0.0357674	0.0428367	0	0.0255617	2	0.0246226	0.0227143	0.832735
Q03265;D3Z6F5;D6RJ16	ATP synthase subunit alpha, mitochondrial;ATP synthase subunit alpha	Atp5a1	121.735	115.992	117.839	126.945	128.19	170.402	162.626	180.88	203.73	166.789	55	122.14	176.885	0.00010533
P56480	ATP synthase subunit beta, mitochondrial	Atp5b	185.233	194.93	200.14	208.233	191.176	284.413	364.565	331.113	378.364	303.498	40	195.942	332.391	6.83295e-05
Q91VR2;Q8C2Q8;A2AKV3;A2AKV2;A2AKV1;A2AKV0	ATP synthase subunit gamma, mitochondrial;ATP synthase subunit gamma	Atp5c1	37.1558	32.9106	32.4969	32.6581	34.1349	48.0334	72.7259	64.8203	63.5535	64.6718	1	33.8712	62.761	0.000111718
Q9D3D9;D3Z7S4	ATP synthase subunit delta, mitochondrial	Atp5d	4.33017	5.05374	5.50534	5.21923	3.1647	3.94682	4.38654	5.55364	5.28195	9.7539	6	4.65463	5.78457	0.341046
P56382	ATP synthase subunit epsilon, mitochondrial	Atp5e	13.7784	20.9404	19.4965	18.7951	13.3638	9.80894	10.0571	11.8062	15.8694	13.4816	2	17.2748	12.2046	0.0297194
Q9CQQ7;A0A0G2JGX3	ATP synthase F(0) complex subunit B1, mitochondrial	Atp5f1	27.0908	23.1957	28.2236	27.8986	29.4008	46.0364	43.9276	48.4852	47.5088	52.6855	23	27.1619	47.7287	3.13414e-06
Q9DCX2;G3X9L6;B1ASE2	ATP synthase subunit d, mitochondrial	Atp5h;Gm10250	18.9093	22.1715	33.314	23.8212	22.7156	100.869	125.577	173.516	177.475	183.813	18	24.1863	152.25	5.82361e-05
Q06185;Q8BTB6	ATP synthase subunit e, mitochondrial	Atp5i;Atp5k	56.3299	57.3256	59.2393	52.2108	57.4625	123.193	113.793	140.647	226.505	191.352	6	56.5136	159.098	0.00142892
P97450;E9QAD6	ATP synthase-coupling factor 6, mitochondrial	Atp5j	1.77386	2.92141	3.11884	3.0863	2.84934	4.41731	7.04387	15.1464	14.2549	10.9361	4	2.74995	10.3597	0.00630495
P56135;F8WHP8	ATP synthase subunit f, mitochondrial	Atp5j2	60.9827	63.5139	61.4078	73.083	58.4187	27.168	20.908	21.0127	21.4825	28.4411	4	63.4812	23.8025	1.07921e-06
Q9CPQ8;J3QNM7	ATP synthase subunit g, mitochondrial	Atp5l	48.4765	52.3569	49.4227	37.1598	46.6939	69.3948	87.6593	119.207	86.5554	91.5812	7	46.822	90.8795	0.000806874
Q9DB20;F7D3P8	ATP synthase subunit O, mitochondrial	Atp5o	51.6823	52.8491	47.7037	57.1056	60.1734	40.1393	50.8372	54.8899	56.9826	51.0796	13	53.9028	50.7857	0.414801
Q9CRA7	ATP synthase subunit s, mitochondrial	Atp5s	0.316983	0.454668	0.379556	0.304939	0.511837	0.543048	0.447569	0.603126	0.384683	0.0918293	7	0.393597	0.414051	0.838959
Q9R1Q9;Q3TKX1;B7FAU3;B7FAU7;F6X9J0;F6ZE56	V-type proton ATPase subunit S1	Atp6ap1	1.73001	1.90525	1.5949	1.84011	1.54516	1.13648	2.52742	3.11561	3.04841	3.11142	10	1.72309	2.58787	0.0550693
Q9CYN9	Renin receptor	Atp6ap2	1.35479	1.62192	1.37396	1.39632	1.26921	3.06931	3.39478	2.58018	3.00072	3.30929	8	1.40324	3.07086	4.75189e-06
K3W4T3;Q9Z1G4-3;Q9Z1G4-2;A2A599;Q920R6;Q9JHF5	V-type proton ATPase subunit a;V-type proton ATPase 116 kDa subunit a isoform 1	Atp6v0a1	24.6137	25.1767	23.8286	26.9292	24.3448	24.7872	30.7254	29.352	27.3338	28.2104	1	24.9786	28.0818	0.0256197
P15920;P15920-2;A0A0G2JFS2	V-type proton ATPase 116 kDa subunit a isoform 2	Atp6v0a2	0.0409415	0.0497362	0.0526138	0.054991	0.048293	0.0148491	0.00713767	0	0	0.0139462	8	0.0493151	0.0071866	5.90223e-06
E9Q9C5;P63082;D3Z3B2	V-type proton ATPase 16 kDa proteolipid subunit	Atp6v0c	28.2436	26.676	26.7169	29.6072	25.6077	71.2501	99.2076	54.1852	90.5309	84.9529	3	27.3703	80.0253	0.000162225
P51863	V-type proton ATPase subunit d 1	Atp6v0d1	23.085	23.6339	22.616	28.4669	23.0132	34.5927	42.791	56.9463	32.3347	46.1597	15	24.163	42.5649	0.00365394
P50516;P50516-2;D3Z1B9;D3YWH3;D3YZ23	V-type proton ATPase catalytic subunit A	Atp6v1a	62.7126	66.7239	67.2883	70.0051	62.8593	56.8498	53.2073	56.0221	54.31	50.6238	49	65.9178	54.2026	0.000169157
P62814;Q91YH6	V-type proton ATPase subunit B, brain isoform	Atp6v1b2	31.1956	29.9824	26.8254	29.7116	35.1568	37.4678	35.1244	29.6105	43.0094	31.7702	39	30.5744	35.3965	0.111596
Q9Z1G3;Q99L60;D3Z5W3;Q99L60-3;Q99L60-2	V-type proton ATPase subunit C 1	Atp6v1c1	20.9568	22.0774	20.4586	20.8756	22.4365	32.13	35.0485	38.3671	32.7662	37.7229	36	21.361	35.2069	5.80866e-06
P57746	V-type proton ATPase subunit D	Atp6v1d	17.7017	18.4533	16.0825	18.8131	17.8241	17.2881	10.6969	16.0546	16.4114	16.4037	24	17.7749	15.371	0.0962518
P50518;Q9D593	V-type proton ATPase subunit E 1	Atp6v1e1	60.3706	51.0516	57.8594	52.7353	54.6324	76.4614	71.1822	71.9016	66.5103	80.5233	21	55.3299	73.3158	0.000279321
Q9D1K2;F7B2B4	V-type proton ATPase subunit F	Atp6v1f	8.79453	12.0894	15.4027	11.5956	11.2834	13.7687	15.6944	25.2547	28.1896	28.1873	9	11.8332	22.2189	0.0135165
Q9CR51	V-type proton ATPase subunit G 1	Atp6v1g1	4.34271	4.54618	4.80397	3.42424	4.64903	31.686	21.3116	30.1378	29.5144	33.7779	4	4.35323	29.2856	2.67376e-06
Q9WTT4;B0V2H4;G5E923	V-type proton ATPase subunit G 2	Atp6v1g2	38.1668	44.0144	39.1069	34.668	36.5906	34.0374	52.5654	53.8763	47.379	78.3023	11	38.5094	53.2321	0.0802278
Q8BVE3;A0A0A6YX18;A0A0A6YWP6;A0A0A6YVU0;A0A0A6YW86	V-type proton ATPase subunit H	Atp6v1h	13.2925	12.4688	12.1246	11.2282	12.5405	18.0475	14.7041	15.1726	12.3839	14.8707	29	12.3309	15.0358	0.0227722
P70704-2;F6WYQ5;Q3U9N5;E9Q4J5;F6Q8P7;A2ANX3	Phospholipid-transporting ATPase IA;Phospholipid-transporting ATPase	Atp8a1	3.01184	3.02286	3.14257	2.94166	2.95696	3.50688	3.31125	3.21509	2.3718	2.81543	1	3.01518	3.04409	0.891568
P98200;D6RG72;E9Q8X4	Phospholipid-transporting ATPase IB	Atp8a2	0.11102	0.106216	0.0874822	0.0992945	0.131141	0.0428296	0.0964368	0.0354558	0.067969	0.0913202	15	0.107031	0.0668023	0.0225878
A2AQC3;Q8C4G3;Q8C288;A2AQC9;B2FDH4;A2AUZ1;A2AUZ0	Phospholipid-transporting ATPase	Atp9a	0.626614	0.769947	0.650818	0.706381	0.686669	1.10549	0.487121	0.508427	0.485087	0.649436	2	0.688086	0.647112	0.743853
P98195;D3YV00;P98195-2	Probable phospholipid-transporting ATPase IIB;Phospholipid-transporting ATPase	Atp9b	0.0149389	0.0246269	0.0126747	0.0225602	0.0154332	0.0214065	0	0.00990144	0	0.00816082	6	0.0180468	0.00789375	0.0576587
Q811I0;H3BLL2;V9GX21;H3BJP9;H3BK16;H3BLD0;H3BKR0	ATP synthase mitochondrial F1 complex assembly factor 1	Atpaf1	0.603685	0.603792	0.548253	0.578963	0.503491	0.696574	0.620323	0.299082	0.5018	0.630316	8	0.567637	0.549619	0.810226
Q91YY4;H3BLF0	ATP synthase mitochondrial F1 complex assembly factor 2	Atpaf2	0.0794907	0.106508	0.0979425	0.115747	0.113611	0.0610346	0.238238	0.11634	0.0348525	0.09232	5	0.10266	0.108557	0.873403
E9PV44;O35143	ATPase inhibitor, mitochondrial	Atpif1	2.97873	3.65762	6.66343	3.74105	3.94072	21.1404	55.5174	82.4052	77.2536	32.1997	7	4.19631	53.7033	0.0034262
Q6PGD0;D3YYN2;D3Z6U7;F6RYG0	All-trans retinoic acid-induced differentiation factor	Atraid	0	0	0.0137773	0	0	0.0458838	0.147863	0	0	0.27762	2	0.00275545	0.0942735	0.124128
Q9WU60	Attractin	Atrn	0.0653216	0.07664	0.0742854	0.0776477	0.0751087	0.0881	0.0691309	0.064921	0.0692807	0.0554798	12	0.0738007	0.0693825	0.464025
Q61687;F6RDB7;Q8C2S3;A0A0G2JFA5;A0A0G2JFG6;A6PWK7;Q3UY26;A0A0G2JF42;A0A0G2JGH3;A6PWK8;A0A0G2JF35;A6PWK9;Q3TA30;A0A0G2JED2	Transcriptional regulator ATRX	Atrx	0.0847539	0.0761931	0.0730208	0.0744207	0.0676328	0.0569316	0.0478969	0.0154578	0.0208179	0.0232849	27	0.0752043	0.0328778	0.00121278
P54254;J3QPR1	Ataxin-1	Atxn1	0.0130293	0.0175292	0.0182899	0.0187841	0.0154372	0.00479433	0	0	0	0	3	0.016614	0.000958865	4.3333e-06
P28658	Ataxin-10	Atxn10	2.01332	4.73215	1.97958	6.22117	1.96716	0.772504	0.772199	0.905947	1.46127	1.44647	21	3.38268	1.07168	0.0333428
E9QM77;O70305;F6U2C2;O70305-2;O70305-3;F7B6X4;F6V8M6	Ataxin-2	Atxn2	0.368985	0.396452	0.331236	0.460038	0.462748	0.414972	0.404769	0.368211	0.333324	0.317316	24	0.403892	0.367718	0.291251
Q7TQH0-2;Q7TQH0-3;Q7TQH0;Q3TGG2;E9Q5Q0;J3QP59	Ataxin-2-like protein	Atxn2l	0.467529	0.55448	0.438322	0.517625	0.485829	0.779008	0.683334	0.726928	0.545767	1.06421	27	0.492757	0.75985	0.0159346
Q9CVD2;E9Q717;Q5M8S1;F6T5L3	Ataxin-3	Atxn3	0.0702995	0.0498225	0.0535068	0.0686061	0.049481	0.0207662	0	0.0127667	0	0.0184824	3	0.0583432	0.0104031	6.93855e-05
Q3UD01	Putative ataxin-7-like protein 3B	Atxn7l3b	0	0	0	0.0466952	0	0.0185234	0	0.0419407	0.0295027	0	1	0.00933905	0.0179933	0.506532
Q9JLZ3;F6RT60;F6R307;Q9JLZ3-3;E9Q6L3;E9QMT1;Q9JLZ3-2	Methylglutaconyl-CoA hydratase, mitochondrial	Auh	5.23348	5.34395	5.09771	4.85346	5.89738	8.12757	7.33927	4.66377	4.13356	7.4831	16	5.2852	6.34945	0.235707
P70295;Q3U3K9	Ancient ubiquitous protein 1	Aup1	0.188535	0.195641	0.151663	0.255995	0.229297	0.159955	0.0810471	0.24554	0.140107	0.264791	10	0.204226	0.178288	0.519487
Q80U56	Late secretory pathway protein AVL9 homolog	Avl9	0.79047	0.834817	0.808532	0.812448	0.841838	0.896909	0.888869	0.687983	1.39688	1.05627	21	0.817621	0.985381	0.195182
Q00993;Q6PE80	Tyrosine-protein kinase receptor UFO;Receptor protein-tyrosine kinase	Axl	0.00376239	0.00345544	0.00617262	0.00548832	0.00396756	0	0	0	0	0	2	0.00456927	0	2.62447e-05
Q91Z92	Beta-1,3-galactosyltransferase 6	B3galt6	0.108015	0.113508	0.164662	0.128644	0.114447	0.0335944	0.0282639	0.123963	0	0	6	0.125855	0.0371643	0.00754007
Q8BHT6;Q8BHT6-2	Beta-1,3-glucosyltransferase	B3galtl	0.0800434	0.0604813	0.061933	0.0765387	0.0766276	0.095308	0.0541875	0	0.0595267	0.0118414	3	0.0711248	0.0441727	0.166882
P58158	Galactosylgalactosylxylosylprotein 3-beta-glucuronosyltransferase 3	B3gat3	0.306439	0.43695	0.306423	0.338102	0.322205	0.0361365	0.0194291	0	0.0464172	0.0253095	5	0.342024	0.0254585	1.74667e-06
Q09200	Beta-1,4 N-acetylgalactosaminyltransferase 1	B4galnt1	0.0466694	0.0587615	0.0813496	0.0608632	0.05918	0	0	0	0	0	7	0.0613647	0	4.26919e-06
Q766D5	N-acetyl-beta-glucosaminyl-glycoprotein 4-beta-N-acetylgalactosaminyltransferase 1	B4galnt4	0.00181371	0.00170668	0	0.00227758	0	0	0	0	0	0	1	0.00115959	0	0.0431322
Q8BWP8-2;Q8BWP8	Beta-1,4-glucuronyltransferase 1	B4gat1	0.0378924	0.0809905	0.0683527	0.071231	0.0602854	0.0124023	0	0	0	0	4	0.0637504	0.00248047	4.43326e-05
Q7TNS5;Q9QZN1		B630019K06Rik	0.11448	0.0502526	0.0515692	0.29371	0.337869	0	0	0	0	0	3	0.169576	0	0.0242802
Q3UK10	B9 domain-containing protein 2	B9d2	0.0591201	0.0382056	0.0880376	0.0474072	0.151477	0	0	0	0	0	1	0.0768496	0	0.00556971
Q8VHV1;Q8VHV1-2;Q8VHV1-3	Brain and acute leukemia cytoplasmic protein	Baalc	0.18747	0.219903	0.194624	0.216298	0.201315	0	0	0	0	0	2	0.203922	0	8.11645e-10
Q3UI43	BRISC and BRCA1-A complex member 1	Babam1	0.257767	0.195709	0.187515	0.215889	0.139341	0.122882	0.0915498	0	0	0.0549152	9	0.199244	0.0538694	0.0016143
P56818;F6TV37;Q8C4F4	Beta-secretase 1	Bace1	0.0561924	0.0590645	0.0662968	0.0972867	0.0689716	0.115896	0.135077	0.0678878	0.186446	0.010021	4	0.0695624	0.103066	0.309951
Q60739;F6TCF9;Q60739-2	BAG family molecular chaperone regulator 1	Bag1	0.107229	0.0825033	0.182557	0.163148	0.158564	0.222359	0.190778	0.246378	0.13587	0.117317	6	0.138801	0.18254	0.195992
Q91YN9;A0A087WNX9	BAG family molecular chaperone regulator 2	Bag2	0.0617132	0.118848	0.0921905	0.0551489	0.0696803	0.681923	0.56214	0.795979	0.71562	0.503138	4	0.0795162	0.65176	5.60411e-06
Q9JLV1	BAG family molecular chaperone regulator 3	Bag3	0.0294452	0.0454705	0.0563197	0.0248743	0.0323719	0.00817789	0	0	0	0	6	0.0376963	0.00163558	0.000322157
Q8CI61	BAG family molecular chaperone regulator 4	Bag4	0.0681257	0.0925459	0.104123	0.087382	0.086693	0	0	0	0	0	2	0.0877739	0	3.6948e-07
Q8CI32;E0CX76;E0CYW3	BAG family molecular chaperone regulator 5	Bag5	0.750454	1.00507	0.664616	0.794169	0.598806	0.354304	0.315695	0.192521	0.281251	0.396278	16	0.762622	0.30801	0.000378891
Q9Z1R2;Q3UF95;G3UYQ2;G3UZT6;Q3TDL4;G3UXT8;G3UYZ0;S4R224;G3V013;S4R183	Large proline-rich protein BAG6	Bag6	1.28631	1.34922	1.37798	1.46998	1.25311	0.218216	0.241067	0.0835532	0.140726	0.304732	31	1.34732	0.197659	2.54207e-08
Q3UHD1	Brain-specific angiogenesis inhibitor 1	Bai1	0.0721054	0.111747	0.0964165	0.0769486	0.0891229	0.0565967	0.0277377	0.0109171	0.0179616	0	16	0.089268	0.0226426	0.000523727
Q8CGM1;H7BX92;H7BX74;H7BWZ2;Q8CGM1-2;Q8CGM1-3;B1ASC0	Brain-specific angiogenesis inhibitor 2	Bai2;Adgrb2	0.117341	0.170532	0.154215	0.149478	0.127917	0.0275787	0.0235198	0.0229647	0.0137277	0.0138465	21	0.143897	0.0203275	1.59581e-06
Q80ZF8	Brain-specific angiogenesis inhibitor 3	Bai3	0.197957	0.213614	0.189378	0.166751	0.17773	0.0580936	0.074162	0.0550063	0.065079	0.075107	21	0.189086	0.0654896	8.00467e-07
Q8BKX1-2;Q8BKX1;B1AZ46;Q8BKX1-3	Brain-specific angiogenesis inhibitor 1-associated protein 2	Baiap2	7.96746	9.41147	7.94487	9.21295	8.50197	3.10563	2.67018	2.71999	2.83175	3.77637	1	8.60775	3.02078	3.46726e-07
Q8BKX1-4	Brain-specific angiogenesis inhibitor 1-associated protein 2	Baiap2	0.137066	0.159612	0.10741	0.136753	0.142692	0	0	0	0	0	1	0.136707	0	2.08818e-07
Q80Y61	Brain-specific angiogenesis inhibitor 1-associated protein 2-like protein 2	Baiap2l2	0.0277522	0	0	0.0114871	0.024451	0	0	0	0	0	1	0.0127381	0	0.0617492
Q80TT2;S4R1K2;S4R2U8;E9Q350;S4R1E7	BAI1-associated protein 3	Baiap3	0.0125165	0.00995657	0.00862541	0.00742229	0.0101911	0	0	0	0.0389491	0	4	0.00974238	0.00778981	0.809512
O54962	Barrier-to-autointegration factor;Barrier-to-autointegration factor, N-terminally processed	Banf1	1.73163	3.05424	3.7896	3.4313	2.91604	2.69558	3.42892	5.37273	5.36102	4.2281	6	2.98456	4.21727	0.0872381
Q91XV3	Brain acid soluble protein 1	Basp1	158.161	139.315	151.223	132.653	159.998	162.084	186.492	228.077	196.348	233.797	27	148.27	201.36	0.00606315
Q07813	Apoptosis regulator BAX	Bax	1.83883	2.22029	2.03107	2.53231	1.95638	0	0.0907267	0.295752	0.722848	0	8	2.11578	0.221865	6.41985e-06
Q9Z277;Q9Z277-2	Tyrosine-protein kinase BAZ1B	Baz1b	0.0378549	0.0426445	0.025747	0.0419133	0.0339496	0.0388552	0.030384	0.00746913	0.00978667	0.0233552	16	0.0364219	0.02197	0.0642343
Q3V3N7		Bbs1	0.00412061	0.00122722	0.00323795	0.00186611	0.0439282	0.0370068	0.124078	0.135174	0.183728	0.22927	6	0.010876	0.141851	0.00430561
Q8K2G4;E9Q0R0;Q8K2G4-2	Bardet-Biedl syndrome 7 protein homolog	Bbs7	0.00478364	0.0049976	0.00603801	0.00458231	0.00481106	0	0	0	0	0	1	0.00504253	0	4.79774e-08
Q91W34;D6RDS0;Q91W34-2	RUS1 family protein C16orf58 homolog	BC017158	0.051858	0.0530315	0.0171879	0.0551216	0.0601415	0.012855	0.0095613	0.0230313	0.0171456	0.0117952	5	0.0474681	0.0148777	0.00372188
Q3TYS2;X1WI15;A0A0A0MQK0	Uncharacterized protein C17orf62 homolog	BC017643	0.110235	0.165549	0.154541	0.111918	0.114744	0.126948	0.24261	0.125034	0.111567	0.127416	3	0.131397	0.146715	0.584682
E9Q2V5;Q3UTZ3;A0A0G2JDC3;E9Q6X8	Uncharacterized protein C7orf43 homolog	BC037034	0.295978	0.235585	0.240236	0.214458	0.276099	0.150297	0.0523072	0.109424	0.0672307	0.0564909	13	0.252471	0.0871499	0.000120207
Q9R069;D3YTK7	Basal cell adhesion molecule	Bcam	0.187435	0.162698	0.160327	0.165458	0.172031	0.00828481	0.0142606	0.0205046	0.0404194	0.0253707	16	0.16959	0.021768	3.82783e-08
Q61361;A0A0A6YW95	Brevican core protein	Bcan	5.56306	6.12411	5.76405	6.30909	5.05457	0.0838327	0.0459594	0.10877	0.0325944	0.0490599	32	5.76298	0.0640432	5.43284e-09
Q61334	B-cell receptor-associated protein 29	Bcap29	0.508495	0.0970251	0.403855	0.355963	0.438377	0.674249	0.351775	0.907065	0.679652	0.525571	6	0.360743	0.627662	0.0502692
Q61335	B-cell receptor-associated protein 31	Bcap31	2.29011	1.76657	2.26209	1.52461	2.31693	9.22039	10.5432	7.37058	6.65782	8.39175	7	2.03206	8.43674	1.69327e-05
Q61140;Q61140-2	Breast cancer anti-estrogen resistance protein 1	Bcar1	0.109566	0.0902948	0.0968587	0.0867012	0.118789	0.150696	0.0506086	0.116149	0.151372	0.137987	7	0.100442	0.121362	0.320233
Q80YN3;F7BNZ5	Breast carcinoma-amplified sequence 1 homolog	Bcas1	3.8484	3.52848	4.23188	3.17592	3.80842	0.0739681	0.125048	0.0892944	0.0140371	0.0110013	3	3.71862	0.0626698	3.20586e-08
Q9D287	Pre-mRNA-splicing factor SPF27	Bcas2	0.0703885	0.0856011	0.13167	0.0815072	0.101085	0.268127	0.169721	0.575885	0.368333	0.295253	3	0.0940503	0.335464	0.00799356
B1AR74;Q8CCN5;Q0VF62;F7C0F2;B1AR76;F7CPM1;Q8CCN5-2;F6VJ09;B1B0B3;Q5SWI1	Breast carcinoma-amplified sequence 3 homolog	Bcas3	0.48186	0.610954	0.484228	0.783969	0.637189	0.0671908	0.0204138	0.0124591	0.0484513	0.0320851	24	0.59964	0.03612	9.06887e-06
P24288;Q8CBC8;E9Q4K3;B2KFA8;B2KFA9;B2KFA6;B2KFA7;F6YUH3	Branched-chain-amino-acid aminotransferase, cytosolic;Branched-chain-amino-acid aminotransferase	Bcat1	1.92083	2.05975	1.85726	2.11551	1.83411	1.01011	0.832804	0.746681	1.38046	0.705658	13	1.95749	0.935144	6.47511e-05
O35855;O88374;D3Z7C8;D3Z3D7	Branched-chain-amino-acid aminotransferase, mitochondrial;Branched-chain-amino-acid aminotransferase	Bcat2	0.629898	0.552799	0.612174	0.580443	0.563168	0.634609	0.556841	0.378924	0.341453	0.472601	14	0.587696	0.476886	0.0847488
Q9CWI3	BRCA2 and CDKN1A-interacting protein	Bccip	0.0132628	0.0229509	0.0200103	0.0276888	0.023824	0	0	0.0229385	0	0	2	0.0215474	0.0045877	0.0112956
Q3U3J1;P50136	2-oxoisovalerate dehydrogenase subunit alpha, mitochondrial	Bckdha	0.670313	0.827642	1.00288	1.01626	0.738617	0.85357	0.842835	0.855528	1.05433	1.3818	18	0.851143	0.997611	0.274591
Q6P3A8;Q6P3A8-2	2-oxoisovalerate dehydrogenase subunit beta, mitochondrial	Bckdhb	0.455153	0.487066	0.445575	0.486842	0.517029	0.249188	1.04919	0.943587	0.706024	0.932485	9	0.478333	0.776095	0.0719638
O55028;D3Z7R0	[3-methyl-2-oxobutanoate dehydrogenase [lipoamide]] kinase, mitochondrial	Bckdk	0.218045	0.180305	0.229731	0.233234	0.215067	0.136558	0.209411	0.0429764	0.159236	0.237696	9	0.215277	0.157175	0.135108
Q9QYE3;Q5STS9;Q9QYE3-11;Q9QYE3-12;Q9QYE3-15	B-cell lymphoma/leukemia 11A	Bcl11a	0.101912	0.124355	0.124242	0.128616	0.110027	0.00466867	0	0	0.0262326	0	1	0.117831	0.00618025	2.93794e-07
Q99PV8;Q99PV8-3;Q99PV8-2	B-cell lymphoma/leukemia 11B	Bcl11b	0.136244	0.183662	0.192456	0.209872	0.114833	0	0	0	0	0	9	0.167413	0	1.41346e-05
P10417;P10417-2	Apoptosis regulator Bcl-2	Bcl2	0.0382803	0.0346437	0.0300204	0	0.0402929	0	0	0	0	0.0602819	3	0.0286475	0.0120564	0.274143
Q64373;A2AHX9;Q9QWX2;Q64373-2;Q64373-3;Q64373-4;A2AHX8;A2AHX7	Bcl-2-like protein 1	Bcl2l1	0.601138	0.606328	0.588203	0.639744	0.579758	0.232385	0.212652	0.342328	0.255577	0.326261	5	0.603034	0.27384	2.3154e-06
P59017	Bcl-2-like protein 13	Bcl2l13	0.453733	0.413619	0.502803	0.496451	0.352325	2.24137	2.24129	3.97562	1.92829	2.3114	10	0.443787	2.53959	0.000442134
Q9CXE2;Q9CXE2-2;D3YU38	B-cell CLL/lymphoma 7 protein family member A	Bcl7a	0.166278	0.181597	0.168378	0.187526	0.165429	0	0.0808055	0.057781	0.0968378	0.0578103	3	0.173842	0.0586469	0.000142553
Q8K019;Q8K019-2;F8WI22;A0A087WQA0;Q8K019-3;A0A087WRN1;A0A087WRF8	Bcl-2-associated transcription factor 1	Bclaf1	0.665877	0.692086	0.651484	0.630143	0.748509	0.614735	1.19387	0.722929	0.529314	0.582406	21	0.67762	0.728651	0.687325
Q6PAJ1	Breakpoint cluster region protein	Bcr	0.250122	0.255349	0.210875	0.23295	0.245853	0.0647235	0.105356	0.106602	0.191192	0.0919004	30	0.23903	0.111955	0.00050231
Q9CZP5	Mitochondrial chaperone BCS1	Bcs1l	1.7802	1.91134	1.69133	1.91693	1.74506	1.18049	2.10279	1.01515	1.16129	1.34368	20	1.80897	1.36068	0.0533143
Q80XN0;D3Z2Y8	D-beta-hydroxybutyrate dehydrogenase, mitochondrial	Bdh1	12.6021	16.2188	15.1125	18.6485	18.7814	29.6641	25.4436	20.5986	22.8573	20.9414	17	16.2727	23.901	0.00568778
P21237;A2AII2;H9H9S8	Brain-derived neurotrophic factor	Bdnf	0	0	0	0	0	0.221301	0.355688	0.467392	0	0	1	0	0.208876	0.0564805
O88597;E9PYD6;F7CVL9;E9QAM0;F7DB15;F7C090	Beclin-1	Becn1	0.154925	0.197202	0.131825	0.128324	0.162834	0.24987	0.292817	0.128356	0.165522	0.154404	8	0.155022	0.198194	0.234772
F8WIG2;Q68EF6;A0A087WQY4	Brain-enriched guanylate kinase-associated protein	Begain	0.279311	0.268729	0.355678	0.25257	0.31686	0.113073	0.141464	0.049022	0	0.130128	18	0.29463	0.0867374	0.000219768
O35623	BET1 homolog	Bet1	0.318034	0.26455	0.227808	0.293538	0.326699	0.351154	0.296674	0.393792	0.323405	0.627235	3	0.286126	0.398452	0.108185
O35153	BET1-like protein	Bet1l	0.228433	0.223399	0.0407486	0.210662	0.193253	0	0.165664	0.434765	0.421187	0.645763	2	0.179299	0.333476	0.228496
Q8R079;Q8R079-2;D6RG73	Bifunctional apoptosis regulator	Bfar	0.0396307	0.0239869	0.0276758	0.0372688	0.0594401	0.0356086	0.0430053	0	0.0515644	0.0519353	5	0.0376005	0.0364227	0.920356
P28653	Biglycan	Bgn	0.0169234	0.0400346	0.0870368	0.0113903	0.0732922	0.0244411	0	0.0491228	0.0788058	0.196695	4	0.0457355	0.069813	0.538244
Q8BGW3;Q8C6A8	Class E basic helix-loop-helix protein 23;Class E basic helix-loop-helix protein 22	Bhlhe23;Bhlhe22	0.0142695	0	0	0.0192974	0.0238881	0	0	0	0	0	1	0.011491	0	0.0481597
Q8BR07;G3UXK5;B2KG46;Q8BR07-3;Q8BR07-4;Q8BR07-2	Protein bicaudal D homolog 1	Bicd1	0.0285217	0.0323842	0.0194275	0.0378099	0.0238193	0	0.0152183	0.0086481	0	0	3	0.0283925	0.00477329	0.000735388
Q921C5;Q921C5-2;D3Z390;Q921C5-3	Protein bicaudal D homolog 2	Bicd2	0.0347801	0.0210053	0.0360091	0.033978	0.0195665	0.0658445	0.119307	0.0886738	0.046601	0.0828714	6	0.0290678	0.0806594	0.00354807
P70444	BH3-interacting domain death agonist;BH3-interacting domain death agonist p15;BH3-interacting domain death agonist p13;BH3-interacting domain death agonist p11	Bid	0.359449	0.512119	0.554349	0.419225	0.320325	0.0298906	0.0405832	0	0.0948141	0.0733974	4	0.433093	0.0477371	3.84726e-05
O08539;Q6P1B9;O08539-2	Myc box-dependent-interacting protein 1	Bin1	5.87228	7.14458	7.54127	6.68119	6.52935	7.92062	7.37744	7.99867	8.3463	8.61119	26	6.75374	8.05084	0.00618745
Q62210;O08863;A2CGA3;A2CGA5	Baculoviral IAP repeat-containing protein 2	Birc2	0.021516	0.0193736	0.0238976	0.0240495	0.0279202	0	0	0	0	0	5	0.0233514	0	1.98268e-07
O88738;S4R1L5;S4R2P8;O88738-3;O88738-2;S4R268;J3QP64;S4R1R8;S4R2N7;REV__Q5NCS9;REV__S4R268;REV__S4R1L5;REV__O88738-3;REV__S4R2P8;REV__O88738-2;REV__O88738	Baculoviral IAP repeat-containing protein 6	Birc6	0.0772662	0.089218	0.0927169	0.0837248	0.0915412	0.0260049	0.0224165	0.011751	0.012377	0.0196676	49	0.0868934	0.0184434	1.37699e-07
Q8R016;E9PY26;E9Q6V3;E9QA53;E9PZH4	Bleomycin hydrolase	Blmh	3.25374	3.04014	2.92553	3.04418	2.99936	4.1792	4.12401	4.37748	4.21463	3.61609	21	3.05259	4.10228	6.86641e-05
Q9CWG9	Biogenesis of lysosome-related organelles complex 1 subunit 2	Bloc1s2	0.270053	0.323523	0.379394	0.269662	0.335082	0.667251	0.606888	0.750734	1.32971	0.506193	2	0.315543	0.772156	0.0142846
Q5U5M8	Biogenesis of lysosome-related organelles complex 1 subunit 3	Bloc1s3	0.0437719	0.0752442	0.0837615	0.0835309	0.0422759	0	0	0	0	0	3	0.0657169	0	0.000113095
Q8VED2	Biogenesis of lysosome-related organelles complex 1 subunit 4	Bloc1s4	0.0361748	0.0846409	0.101289	0.0645332	0.0475493	0	0	0	0	0	3	0.0668375	0	0.000494283
Q9CY64;A2ASB8;A2ASB7;A2ASB1	Biliverdin reductase A	Blvra	1.13607	1.06491	0.923113	0.954076	1.05925	0.693954	0.748872	0.508273	0.440903	0.387283	12	1.02748	0.555857	0.000389773
Q923D2;E9PZC3;E9PZC4	Flavin reductase (NADPH)	Blvrb	0.903305	0.85806	0.958551	0.668769	0.745754	0.400459	0.222047	0.148965	0.28658	0.185777	8	0.826888	0.248766	3.07765e-05
Q91Z96;Q91Z96-2	BMP-2-inducible protein kinase	Bmp2k	0.00606144	0.00698338	0.00892109	0.00659479	0.00682731	0.0240124	0	0	0	0.0249763	4	0.0070776	0.00979774	0.663454
O35607	Bone morphogenetic protein receptor type-2	Bmpr2	0.154241	0.160907	0.129507	0.173378	0.155847	0.135694	0.0534494	0.0680169	0.0740132	0.0411623	11	0.154776	0.0744672	0.00199758
Q6QD59;B8JJI4;F7C279;F6QGF9	Vesicle transport protein SEC20	Bnip1	0.36353	0.218311	0.379118	0.233185	0.228319	0.365266	0.434248	0.334813	0.64361	0.6716	7	0.284492	0.489907	0.0315437
O54940;Q91VL0;G5E8U9;F6VF29	BCL2/adenovirus E1B 19 kDa protein-interacting protein 2	Bnip2	0.0738997	0.105712	0.103856	0.11783	0.0656833	0	0.0254507	0	0	0	4	0.0933963	0.00509014	4.95728e-05
O55003	BCL2/adenovirus E1B 19 kDa protein-interacting protein 3	Bnip3	0.211497	0.130361	0.201846	0.183068	0.291733	0.349687	0.0974765	0.300151	0.290086	0.224183	7	0.203701	0.252317	0.366447
Q9Z2F7;Q91Z78	BCL2/adenovirus E1B 19 kDa protein-interacting protein 3-like	Bnip3l	0.210893	0.249943	0.280506	0.322043	0.199141	0.16901	0.154544	0.260725	0.112412	0.0334984	7	0.252505	0.146038	0.0399084
E9Q6J5		Bod1l	0.00353207	0.00434083	0.00442648	0.00399349	0.00403889	0.00205506	0	0	0	0	6	0.00406635	0.000411012	3.33482e-05
O35425;A0A087WR00	Bcl-2-related ovarian killer protein	Bok	0.0362603	0.045542	0.0486027	0.0480826	0.037884	0	0	0	0	0	2	0.0432743	0	1.70189e-07
Q9D8S9	BolA-like protein 1	Bola1	0.0393008	0.0435351	0.0497774	0.0558173	0.0222904	0	0	0	0.0570029	0	2	0.0421442	0.0114006	0.0423662
Q8BGS2;Q8BGS2-2	BolA-like protein 2	Bola2	0.245331	0.928821	0.875412	0.851015	0.775088	0.460785	0.657791	0	0.503863	0.674511	4	0.735134	0.45939	0.153243
P97452	Ribosome biogenesis protein BOP1	Bop1	0.00891831	0.00683675	0.00666179	0.0136735	0.00924037	0	0	0	0	0	1	0.00906614	0	9.57688e-05
P15327;D3Z223;D3YUE8;D3YYH3	Bisphosphoglycerate mutase;Phosphoglycerate mutase	Bpgm	0.834267	0.846602	0.809247	0.755182	0.709129	0.694868	0.415102	0.102639	0.24228	0.0706195	13	0.790885	0.305102	0.00331596
Q8R164	Valacyclovir hydrolase	Bphl	2.59479	2.30661	2.62306	2.2959	2.44177	3.74169	3.71972	2.88064	3.11055	4.92024	21	2.45243	3.67457	0.00952322
Q9Z0S1;D3Z0E6;D3Z5X0	3(2),5-bisphosphate nucleotidase 1	Bpnt1	3.31274	2.9367	3.02387	2.82633	2.95558	2.3772	1.70644	1.74702	1.85612	2.0781	16	3.01104	1.95298	0.000100351
E9Q6A7;A2A654;A2A655		Bptf	0.00495785	0	0.00573538	0.00501509	0.00435708	0.00543234	0	0	0	0	2	0.00401308	0.00108647	0.0859586
P28028	Serine/threonine-protein kinase B-raf	Braf	0.897489	0.838396	0.825997	0.847689	0.769156	0.632846	0.584117	0.464966	0.426362	0.498683	4	0.835745	0.521395	8.78754e-05
F6SZ47;P28028-2	Serine/threonine-protein kinase B-raf	Braf	0.0017656	0	0.00879086	0.0131488	0.00803834	0	0	0	0.0841352	0	2	0.00634873	0.016827	0.554757
Q99MP8;Q99MP8-2;A0A0G2JF68;Q99MP8-3	BRCA1-associated protein	Brap	0.0766379	0.081349	0.0543345	0.0784073	0.0511166	0.0139397	0.0886346	0.0168821	0.010074	0.0214639	4	0.0683691	0.0301989	0.0449591
Q8C3R1;E9QLK3;D6RE40;Q8C3R1-2	BRCA1-associated ATM activator 1	Brat1	0.00470084	0.00674712	0.00644271	0.0111552	0.00738629	0	0	0	0	0	2	0.00728643	0	0.000131707
P46737;P46737-2;A3KGA8;Q7M757;E9Q0P6	Lys-63-specific deubiquitinase BRCC36	Brcc3	0.732885	0.858079	0.789182	0.87665	0.756741	0.531612	0.266554	0.469245	0.205495	0.444933	13	0.802708	0.383568	0.000286439
E9PZ26;E9Q412;G5E8P1;B2KF05		Brd1	0.0261633	0.0238191	0.0278676	0.0172794	0.0253447	0.0123096	0.0131722	0	0.0304309	0	3	0.0240948	0.0111825	0.0595042
Q7JJ13;Q7JJ13-2;U3KLT0;Q91Y44;S4R1Z1;G3UZR9;I7HPW1	Bromodomain-containing protein 2	Brd2	0.0223274	0.0170279	0.0169681	0.0102386	0.0218944	0.0209958	0	0	0.0275389	0.019002	5	0.0176912	0.0135073	0.512034
Q8K2F0;Q8K2F0-2;A2AKA9;A2AKB0	Bromodomain-containing protein 3	Brd3	0.0423815	0.0287549	0.0377549	0.0427955	0.039882	0.0171926	0.0368471	0.0495993	0	0	5	0.0383138	0.0207278	0.124146
Q9ESU6;Q3UH70;B0V2V8;Q9ESU6-2;B0V2V6;D6RGP2	Bromodomain-containing protein 4	Brd4	0.0384538	0.0461887	0.0365761	0.0305189	0.0321035	0.0327468	0.0443232	0.0180911	0.00591992	0.00754463	7	0.0367682	0.0217251	0.0934167
Q8K3W0;D3Z7P0;Q8K3W0-5;Q8K3W0-1;Q8K3W0-6;Q8K3W0-4;E9Q0U3;E9Q8Q1	BRCA1-A complex subunit BRE	Bre	0.293984	0.274679	0.204836	0.240007	0.32145	0.142947	0.124941	0.0681412	0.0909166	0.104691	9	0.266991	0.106327	0.000163507
Q8CFK2;G3X8S2	Transcription factor IIIB 90 kDa subunit	Brf1	0.00406209	0.00496314	0.00490132	0.00533393	0.00421059	0	0	0	0	0	1	0.00469421	0	4.95212e-08
Q8BXV2;A0A0G2JGE0	BRI3-binding protein	Bri3bp	0.967956	0.90283	1.31207	1.15905	1.0763	0.526114	0.182856	0.242901	0.203307	0.281365	6	1.08364	0.287308	3.14671e-05
Q920P3;Q920P3-2	BMP/retinoic acid-inducible neural-specific protein 1	Brinp1	0.477569	0.556177	0.561419	0.662333	0.555328	0.379572	0.466287	0.435265	0.336562	0.312994	21	0.562565	0.386136	0.00268194
Q6DFY8;A0A0A6YWU9	BMP/retinoic acid-inducible neural-specific protein 2	Brinp2	0.186834	0.235452	0.214252	0.213842	0.215709	0.20145	0.0529964	0.0507314	0.0595269	0.0386028	11	0.213218	0.0806615	0.00288663
Q499E0;B1AQT5	BMP/retinoic acid-inducible neural-specific protein 3	Brinp3	0.0130296	0.0190364	0.00424608	0.0172888	0.0145411	0	0	0	0	0	3	0.0136284	0	0.000721777
Q9DCA5;F6WEP7;E9Q2V8;F6QAG4	Ribosome biogenesis protein BRX1 homolog	Brix1	0.0968963	0.0886274	0.0517763	0.0532187	0.0952857	0.0872711	0.0541772	0.0527064	0.0783959	0.0926451	8	0.0771609	0.0730391	0.761746
Q91VR8	Protein BRICK1	Brk1	3.46767	4.52327	4.8694	3.39915	3.75441	1.10071	0.388651	0	0	1.49964	8	4.00278	0.597801	4.09513e-05
Q8K2Q7;A0A0A6YWK4;Q8K2Q7-2;A0A0A6YWP0;A0A0A6YVS9	BRO1 domain-containing protein BROX	Brox	0.465806	0.537059	0.468704	0.449261	0.564423	0.224031	0.292717	0.407058	0.285194	0.448365	10	0.497051	0.331473	0.00808232
Q5RJI5;D3Z5P0;Q5RJI5-4;Q5RJI5-3;Q5RJI5-2	Serine/threonine-protein kinase BRSK1	Brsk1	1.92902	2.15473	2.02529	2.24717	2.09833	1.33958	1.22865	0.98728	0.796817	1.27801	26	2.09091	1.12607	3.15606e-05
Q69Z98-4	Serine/threonine-protein kinase BRSK2	Brsk2	0.0209552	0.0207781	0.0185542	0	0.0207184	0.0344632	0.0352916	0	0	0	1	0.0162012	0.013951	0.818073
G3UWV4;Q69Z98-2;G3UZ19;G3UYN4	Serine/threonine-protein kinase BRSK2	Brsk2	1.22336	1.17725	1.12983	1.09906	1.16577	1.39674	0.889998	0.833328	0.654522	0.763342	3	1.15905	0.907586	0.0894749
Q69Z98;Q69Z98-3;G3UXM5;G3UZ00;G3UXY1;G3UYP7;O35280;G3UYB1;G3UYC5;O35280-2	Serine/threonine-protein kinase BRSK2	Brsk2	0.0264491	0.0265875	0.0212319	0.0203868	0.0181857	0	0	0	0	0	1	0.0225682	0	9.35758e-07
Q9Z2E9;F6US45	Seipin	Bscl2	0.180138	0.181848	0.172414	0.268618	0.160912	0.0374796	0.0642898	0.072653	0.0300959	0.0808392	3	0.192786	0.0570715	0.000245899
Q80Y55	BSD domain-containing protein 1	Bsdc1	0.128982	0.158504	0.0738508	0.0298802	0.0782805	0.270402	0.226226	0.293194	0.374384	0.494634	5	0.0938995	0.331768	0.00189719
P18572;K3W4Q8;P18572-2;J3QP71	Basigin	Bsg	5.90359	5.89937	5.88934	4.9198	5.70937	9.84092	10.4853	10.8264	8.96382	9.12297	13	5.6643	9.84789	7.53355e-06
O88737;O88737-2;V9GX98	Protein bassoon	Bsn	2.64806	2.91075	2.89465	2.66806	2.5906	1.62758	1.50584	1.42135	1.27415	1.5069	170	2.74242	1.46716	5.32522e-07
Q8R2Q8	Bone marrow stromal antigen 2	Bst2	0	0	0.0215439	0	0	0.0644878	0	0	0.0323873	0.15157	2	0.00430878	0.0496891	0.149572
E9QAE3		Btaf1	0.0189244	0.0174107	0.0241142	0.0216964	0.0223392	0.0207272	0.021782	0.024994	0.0500204	0.0194612	6	0.020897	0.027397	0.299209
Q6GQW0;H7BWX5;E9QJW1;Q6GQW0-3;Q6GQW0-4;Q6GQW0-2	Ankyrin repeat and BTB/POZ domain-containing protein BTBD11	Btbd11	0.0430393	0.0540588	0.0435144	0.0452264	0.0485926	0.0136814	0.0167008	0.0418149	0	0	8	0.0468863	0.0144394	0.0034595
Q9DB72	BTB/POZ domain-containing protein 17	Btbd17	1.40186	2.18663	1.63018	2.07695	1.72754	0.122732	0	0.109913	0.134723	0.0772344	18	1.80463	0.0889205	2.60699e-06
E9PUS2;E9PY28;F6WBW4		Btbd2	0.0149177	0.0181237	0.00952212	0.0147667	0.0104361	0	0	0	0	0	1	0.0135533	0	2.68472e-05
Q8C726	BTB/POZ domain-containing protein 9	Btbd9	0.0133625	0.0157661	0.0178364	0.0212269	0.0102698	0.00489456	0	0	0	0.00654687	2	0.0156923	0.00228829	0.000455779
Q64152;Q64152-2	Transcription factor BTF3	Btf3	0.611296	0.532202	0.400341	0.647362	0.721506	0.704006	0.549005	0.195079	0.250006	0.752785	4	0.582541	0.490176	0.48805
Q9CQH7	Transcription factor BTF3 homolog 4	Btf3l4	8.73278	9.59515	8.31122	8.82416	9.66408	6.8886	4.68215	4.34734	5.07093	6.57419	7	9.02548	5.51264	0.000289316
Q9WVA3	Mitotic checkpoint protein BUB3	Bub3	0.568071	0.583713	0.672179	0.493687	0.474826	0.263372	0.129279	0.0819191	0.260154	0.14258	11	0.558495	0.175461	6.71875e-05
O54825	Bystin	Bysl	0	0.00967414	0.0117506	0.0139449	0.00779289	0	0	0	0	0	2	0.0086325	0	0.00686437
Q9CQC6;A0A087WQS2;A0A087WPF9;A0A087WS48	Basic leucine zipper and W2 domain-containing protein 1	Bzw1	1.4929	1.49394	1.17746	1.31031	1.36226	0.597907	0.510658	0.568086	0.566231	0.617744	16	1.36737	0.572125	1.34198e-06
Q91VK1	Basic leucine zipper and W2 domain-containing protein 2	Bzw2	0.373429	0.330353	0.403474	0.357607	0.242923	0.42327	0.27966	0.412193	0.373936	0.290216	12	0.341557	0.355855	0.734411
P14106	Complement C1q subcomponent subunit B	C1qb	0.124469	0.157582	0.134167	0.141943	0.254263	0	0	0	0	0	7	0.162485	0	0.000125531
Q8R5L1;O35658	Complement component 1 Q subcomponent-binding protein, mitochondrial	C1qbp	5.56303	4.73439	4.45883	5.3572	4.57598	8.65588	10.7252	14.3501	9.70096	7.57963	6	4.93788	10.2024	0.00213394
Q02105	Complement C1q subcomponent subunit C	C1qc	0.199163	0.131953	0.166365	0.116989	0.188612	0	0	0	0	0	5	0.160617	0	7.70531e-06
Q9ESN4;Q8CFR0	Complement C1q-like protein 3	C1ql3	0.272771	0.424373	0.262058	0.299001	0.394641	0.260658	0.361535	0.398984	0.185847	0.478469	5	0.330569	0.337098	0.917747
Q8R066	Complement C1q tumor necrosis factor-related protein 4	C1qtnf4	0.514196	0.60351	0.500621	0.626026	0.546965	0.0325937	0.1078	0.173018	0	0.0487767	8	0.558264	0.0724376	1.68842e-06
Q80X80	C2 domain-containing protein 2-like	C2cd2l	1.85013	1.79223	1.67075	1.74599	1.84694	1.18529	1.28285	1.49306	0.884411	0.792193	33	1.78121	1.12756	0.00118722
Q5HZI2	C2 calcium-dependent domain-containing protein 4C	C2cd4cC2CD4 family	0.51993	0.59091	0.426803	0.45453	0.537712	0.0055291	0	0.0448087	0.0222403	0.161975	12	0.505977	0.0469107	4.26857e-06
Q7TPS5;Q7TPS5-2;E9Q026;Q7TPS5-3	C2 domain-containing protein 5	C2cd5	0.130005	0.1501	0.119597	0.143228	0.133926	0.139084	0.135069	0.0302092	0.11203	0.0922067	15	0.135371	0.10172	0.138742
P01027;P01027-2;H3BKW9	Complement C3;Complement C3 beta chain;C3-beta-c;Complement C3 alpha chain;C3a anaphylatoxin;Acylation stimulating protein;Complement C3b alpha chain;Complement C3c alpha chain fragment 1;Complement C3dg fragment;Complement C3g fragment;Complement C3d fragment;Complement C3f fragment;Complement C3c alpha chain fragment 2	C3	0.111768	0.0989918	0.0988456	0.0886031	0.107866	0.0109348	0	0.010714	0.0125597	0	29	0.101215	0.0068417	5.61731e-08
P01029	Complement C4-B;Complement C4 beta chain;Complement C4 alpha chain;C4a anaphylatoxin;Complement C4 gamma chain	C4b	0.0221293	0.0180337	0.0121823	0.015458	0.0172254	0.0295243	0.0145124	0.14033	0.0254697	0.0392227	11	0.0170057	0.0498118	0.192145
E9Q5L4;E9Q3Y7;Q5PR69;Q5PR69-2;F7BFN2	Uncharacterized protein KIAA1211	C530008M17Rik;Kiaa1211	0.0996114	0.069267	0.0898981	0.0484748	0.072843	0.129348	0.063164	0.0703452	0.0126465	0.0944642	18	0.0760188	0.0739936	0.926047
Q3URQ4		C78339	0.0869791	0.0842184	0.0695147	0.101219	0.0655513	0.0340469	0.0166052	0.0248639	0.0374928	0.0277233	4	0.0814966	0.0281464	9.02497e-05
P61215;Q3TRQ4;E9Q2V1;Q9CZQ3	Carbonic anhydrase-related protein 10	Ca10;Car10	0.070872	0.0708786	0.0488943	0.0487638	0.0774125	0	0	0	0	0	3	0.0633642	0	6.02446e-06
O70354	Carbonic anhydrase-related protein 11	Ca11	0.04836	0.0428668	0.047777	0.0324745	0.0402515	0.0210641	0.0215413	0	0	0	3	0.042346	0.00852109	0.000471889
Q8CI85;Q8K2J1;F6W0I8	Carbonic anhydrase 12	Ca12;Car12	0.0416293	0	0.0164053	0	0.0347391	0	0	0	0	0	4	0.0185547	0	0.0636297
Q9WVT6	Carbonic anhydrase 14	Ca14	0.529874	0.480216	0.595106	0.492745	0.437585	0	0	0	0	0	7	0.507105	0	5.73025e-08
P00920;A0A0A6YX78	Carbonic anhydrase 2	Ca2	26.319	22.435	24.7298	20.8696	20.9283	0.294122	0.0936872	0.169563	0.113244	0.0913594	16	23.0563	0.152395	2.50176e-08
Q64444;F6ST32	Carbonic anhydrase 4	Ca4	1.4025	1.41728	1.44391	1.17964	1.37483	0.0115715	0.0862611	0.0437849	0.0727103	0	9	1.36363	0.0428656	4.68089e-09
Q9QZA0	Carbonic anhydrase 5B, mitochondrial	Ca5b	0.0410126	0.042567	0.0483373	0.0408464	0.0555915	0	0	0	0	0	2	0.045671	0	2.18099e-07
P28651	Carbonic anhydrase-related protein	Ca8	0.0068425	0.0217123	0.0310631	0.0519279	0.0873654	0	0	0	0	0	3	0.0397822	0	0.0215075
Q8VDY9	Caspase activity and apoptosis inhibitor 1	Caap1	0.0107607	0.0119031	0.0127573	0.0109339	0.0122817	0.0303557	0.0131292	0	0.0154285	0.0295698	3	0.0117273	0.0176966	0.32333
Q06138;D3YV52;D3Z704	Calcium-binding protein 39	Cab39	4.5535	3.778	4.2978	3.52596	4.18083	2.78736	2.45119	1.81437	2.78757	2.55869	17	4.06722	2.47983	0.000264321
Q9DB16;Q9DB16-2	Calcium-binding protein 39-like	Cab39l	0.53869	0.268416	0.596753	0.210208	0.477359	0.0157882	0	0	0	0	7	0.418285	0.00315764	0.000604577
Q9ESJ1;Q3U148	CDK5 and ABL1 enzyme substrate 1	Cables1	0	0	0	0	0.0126165	0.135397	0	0.0614992	0.0535054	0	2	0.0025233	0.0500802	0.0943456
Q8K3M5	CDK5 and ABL1 enzyme substrate 2	Cables2	0.0311793	0.0419516	0.0341382	0.04922	0.047164	0.0261117	0	0	0	0	4	0.0407306	0.00522234	0.000491785
D3Z1M4;Q3URT4;Q9JLK7-2;Q9JLK7	Calcium-binding protein 1	Cabp1	0.036883	0.0808174	0.0996023	0.0648676	0.076789	0.0313358	0.0284326	0.0292402	0	0	4	0.0717919	0.0178017	0.00274844
Q6PDJ1;Z4YK18;Q6PDJ1-2	VWFA and cache domain-containing protein 1	Cachd1	0.0172598	0.022021	0.0217638	0.01995	0.0169723	0.00788042	0	0	0	0	5	0.0195934	0.00157608	1.29452e-05
P97445;E9Q1R5	Voltage-dependent P/Q-type calcium channel subunit alpha-1A	Cacna1a	0.22667	0.259042	0.225196	0.280953	0.210427	0.0669553	0.0649842	0.0518704	0.0429171	0.0608381	35	0.240458	0.057513	9.05016e-07
A2AIR7;O55017;O55017-2;A2AIR9;A2AIS0;A2AIZ9;A2AJ01;F7C9S8;A0A0A6YWZ5	Voltage-dependent N-type calcium channel subunit alpha-1B	Cacna1b	0.124196	0.154033	0.139435	0.131999	0.138497	0.0240321	0.0269127	0.0150306	0.00861672	0.0098232	31	0.137632	0.0168831	4.7618e-08
Q01815;Q0PCR6;A0A087WQT9;F8WJL1;A0A087WR02;A0A087WPZ8;A0A087WS40;A0A087WQJ4;A0A087WRZ6;A0A087WS67;A0A087WPP1;C7TQ59;C7TQ57;A0A087WRM3;A0A087WSE7;F7C376;Q01815-2;Q01815-3;Q02789;Q9JIS7;B1AVA5;B1AVA6;F7CNJ1;E9QPX8;E9Q7B5;F8VQE0;B1AVA4;Q7TNI3;Q02789-2	Voltage-dependent L-type calcium channel subunit alpha-1C	Cacna1c	0.079068	0.0489464	0.069133	0.0681914	0.0666993	0.0728965	0.0377384	0.231185	0.117676	0.0692947	9	0.0664076	0.105758	0.283061
Q61290;A0A087WS83;E9QK20	Voltage-dependent R-type calcium channel subunit alpha-1E	Cacna1e	0.494929	0.605692	0.496957	0.491404	0.442027	0.180242	0.0829884	0.0838347	0.09	0.10004	44	0.506202	0.107421	1.85435e-06
O88427;E9Q6P9;O88427-2;E9Q6E4;E0CYZ3	Voltage-dependent T-type calcium channel subunit alpha-1H	Cacna1h	0.0130527	0.0125145	0.00935656	0.0134942	0.0105414	0	0	0	0	0	4	0.0117919	0	4.03079e-07
E9Q7P2;E0CXK2;F7BCE6;F7BQ85;F6TAX9;F6V0N5		Cacna1i	0.00956261	0.0205361	0.0163987	0.0130668	0.0196403	0	0	0.0152072	0	0.00862148	7	0.0158409	0.00476575	0.017555
O08532-5;O08532-4;O08532;E9Q1X8;O08532-2;O08532-3;Q8C6Y3	Voltage-dependent calcium channel subunit alpha-2/delta-1;Voltage-dependent calcium channel subunit alpha-2-1;Voltage-dependent calcium channel subunit delta-1	Cacna2d1	1.59924	1.83046	1.68811	2.00559	1.90401	1.03354	1.04468	0.678261	0.825218	0.951008	36	1.80548	0.906543	1.96018e-05
Q6PHS9-4;Q6PHS9-2;Q6PHS9;E9Q683;Q6PHS9-5;Q6PHS9-3;Q6PHS9-6	Voltage-dependent calcium channel subunit alpha-2/delta-2;Voltage-dependent calcium channel subunit alpha-2-2;Voltage-dependent calcium channel subunit delta-2	Cacna2d2	0.255971	0.243004	0.258995	0.224682	0.214914	0.0262177	0.0167118	0	0.00531992	0.0169883	25	0.239513	0.0130475	1.30342e-08
Q9Z1L5	Voltage-dependent calcium channel subunit alpha-2/delta-3;Voltage-dependent calcium channel subunit alpha-2-3;Voltage-dependent calcium channel subunit delta-3	Cacna2d3	0.93195	0.872495	0.809919	0.921052	0.871989	0.273687	0.330051	0.2458	0.278795	0.28132	34	0.881481	0.281931	1.17357e-08
A2A543;Q8R3Z5;Q8R3Z5-2;Q8R3Z5-3;Q8R3Z5-4;A2A542;A2A545	Voltage-dependent L-type calcium channel subunit beta-1	Cacnb1	1.14426	1.31205	1.2894	1.11847	1.2215	0.576167	0.544551	0.509233	0.427442	0.538705	17	1.21714	0.51922	3.45051e-07
Q8CC27;C7IVS7;Q8CC27-2;Q8CC27-3;Q8CC27-4;A0A0A6YWX5	Voltage-dependent L-type calcium channel subunit beta-2	Cacnb2	0.23958	0.183623	0.330409	0.174751	0.417612	1.72539	1.75108	1.62262	1.06154	2.05344	8	0.269195	1.64281	3.8245e-05
P54285;D3Z3Z3	Voltage-dependent L-type calcium channel subunit beta-3	Cacnb3	0.398456	0.488987	0.45706	0.540999	0.508229	0.130515	0.126878	0.23636	0.249479	0.293379	16	0.478746	0.207322	0.000175279
Q8R0S4;Q8R0S4-2;Q8R0S4-1;J3QK20	Voltage-dependent L-type calcium channel subunit beta-4	Cacnb4	0.661146	0.699515	0.592247	0.751445	0.690504	0.451787	0.267072	0.272874	0.306836	0.146304	11	0.678971	0.288975	0.000109416
O88602	Voltage-dependent calcium channel gamma-2 subunit	Cacng2	0.667592	0.555851	0.459444	0.499988	0.494234	0.26306	0.391884	0.299417	0.363933	0.22359	5	0.535422	0.308377	0.00147425
Q9JJV5;S4R247;S4R2R7	Voltage-dependent calcium channel gamma-3 subunit	Cacng3	0.888758	0.984222	0.699122	0.834983	1.00845	0.115174	0.0350425	0.0952327	0.140887	0.0898125	7	0.883108	0.0952297	8.76966e-07
Q9JJV4	Voltage-dependent calcium channel gamma-4 subunit	Cacng4	0.0140779	0.0220588	0.012307	0.0165205	0.0180234	0	0	0	0	0	1	0.0165975	0	9.39886e-06
Q8VHW2;F7CZ64	Voltage-dependent calcium channel gamma-8 subunit;Voltage-dependent calcium channel gamma subunit	Cacng8	4.25031	4.13841	3.98703	3.92548	2.9996	0.965402	0.981323	0.575608	0.57805	0.660242	12	3.86017	0.752125	1.22316e-06
Q8R0X2;E9PV69;Q8R0X2-2	CDK2-associated and cullin domain-containing protein 1	Cacul1	0.01233	0.00951344	0.0120479	0	0	0	0	0	0	0	1	0.00677827	0	0.0423829
Q9CXW3;A0A0A6YY29	Calcyclin-binding protein	Cacybp	6.17558	6.15406	6.12728	6.0321	5.62432	5.40884	4.3492	5.26611	3.53633	3.99074	16	6.02267	4.51024	0.00385098
B2RQC6;E9QAI5;G3UWN2;B2RQC6-2;E9QAT6;F6S3Z3	CAD protein;Glutamine-dependent carbamoyl-phosphate synthase;Aspartate carbamoyltransferase;Dihydroorotase	Cad	0.122204	0.17093	0.121579	0.143019	0.133467	0.0285466	0.0107371	0.0332231	0.0380807	0.058456	36	0.13824	0.0338087	2.23818e-05
Q8R5M8-4	Cell adhesion molecule 1	Cadm1	3.89469	4.3128	3.56732	4.18017	4.16843	3.3318	2.88924	1.21086	2.41456	3.00317	0	4.02468	2.56993	0.00606073
Q8R5M8-3;Q8R5M8;E9PYN1;Q8R5M8-2;Q8R5M8-5;Q8R5M8-7;Q8R5M8-6	Cell adhesion molecule 1	Cadm1	0.0206526	0.0267638	0.0208862	0.0425869	0.0175359	0	0	0	0	0	1	0.0256851	0	0.000438002
Q8BLQ9;G3UZM4;Q8BLQ9-3;Q8BLQ9-2;D3Z0N3	Cell adhesion molecule 2	Cadm2	8.76672	8.80579	8.38275	9.3664	9.21704	6.49778	7.94699	6.47215	4.91507	5.26287	17	8.90774	6.21897	0.00140816
Q99N28;K4DI58	Cell adhesion molecule 3	Cadm3	4.44925	4.8528	3.90999	3.84029	4.95787	6.40937	5.46655	3.72658	4.15859	4.15744	18	4.40204	4.78371	0.508439
Q8R464	Cell adhesion molecule 4	Cadm4	2.11495	2.60999	2.39898	2.73119	2.39344	0.172684	0.167425	0.157981	0.114539	0.0940752	11	2.44971	0.141341	2.19262e-08
Q80TJ1-4	Calcium-dependent secretion activator 1	Cadps	7.50145	7.34327	6.53293	6.21798	6.34931	10.6279	10.6069	8.07817	9.79977	9.08305	3	6.78899	9.63916	0.000856354
Q8BYR5-2;E9Q835;S4R1C6;E9Q5C0;Q8BYR5-3;Q8BYR5;Q8BYR5-4;E9PVF7;Q8BYR5-5;F6SH36;Q8BYR5-6;Q8BYR5-7	Calcium-dependent secretion activator 2	Cadps2	0.38371	0.428306	0.441347	0.397896	0.433495	0.0531242	0.0311714	0.0380126	0.00901247	0.00500064	39	0.416951	0.0272643	3.55856e-09
P12658	Calbindin	Calb1	7.83257	8.85236	8.97108	9.38849	10.3127	1.90741	3.33222	4.66984	4.86242	5.20154	17	9.07144	3.99469	0.000119322
Q08331	Calretinin	Calb2	4.10489	5.6127	5.34949	5.17128	6.44248	3.93788	6.04364	5.1362	8.76481	13.9318	17	5.33617	7.56286	0.255772
Q8CGU1;E9Q7U2;F6Q5V4	Calcium-binding and coiled-coil domain-containing protein 1	Calcoco1	0.261	0.284981	0.382964	0.357611	0.712668	0.188145	0.447995	0.173121	0.22874	0.171354	20	0.399845	0.241871	0.141554
Q9R1W5	Calcitonin gene-related peptide type 1 receptor	Calcrl	0.0182599	0.0153957	0.0120417	0.0178087	0.0166745	0	0	0	0	0	1	0.0160361	0	5.33331e-07
E9QA15;Q8VCQ8;E9Q0M9;E9QA16;D3Z6I7;S4R1T7;F6QLP8;E9Q9F3;F6ZAW1;F6T2Z7;F6RGN9		Cald1	0.213447	0.292002	0.522749	0.221749	0.330529	0.0535019	0.0951156	0.0152898	0.020592	0.0416583	22	0.316095	0.0452315	0.00158268
D3Z2E8;Q8VEC4	Calcium homeostasis modulator protein 2	Calhm2	0.0186932	0.0159539	0.0211942	0.0246068	0.0153073	0	0	0	0	0	1	0.0191511	0	3.77943e-06
P62204;Q3UKW2;Q9D6P8;G3UX57;P20801;G3UZ90	Calmodulin;Calmodulin-like protein 3	Calm1;Calml3	280.682	260.174	285.236	322.008	260.207	194.301	211.362	353.762	375.795	234.929	17	281.661	274.03	0.851342
P14211	Calreticulin	Calr	22.6515	19.7104	21.6264	21.876	22.4558	84.6681	69.081	67.1083	50.9446	59.3715	29	21.664	66.2347	4.7371e-05
Q6XLQ8;G3UYI3		Calu	0.176891	0.184776	0.23886	0.15047	0.137976	0.401287	0.406064	0.452252	0.611881	0.512472	2	0.177795	0.476791	0.000117553
O35887;G3UWR0;G3UWV3;G3V004;G3UXA8;G3UY49;G3UXA3	Calumenin	Calu	1.86467	1.64555	1.97832	1.59309	1.82976	6.18181	7.26154	5.38601	6.09585	7.78231	4	1.78228	6.54151	4.49051e-06
Q9DCA7	Neuron-specific vesicular protein calcyon	Caly	0.0895183	0.0657728	0.0649277	0.0894138	0.0803755	0.010054	0.0329792	0.164013	0	0	2	0.0780016	0.0414092	0.281749
Q91YS8;D3Z368	Calcium/calmodulin-dependent protein kinase type 1	Camk1	0.289742	0.260199	0.281452	0.245326	0.465315	0.0393083	0.0745777	0.0472649	0.16064	0.0759179	8	0.308407	0.0795418	0.00100412
Q8BW96;Q8BW96-3	Calcium/calmodulin-dependent protein kinase type 1D	Camk1d	4.48263	4.71443	5.09416	4.97577	4.39527	1.04862	1.18742	1.16286	1.02122	0.979128	3	4.73245	1.07985	5.3905e-09
P11798;F8WHB5;F6WHR9;D3Z7K9	Calcium/calmodulin-dependent protein kinase type II subunit alpha	Camk2a	127.192	122.328	131.603	127.899	114.477	63.7516	80.0891	85.4744	54.8876	63.8948	2	124.7	69.6195	2.57449e-05
F8WIS9;P11798-2		Camk2a	0.0239866	0.00499661	0.0173026	0.0267418	0	0	0	0	0	0	1	0.0146055	0	0.0235699
Q5SVJ0		Camk2b	20.0174	20.8165	18.1531	19.0808	19.0124	13.358	16.0607	16.1281	14.575	15.5312	1	19.416	15.1306	0.000269568
E9Q1T1;A0A0G2JGS4;Q6PHZ2;F7A856	Calcium/calmodulin-dependent protein kinase type II subunit delta	Camk2d	0.0400426	0.0636973	0.0361253	0.0509003	0.0629175	0.0366552	0.0615667	0	0	0.02017	1	0.0507366	0.0236784	0.0710215
Q6PHZ2-5;E9Q1V9;Q6PHZ2-2;A0A0G2JDC1;E9Q1W0;Q8CCM0;E9QAJ4;D6RDQ8;F6RWZ9;E9PXV3;E9PYZ8	Calcium/calmodulin-dependent protein kinase type II subunit delta	Camk2d	2.24396	2.77409	2.11673	2.20659	3.12753	2.04211	2.29214	1.98672	1.25984	1.34839	0	2.49378	1.78584	0.0366685
Q923T9;Q923T9-2	Calcium/calmodulin-dependent protein kinase type II subunit gamma	Camk2g	1.88413	1.80221	1.63646	1.59657	1.90487	1.47181	1.39108	1.02465	1.11328	1.17892	2	1.76485	1.23595	0.00103648
Q8BGR3;P08414;P58801;V9GXY4	Calcium/calmodulin-dependent protein kinase type IV	Camk4	2.20353	2.0077	1.77381	2.04756	2.18404	1.48488	1.4979	1.3655	0.921695	1.36598	23	2.04333	1.32719	0.000583256
Q8VBY2;B1AUD3	Calcium/calmodulin-dependent protein kinase kinase 1	Camkk1	0.683375	0.763859	2.70099	0.519493	0.675043	0.163139	0.22888	0.0726092	0.162266	0.190627	20	1.06855	0.163504	0.0587214
Q8C078;Q8C078-5;Q8C078-2;Q8C078-3;Q8C078-4;A0A0G2JET2;A0A0G2JEC5;Q3TV45;A0A0G2JGX0;A0A0G2JFG5	Calcium/calmodulin-dependent protein kinase kinase 2	Camkk2	0.870904	0.939128	0.996885	1.18052	1.10885	0.238756	0.253461	0.376468	0.31053	0.141901	24	1.01926	0.264223	4.01829e-06
Q3UHL1;A0A0A6YW88;A0A0A6YXI7;A0A0A6YW08	CaM kinase-like vesicle-associated protein	Camkv	16.2209	16.7034	15.7364	15.6931	15.8798	9.7135	10.5712	10.9652	10.4992	10.3392	27	16.0467	10.4177	3.67069e-08
P49070	Calcium signal-modulating cyclophilin ligand	Camlg	0.228418	0.197718	0.147938	0.234231	0.246312	0.338611	0.216323	0.311895	0.174301	0	5	0.210923	0.208226	0.966726
A2AHC3;A0A0A0MQE5;A2AHC4;A2AHC3-2;F6Q2D3;F6QF29;F6W3X2;V9GXD7	Calmodulin-regulated spectrin-associated protein 1	Camsap1	0.155203	0.157032	0.184466	0.23693	0.211938	0.254947	0.268048	0.192467	0.176754	0.203213	27	0.189114	0.219086	0.245601
A0A0A6YY67;Q8C1B1;H7BX08;Q8C1B1-2;A0A0A6YXV8	Calmodulin-regulated spectrin-associated protein 2	Camsap2	0.410362	0.325306	0.351308	0.380717	0.357502	0.442704	0.528929	0.409021	0.148314	0.268977	36	0.365039	0.359589	0.938916
Q80VC9;E9Q5B0;Q80VC9-2	Calmodulin-regulated spectrin-associated protein 3	Camsap3	0.468486	0.553584	0.479593	0.516767	0.48201	0.329953	0.295004	0.343274	0.207588	0.296995	36	0.500088	0.294563	8.82278e-05
A2A891;A2A891-4;A2A891-3;A2A891-5;A2A891-2;Z4YMK8	Calmodulin-binding transcription activator 1	Camta1	0.00177499	0.00130049	0.00404043	0.00212346	0.00411998	0	0	0	0	0	2	0.00267187	0	0.00192282
B0QZH6;B0QZH4;Q80Y50-4;Q80Y50-3;Q80Y50-2;Q80Y50;Q80Y50-5;D6RCU2	Calmodulin-binding transcription activator 2	Camta2	0.0306663	0.058056	0.0425881	0.047266	0.0365794	0.00895378	0.0117177	0	0.00795561	0.0236969	11	0.0430312	0.0104648	0.000662532
Q6ZQ38;D3YWC5	Cullin-associated NEDD8-dissociated protein 1	Cand1	8.18733	8.27763	7.0283	7.61465	7.71713	8.25304	7.09937	5.84778	7.0705	8.46473	62	7.76501	7.34709	0.447066
Q6ZQ73	Cullin-associated NEDD8-dissociated protein 2	Cand2	0.0154502	0.0161564	0.0131442	0.0164956	0.012559	0	0	0.00702797	0	0	5	0.0147611	0.00140559	3.49544e-05
P35564	Calnexin	Canx	8.8787	9.14776	9.60042	9.80134	10.876	30.7685	30.5335	31.8646	32.4785	22.0285	30	9.66085	29.5347	7.10807e-06
P40124;B1ARS0	Adenylyl cyclase-associated protein 1	Cap1	14.7441	14.1307	14.1283	14.5593	13.3051	19.3879	24.0663	18.1679	23.1603	19.6519	28	14.1735	20.8869	0.000450645
Q9CYT6;D3YTR7	Adenylyl cyclase-associated protein 2;Adenylyl cyclase-associated protein	Cap2	6.73025	6.76971	7.39679	6.15157	6.01103	5.31739	1.97139	4.28519	3.59396	4.7445	30	6.61187	3.98249	0.00303946
Q99LB4;P24452;D3YTL5;D3YZN3;D3YU77	Macrophage-capping protein	Capg	0.167226	0.144615	0.195157	0.14839	0.180105	0.154166	0.139055	0.104687	0.0353502	0.0981656	5	0.167099	0.106285	0.0278154
O35350	Calpain-1 catalytic subunit	Capn1	0.435816	0.438209	0.423045	0.435701	0.437493	0.140396	0.0733239	0.0631219	0.124926	0.079042	21	0.434053	0.0961619	2.13915e-08
Q9ESK3;D6RGR0;A0A087WSM6	Calpain-10	Capn10	0.0143956	0.0289098	0.0333568	0.0216514	0.0170844	0	0	0.0219392	0.0170953	0.0160659	3	0.0230796	0.0110201	0.0720021
Q9JLG8;Q9JLG8-2	Calpain-15	Capn15	0.00379827	0	0	0.00347848	0.00248744	0	0	0	0	0	1	0.00195284	0	0.0456611
O08529	Calpain-2 catalytic subunit	Capn2	1.58233	1.52398	1.34691	1.58282	1.48113	1.35204	1.60387	1.26641	1.17195	1.31148	27	1.50343	1.34115	0.0904563
O08688;D3YU84;D3Z432	Calpain-5	Capn5	1.61281	1.57941	1.57061	1.62188	1.41379	0.402998	0.402172	0.13176	0.103912	0.218723	27	1.5597	0.251913	1.14576e-07
Q9R1S8;F2Z3X0	Calpain-7	Capn7	0.0599188	0.0612859	0.0482479	0.0411221	0.0436625	0	0	0.0501101	0.0807146	0.0605994	10	0.0508474	0.0382848	0.478586
O88456;D3YW48;Q9D7J7	Calpain small subunit 1	Capns1	2.7095	3.07396	3.15724	3.31769	3.1223	1.43755	1.39202	1.93314	2.14986	2.18852	13	3.07614	1.82022	0.000226394
Q60865;F6YLI0;F6YP03;A2BH47	Caprin-1	Caprin1	1.27158	1.29558	1.23469	1.28208	1.46053	2.70191	3.32591	2.4899	3.20116	4.50784	19	1.30889	3.24535	0.000588811
Q5RKN9;P47753;A0A0G2JE27	F-actin-capping protein subunit alpha-1	Capza1	1.40876	1.44685	1.53431	1.32121	1.17948	2.0053	1.99657	1.27254	1.21962	1.34066	10	1.37812	1.56694	0.344984
P47754;D6RCW7	F-actin-capping protein subunit alpha-2	Capza2	9.28937	9.96959	9.80883	9.74077	8.97289	8.95261	7.156	8.50213	6.79018	6.61868	14	9.55629	7.60392	0.00486795
P47757-2;A2AMW0;P47757-4	F-actin-capping protein subunit beta	Capzb	21.6102	21.1071	21.9045	20.5535	20.7297	15.8255	12.5592	10.7121	12.8536	10.8512	3	21.181	12.5603	1.87001e-05
Q9CR86;A0A0A6YW52	Calcium-regulated heat stable protein 1	Carhsp1;Gm9791	0.703915	1.05112	1.35826	1.57328	1.24624	0.153441	0.109833	0.107128	0.0775743	0.150632	5	1.18656	0.119722	9.16455e-05
Q9CZ42-2	ATP-dependent (S)-NAD(P)H-hydrate dehydratase	Carkd	2.24045	1.82225	2.42117	2.13252	1.73027	2.07579	1.84754	1.51551	1.55703	1.64405	2	2.06933	1.72799	0.0734923
Q9CZ42;J3QMM7;K3W4M4;Q9CZ42-3;J3QN06;J3QPU6	ATP-dependent (S)-NAD(P)H-hydrate dehydratase	Carkd	0.105122	0.196946	0.0650127	0.164381	0.20401	0	0	0	0	0	1	0.147094	0	0.000602449
Q9WVG6;D3YUP1;Q9WVG6-2;D6RFA7	Histone-arginine methyltransferase CARM1	Carm1	0.448732	0.514404	0.462772	0.478057	0.420245	0.292243	0.190252	0.294327	0.213324	0.200931	12	0.464842	0.238216	3.6411e-05
Q9ER72;Q9ER72-2	Cysteine--tRNA ligase, cytoplasmic	Cars	1.23269	1.23946	1.1449	1.08177	1.24086	1.42453	1.39556	1.51683	1.43732	1.42513	35	1.18794	1.43987	0.000165121
Q8BYM8;G3X975	Probable cysteine--tRNA ligase, mitochondrial	Cars2	0.126327	0.0984998	0.111472	0.0947526	0.111597	0.0838406	0.0494768	0.0822551	0.0293193	0.0889998	8	0.10853	0.0667783	0.0121487
Q6P2L7;E9PZJ6;Q6P2L7-2;Q6P2L7-3;A2AR60	Protein CASC4	Casc4	0.284033	0.317025	0.27946	0.238266	0.275436	4.11568	3.01498	3.40975	2.73841	3.9785	15	0.278844	3.45146	2.29238e-06
Q7TN73;M0QWG8;F6TUA2	CAS1 domain-containing protein 1	Casd1	0	0	0.00650841	0.00607161	0.00545943	0	0	0	0	0	2	0.00360789	0	0.0409482
B1AUH5		Cask	0.141417	0.119726	0.112324	0	0.105622	0.294117	0.14202	0.133499	0.107057	0.0898635	1	0.0958178	0.153311	0.227591
O70589;O70589-3;O70589-4;O70589-5;A0A067XG53;O70589-2;F6Y9I5;F6ZQR2;F7CD87	Peripheral plasma membrane protein CASK	Cask	1.37826	1.1805	1.12325	1.17704	1.21953	1.05317	1.03385	0.794414	0.902614	0.948981	30	1.21572	0.946607	0.00296357
Q6P9K8;Q6P9K8-2;Q6P9K8-3;Q6P9K8-4	Caskin-1	Caskin1	1.39955	1.58557	1.3488	1.34684	1.43955	0.749525	0.647679	0.623219	0.529177	0.829953	56	1.42406	0.675911	4.19835e-06
Q8VHK1;F6R2B3;A0A0A0MQF9	Caskin-2	Caskin2	0.0892168	0.0878487	0.140618	0.0613545	0.11971	0	0.140634	0	0.0327014	0	6	0.0997496	0.0346671	0.0655669
P70677	Caspase-3;Caspase-3 subunit p17;Caspase-3 subunit p12	Casp3	0.323126	0.316015	0.21302	0.339554	0.289305	0.491249	0.474237	0.954919	1.34714	0.346709	9	0.296204	0.722852	0.0534194
Q8C3Q9;A2AS93	Caspase-9;Caspase-9 subunit p35;Caspase-9 subunit p10;Caspase	Casp9	0.0577704	0.0178977	0.024117	0.024448	0.0148295	0	0	0	0	0	4	0.0278125	0	0.00691492
P51125;Q8CE80;P51125-7;P51125-3;P51125-2;P51125-6;P51125-5;P51125-4	Calpastatin	Cast	0.017362	0.0192876	0.0229222	0.00389326	0	0	0	0	0	0	3	0.012693	0	0.0228904
P24270;A2AL20	Catalase	Cat	1.16721	1.12497	1.3859	1.19086	1.16494	2.05296	2.17795	1.65546	1.59436	1.57999	24	1.20678	1.81214	0.00197066
P49817;H3BKG0;D3Z148;H3BLK5;P49817-2;D3Z0J2	Caveolin-1;Caveolin	Cav1	0.675336	0.669485	0.897388	0.5272	0.807402	1.18771	1.16871	1.27396	1.45044	1.01967	7	0.715362	1.2201	0.000717515
Q9WVC3;Q924U4;D3Z147	Caveolin-2;Caveolin	Cav2	0.339142	0.279164	0.364966	0.173013	0.336344	0.749954	1.08012	0.693011	0.633296	0.623743	3	0.298526	0.756025	0.00100989
Q08024;Q08024-4;Q08024-3	Core-binding factor subunit beta	Cbfb	0.0380458	0.0923925	0.0587058	0.0951344	0.033683	0.0478365	0.0432271	0.103478	0.129573	0	1	0.0635923	0.0648228	0.964096
P22682	E3 ubiquitin-protein ligase CBL	Cbl	0.158992	0.15117	0.203398	0.205998	0.146115	0.0751208	0.0353114	0.0163793	0.0183688	0.0485143	12	0.173135	0.0387389	4.67998e-05
Q3TTA7;B9EKI5;Q3TTA7-2	E3 ubiquitin-protein ligase CBL-B	Cblb	0.00409421	0.00608086	0.011772	0.012631	0.00639041	0	0	0	0	0	7	0.0081937	0	0.00126725
Q9R171;Q8BGU2	Cerebellin-1;Cerebellin;[des-Ser1]-cerebellin	Cbln1	0.091767	0.0929102	0.0657221	0.224365	0.0838915	0	0	0	0.0836017	0	3	0.111731	0.0167203	0.020837
Q8BME9	Cerebellin-4	Cbln4	0.114043	0.150522	0.0992401	0.152765	0.158872	0	0	0	0	0	3	0.135088	0	3.32252e-06
P48758	Carbonyl reductase [NADPH] 1	Cbr1	13.5421	13.2429	15.2062	13.8457	14.1297	5.78096	6.96177	7.72917	11.9932	9.75038	22	13.9933	8.44309	0.00130038
Q8K354	Carbonyl reductase [NADPH] 3	Cbr3	1.27734	1.25868	1.62311	1.28958	1.27704	0	0.0735237	0.103425	0.14474	0.0801651	13	1.34515	0.0803709	1.33291e-07
Q91VT4;D3Z6C4	Carbonyl reductase family member 4	Cbr4	0.949846	1.15108	0.841571	0.710095	0.946947	1.06619	0.98306	1.47661	1.48512	0.763737	12	0.919908	1.15494	0.178583
Q91WT9;Q91WT9-2;D3YYN0;D3YUF2;D3Z4K2	Cystathionine beta-synthase	Cbs	0.378027	0.32951	0.352578	0.316841	0.374154	0.0114052	0.00848068	0	0	0.00683924	11	0.350222	0.00534502	2.73503e-09
Q8VEH6	COBW domain-containing protein 1	Cbwd1	0.014055	0.0133418	0.0151909	0.0117843	0.0116655	0	0	0	0	0	1	0.0132075	0	4.75822e-08
P83917;Q7TPM0;Q9CYJ8	Chromobox protein homolog 1	Cbx1	0.32817	0.318612	0.36377	0.208197	0.25371	0.245211	0.352207	0.154976	0.222597	0.367218	4	0.294492	0.268442	0.609035
P23198;Q9DCC5;D3Z1A9;D3Z313	Chromobox protein homolog 3	Cbx3	1.73002	2.08186	1.9268	1.89604	1.69401	1.84406	2.00343	1.86922	1.62333	1.34041	6	1.86574	1.73609	0.368011
Q61686;D3Z0U2	Chromobox protein homolog 5	Cbx5	1.43699	1.21383	1.28109	1.1144	1.26442	0.389424	0.273031	0.397364	0.529329	0.441923	8	1.26214	0.406214	1.32014e-06
Q9DBY5;Q3UK98	Chromobox protein homolog 6	Cbx6	0.0267684	0.0210385	0.0224011	0.0125369	0.0302441	0.0421316	0.0323125	0.0493661	0.0781883	0.0416629	3	0.0225978	0.0487323	0.0144076
Q8K1A6;E9PX94	Coiled-coil and C2 domain-containing protein 1A	Cc2d1a	0.288117	0.303548	0.257718	0.306594	0.299597	0.0811605	0.0679387	0.0250911	0.00984404	0.0675813	17	0.291115	0.0503231	4.69945e-07
Q8BRN9;F6XC25	Coiled-coil and C2 domain-containing protein 1B	Cc2d1b	0.041299	0.0323547	0.0390267	0.0306899	0.0336921	0.0124912	0.00878736	0	0.0116378	0.011592	6	0.0354125	0.00890167	2.54254e-05
Q8CH18;Q8CH18-3;Q8CH18-2	Cell division cycle and apoptosis regulator protein 1	Ccar1	0.231897	0.195488	0.198108	0.169097	0.21442	0.229072	0.247383	0.199273	0.212973	0.212832	19	0.201802	0.220307	0.202295
Q8VDP4	Cell cycle and apoptosis regulator protein 2	Ccar2	0.848834	0.923043	0.935678	0.848689	0.97926	0.575939	0.543815	0.358419	0.344557	0.352254	31	0.907101	0.434997	3.53323e-05
Q8BTY1;A2AQY8;A2AQY9	Kynurenine--oxoglutarate transaminase 1	Ccbl1	0.320599	0.394959	0.368471	0.36607	0.361559	0.292958	0.240895	0.273417	0.182686	0.102686	11	0.362331	0.218528	0.00428379
Q71RI9;Q71RI9-2;A0A0G2JGE1;D6RJ70	Kynurenine--oxoglutarate transaminase 3	Ccbl2	0.317825	0.256137	0.270679	0.310844	0.259166	0.170662	0.0794894	0.0802656	0.0610417	0.0876768	12	0.28293	0.0958271	4.19037e-05
Q810S1;F6SD17;D6RIL8	Calcium uniporter regulatory subunit MCUb, mitochondrial	Ccdc109b	0.0364024	0.0465858	0.0479471	0.0582805	0.0415985	0.119729	0.114143	0.129802	0.142781	0.182461	3	0.0461629	0.137783	9.21849e-05
A0AUP1;D3Z1J2	Coiled-coil domain-containing protein 112	Ccdc112	0.0314047	0.0320443	0.0431639	0.0370211	0.0316214	0.105572	0	0.0955486	0	0.0583496	1	0.0350511	0.0518939	0.479577
Q8VE99	Coiled-coil domain-containing protein 115	Ccdc115	0.11542	0.0550245	0.14093	0.149462	0.123497	0	0	0	0.221147	0.60681	3	0.116866	0.165591	0.694122
A2AEV7		Ccdc120	0.0256217	0.0319456	0.0405378	0.0509396	0.0382437	0	0	0	0	0	7	0.0374577	0	2.18477e-05
Q9D8X2	Coiled-coil domain-containing protein 124	Ccdc124	0.455823	0.41438	0.774124	0.261549	0.196137	0	0	0	0.0688144	0.736737	7	0.420402	0.16111	0.178954
E0CYX9;Q3TC33;E0CYP1;Q3TC33-2	Coiled-coil domain-containing protein 127	Ccdc127	0.843657	0.492578	0.848958	0.488717	0.403007	0.650532	0.228578	0.385027	0.0534059	1.20206	5	0.615383	0.503921	0.628968
Q8CI71;Q8CI71-2;Q8CI71-3;V9GXD1;V9GXE1	Coiled-coil domain-containing protein 132	Ccdc132	1.20674	1.10333	1.16334	1.07899	1.0139	1.21051	0.980081	0.98192	1.03019	0.664246	40	1.11326	0.97339	0.175959
Q8C7V8-2;Q8C7V8	Coiled-coil domain-containing protein 134	Ccdc134	0.287711	0.189415	0.0135832	0.00599652	0.0408544	0.284289	0.369836	0.30135	0.440511	0.615132	4	0.107512	0.402224	0.00707031
Q3TVA9;D3Z165;E9QP94;Q3TVA9-2;E6Y2W7;E6Y2W6	Coiled-coil domain-containing protein 136	Ccdc136	0.079512	0.111721	0.111331	0.248435	0.131984	0.0263594	0.00649027	0	0	0	15	0.136596	0.00656994	0.00232553
Q9D162;Q9D162-2	Coiled-coil domain-containing protein 167	Ccdc167	0.205106	0.124885	0.18516	0.166084	0.158851	0	0	0	0	0	1	0.168017	0	1.57676e-06
Q3UHB8	Coiled-coil domain-containing protein 177	Ccdc177	0.663486	0.509694	0.543544	0.625975	0.514889	0.17771	0.123075	0.0804319	0.0987736	0.10941	22	0.571517	0.11788	1.2235e-06
Q8C9S4;F7CUD4	Coiled-coil domain-containing protein 186	Ccdc186	0.003365	0.00440275	0.00211524	0.0013357	0	0	0.0848987	0.0536309	0.101694	0.0662399	5	0.00224374	0.0612927	0.00939473
Q9JIG7	Coiled-coil domain-containing protein 22	Ccdc22	0.572883	0.664015	0.628755	0.669295	0.592114	0.2152	0.284153	0.212009	0.188115	0.383834	24	0.625412	0.256662	1.66939e-05
Q78PG9	Coiled-coil domain-containing protein 25	Ccdc25	0.394717	0.481656	0.578737	0.433458	0.422905	0.925753	0.251833	0	0.266027	0.095227	8	0.462295	0.307768	0.377677
Q3UFK1;Q8CEI3;G3UX80;G3UZ16		Ccdc28a	0.0613697	0.234354	0.0935374	0.0316328	0.0516068	0.229319	0.153691	0	0	0.0800877	3	0.0945002	0.0926194	0.974719
Q8CEG5	Coiled-coil domain-containing protein 28B	Ccdc28b	0	0.0277522	0	0	0	0.0644156	0.0857296	0.0673025	0.0722603	0.0862779	1	0.00555044	0.0751972	1.08823e-05
Q3UHY7		Ccdc32	0	0.0606094	0.0341857	0	0.049872	0	0	0.0893635	0.0716587	0	1	0.0289334	0.0322044	0.892902
Q9CR29;E9Q2S9;Q9CR29-2	Coiled-coil domain-containing protein 43	Ccdc43	0.425084	0.282709	0.402308	0.370448	0.418394	0.139102	0.0896274	0.0843682	0.0194639	0.165299	9	0.379789	0.0995722	5.51739e-05
Q9D024;Q9D024-2;F7C265;Q9D024-3;B1AR93	Coiled-coil domain-containing protein 47	Ccdc47	1.00733	0.928404	0.838314	0.894108	1.0484	2.72961	2.91662	1.80789	2.78537	3.02393	20	0.94331	2.65269	5.4947e-05
Q3URS9;Q3URS9-2	Coiled-coil domain-containing protein 51	Ccdc51	0.0857753	0.134809	0.111634	0.0839434	0.116006	0.0573334	0.0820487	0.0220269	0.0785111	0.308388	6	0.106434	0.109662	0.951764
Q9CR27;S4R287;S4R1P7;G3UWG7	WASH complex subunit CCDC53	Ccdc53	0.113036	0.111152	0.0952553	0.116838	0.120967	0.13894	0.0887654	0.113128	0.204647	0.185027	3	0.11145	0.146102	0.155252
Q8R3Q6;F8WJI3;E9Q4B5	Coiled-coil domain-containing protein 58	Ccdc58	0.213302	0.314607	0.224864	0.272569	0.23878	0.582468	0.706125	0.309888	0.359442	1.10357	5	0.252824	0.612298	0.0368843
D3YZP9;F6SXB0;F7B4D5	Coiled-coil domain-containing protein 6	Ccdc6	0.394125	0.387295	0.520743	0.368647	0.446891	0.761924	0.485917	0.630422	0.511674	0.641065	19	0.42354	0.606201	0.0123693
E9Q4T4		Ccdc71l	0.0702258	0.0786525	0.108528	0.0205332	0.0943587	0.102288	0.12094	0	0.292364	0	1	0.0744595	0.103118	0.620378
Q5SP85;E0CX32;Q5SP85-3;Q5SP85-2	Coiled-coil domain-containing protein 85A	Ccdc85a	0.0954171	0.119188	0.137096	0.166473	0.148324	0.0261078	0.0091506	0	0	0.0135306	6	0.1333	0.0097578	1.3339e-05
E9Q6B2	Coiled-coil domain-containing protein 85C	Ccdc85c	0.0236573	0.0378062	0.0368772	0.0444675	0.0257552	0	0	0	0	0	4	0.0337127	0	2.5709e-05
Q5SNZ0;Q5SNZ0-2;Q5SNZ0-3;F6R1B7;Z4YLP6;Z4YKY0;Z4YLN8	Girdin	Ccdc88a	0.339574	0.3096	0.266757	0.213999	0.286606	0.499387	0.520063	0.401422	0.412768	0.432008	43	0.283307	0.45313	0.000703741
D3YW42;Q8VC31;G3X927;G3UYE3;G3UXR7	Coiled-coil domain-containing protein 9	Ccdc9	0.096305	0.13215	0.11273	0.140446	0.111813	0.031861	0.029815	0.0322961	0.0325783	0.028542	9	0.118689	0.0310185	3.91128e-06
Q8C3X2;Q8C3X2-2	Coiled-coil domain-containing protein 90B, mitochondrial	Ccdc90b	0.193031	0.264668	0.231989	0.221849	0.270566	0.906074	1.42579	0.947596	1.59613	1.90389	8	0.23642	1.3559	0.000389095
Q9D8L5;Q9D8L5-2	Coiled-coil domain-containing protein 91	Ccdc91	0.0354636	0.0468474	0.0260296	0.0157583	0.0547279	0.0639646	0.0400605	0.0462131	0.123882	0.0338172	4	0.0357654	0.0615874	0.184857
Q8VDN4;D3YUR9;D6RJ58	Coiled-coil domain-containing protein 92	Ccdc92	0.784636	0.798428	0.708555	0.787113	0.780388	1.30353	1.31422	1.32899	1.44531	1.06606	12	0.771824	1.29162	3.88254e-05
Q7TQK5;E9QAD4	Coiled-coil domain-containing protein 93	Ccdc93	0.437727	0.413199	0.459888	0.388642	0.331652	0.371891	0.351599	0.280352	0.297579	0.244891	16	0.406222	0.309262	0.0165715
Q9DBT3	Coiled-coil domain-containing protein 97	Ccdc97	0.198558	0.166202	0.184208	0.189893	0.174784	0.0678311	0.117111	0.149165	0.141057	0.0983688	2	0.182729	0.114707	0.00259626
Q8K2Y9;F7AVU1;Q8K2Y9-2;E0CZ84;E0CYY2;E0CXR5	Cerebral cavernous malformations protein 2 homolog	Ccm2	0.0241661	0.053559	0.0397857	0.024715	0.0274541	0.0736845	0.036549	0	0	0.0670561	4	0.033936	0.0354579	0.929873
O88874;Q3U3M5	Cyclin-K	Ccnk	0.0301091	0.0470843	0.0547975	0.0600362	0.0343711	0.00421998	0	0	0	0	3	0.0452796	0.000843997	6.02342e-05
Q9QWV9;E9Q7A7	Cyclin-T1	Ccnt1	0.00795096	0.011063	0.00944737	0.0118614	0.0261635	0	0	0	0	0	2	0.0132972	0	0.0037035
Q8BGU5;Q8BGU5-2;A0A087WPI4	Cyclin-Y	Ccny	1.00489	1.10078	1.12368	1.04481	1.06849	1.58409	0.881559	1.04542	0.849716	0.891479	11	1.06853	1.05045	0.899887
E9Q226;D3YUJ3		Ccnyl1	0.0886137	0.0818975	0.0393903	0.0470258	0.0907793	0.0789944	0	0	0	0	2	0.0695413	0.0157989	0.0232497
Q7TSH4	Centriolar coiled-coil protein of 110 kDa	Ccp110	0.0186732	0.0236505	0.0112832	0.017606	0.0182838	0	0	0	0	0	4	0.0178993	0	1.73324e-05
O35710;O35710-2;A0A0A6YY01	Nocturnin	Ccrn4l	0.122324	0.153182	0.154422	0.145092	0.123418	0.154226	0.176662	0.0856279	0.0231982	0.0854215	7	0.139688	0.105027	0.255309
Q9WU84	Copper chaperone for superoxide dismutase	Ccs	0.0677066	0.0883599	0.0119363	0.0553502	0.057379	0	0.00782959	0.0675099	0	0	2	0.0561464	0.0150679	0.0537815
Q8QZT2	Centriole, cilia and spindle-associated protein	Ccsap	1.75057	1.7799	1.74554	1.71719	1.62165	0.223025	0.145921	0	0.164951	0.27967	12	1.72297	0.162713	2.31552e-09
Q6RUT7	Protein CCSMST1	Ccsmst1	0.0531507	0.0420739	0.0365642	0.0518997	0.0256741	0	0	0	0	0	1	0.0418725	0	3.57468e-05
P80314	T-complex protein 1 subunit beta	Cct2	9.45836	8.02159	10.073	9.67875	10.1755	10.0536	7.8815	6.53045	9.7292	8.40625	36	9.48145	8.52021	0.23482
P80318;E9Q133;Q3U0I3;F6Q609;F6ZVG8	T-complex protein 1 subunit gamma	Cct3	7.85637	9.36716	8.84941	9.65752	8.35068	8.62383	7.59311	9.60962	10.9901	11.188	45	8.81623	9.60093	0.332689
P80315;G5E839;G3UYW5;G3UXF3;G3UXG2	T-complex protein 1 subunit delta	Cct4	10.3849	10.3566	9.53726	9.72622	10.7485	11.6854	9.86453	10.9206	9.61213	9.43645	34	10.1507	10.3038	0.760777
P80316;E0CZA1	T-complex protein 1 subunit epsilon	Cct5	7.40469	7.36668	7.91188	7.38543	6.99497	9.84883	10.3046	9.61796	11.2407	10.2774	30	7.41273	10.2579	1.76302e-05
P80317;E9QPA6	T-complex protein 1 subunit zeta	Cct6a	9.56186	9.58109	9.54298	9.76362	9.69835	17.1032	17.6142	18.153	16.6324	19.7016	25	9.62958	17.8409	3.07059e-07
Q61390;B1AT05	T-complex protein 1 subunit zeta-2	Cct6b	1.05829	0.917362	1.20978	0.553103	0.858637	2.24635	0.587845	1.4116	1.12364	2.33018	2	0.919433	1.53992	0.1149
P80313	T-complex protein 1 subunit eta	Cct7	6.85582	7.6956	6.85327	6.65899	7.0687	6.68515	8.14609	9.32191	7.82438	7.39842	29	7.02648	7.87519	0.109885
P42932;H3BL49;H3BJB6;H3BLL1;H3BKG2;H3BKR8	T-complex protein 1 subunit theta	Cct8	9.92993	10.451	9.31116	8.82484	9.91919	13.7095	14.2931	13.6427	12.9425	13.7525	40	9.68722	13.6681	3.51883e-06
Q8C1Y8	Vacuolar fusion protein CCZ1 homolog	Ccz1	0.306805	0.240927	0.178156	0.235752	0.296461	0.286283	0.265275	0.133508	0.0621966	0.122601	16	0.25162	0.173973	0.153641
Q8R422	CD109 antigen	Cd109	0.0539827	0.0286111	0.0615611	0.0515323	0.0308867	0.170739	0.245885	0.0881407	0.155822	0.117671	16	0.0453148	0.155652	0.00396217
O35566	CD151 antigen	Cd151	0.0542663	0.0805172	0.123354	0.0691464	0.10594	0.460983	0.283803	0.293163	0.282993	0.190637	3	0.086645	0.302316	0.00148062
Q80VX2;O54901;E9QMY1;E9PZI9;Q05D16	OX-2 membrane glycoprotein	Cd200	3.91129	4.25147	3.64713	4.37862	4.27551	3.3077	4.37209	4.85149	5.86216	5.50368	7	4.09281	4.77942	0.181637
Q9JLQ0	CD2-associated protein	Cd2ap	0.0516246	0.0448286	0.0453514	0.0485589	0.0481662	0	0	0	0	0.0176839	6	0.0477059	0.00353678	2.43893e-06
Q9CWK3	CD2 antigen cytoplasmic tail-binding protein 2	Cd2bp2	0.00259481	0.0383083	0.00386115	0.00578218	0.060942	0	0	0	0	0.0437389	4	0.0222977	0.00874778	0.381464
Q64314-2;Q64314	Hematopoietic progenitor cell antigen CD34	Cd34	0.373349	0.302888	0.310751	0.410005	0.364694	0	0.00316982	0	0	0	5	0.352338	0.000633964	1.17405e-07
P56528	ADP-ribosyl cyclase/cyclic ADP-ribose hydrolase 1	Cd38	0.15234	0.119162	0.175889	0.0913711	0.101448	0	0	0	0	0	5	0.128042	0	4.03029e-05
P15379;P15379-2;Q3U8S1;A2APM5;A2APM3;A2APM4;E9QKM8;Q80X37;A2APM1;A2APM2;P15379-3;P15379-6;P15379-11;P15379-5;P15379-10;P15379-9;P15379-4;P15379-8;P15379-7;P15379-12;P15379-13	CD44 antigen	Cd44	0.0584768	0.0758469	0.0730502	0.102075	0.0713154	0.18501	0.167166	0.124135	0.124908	0.168403	3	0.0761529	0.153924	0.00062112
Q61735;D3Z187	Leukocyte surface antigen CD47	Cd47	3.31316	4.7218	4.50657	5.40741	4.75289	4.45665	3.99445	6.45332	8.45677	11.1747	2	4.54037	6.90718	0.122784
Q61735-2	Leukocyte surface antigen CD47	Cd47	0.113832	0.111963	0.124216	0.130331	0.112179	0.0243568	0.338849	0.590219	0.269748	0.271441	2	0.118504	0.298923	0.0812546
P41731	CD63 antigen	Cd63	0.201762	0.165666	0.171733	0.187286	0.155973	0.801917	0	0	0	0	1	0.176484	0.160383	0.922604
P31996;P31996-2	Macrosialin	Cd68	0.00801394	0.0108221	0.0132184	0.0157415	0.0107491	0.0200937	0.0206882	0	0.0531957	0.0286334	2	0.011709	0.0245222	0.178367
P35762	CD81 antigen	Cd81	2.71783	2.24738	2.45315	2.49516	2.28559	2.14048	2.87372	2.7235	3.73288	2.07723	4	2.43982	2.70956	0.411595
P40237;A2AIJ1;A2AIJ2	CD82 antigen	Cd82	0.952501	0.556458	1.16865	0.858876	0.904694	0	0	0	0.0209922	0	5	0.888235	0.00419843	1.90138e-05
P40240	CD9 antigen	Cd9	2.68755	1.96856	2.63132	1.87687	1.95159	1.5645	2.16766	2.2296	1.53683	1.38403	5	2.22317	1.77653	0.112486
Q8VCN6	CD99 antigen	Cd99	0.357257	0.330727	0.360588	0.369779	0.338025	1.18291	0.612236	1.27941	1.19816	1.16904	1	0.351275	1.08835	0.000288655
Q8BIF0;I7HJQ8;A2AP74;Q8BIF0-2	CD99 antigen-like protein 2	Cd99l2	0.824251	0.962435	0.830353	1.03695	1.07996	1.87547	1.35209	1.30645	1.67174	1.3285	6	0.94679	1.50685	0.00207744
Q8R349	Cell division cycle protein 16 homolog	Cdc16	0.378291	0.416626	0.369237	0.361044	0.394622	0.403924	0.400112	0.373231	0.432655	0.367034	11	0.383964	0.395391	0.478862
Q8BGZ4;Q8BGZ4-2	Cell division cycle protein 23 homolog	Cdc23	0.260989	0.194357	0.230742	0.216074	0.157095	0.125804	0.192375	0.162628	0.151083	0.130887	1	0.211851	0.152555	0.0231901
A2A6Q5-2;A2A6Q5-3;A2A6Q5;Q8R568	Cell division cycle protein 27 homolog	Cdc27	0.0128628	0.0142232	0.0161261	0.0171647	0.00685264	0	0	0	0	0	3	0.0134459	0	7.37618e-05
Q8CFI2;A0A087WP01	Ubiquitin-conjugating enzyme E2 R1	Cdc34;Cdc34-ps	0.0338952	0.0290166	0	0.020751	0.0384615	0	0.0495559	0	0	0	2	0.0244248	0.00991118	0.261198
Q61081	Hsp90 co-chaperone Cdc37;Hsp90 co-chaperone Cdc37, N-terminally processed	Cdc37	3.55867	3.90644	4.0151	3.40528	3.56704	3.56819	3.25581	3.02908	3.68232	4.52301	14	3.69051	3.61168	0.785549
Q9CZP7;Q9CZP7-2;Q9CZP7-3;Q9CZP7-4	Hsp90 co-chaperone Cdc37-like 1	Cdc37l1	0.0501541	0.120494	0.0571812	0.137926	0.0368526	0.0630443	0.282262	0.0174729	0.25336	0.140339	3	0.0805216	0.151296	0.238187
Q9DC48	Pre-mRNA-processing factor 17	Cdc40	0.0244534	0.0159894	0.0229461	0.0195582	0.0212657	0.11238	0.0312427	0	0	0.101427	3	0.0208426	0.0490099	0.282001
P60766-1	Cell division control protein 42 homolog	Cdc42	14.5825	15.8468	14.6909	12.3335	14.1327	20.5506	19.7281	18.5208	23.6633	17.4587	3	14.3173	19.9843	0.00152292
P60766	Cell division control protein 42 homolog	Cdc42	2.3306	3.21276	2.40689	3.35156	2.27884	3.3278	5.63384	6.7251	3.26156	4.21974	2	2.71613	4.63361	0.0278212
Q3UU96;D3YYN8;E9PVY0;H7BX44;Q3UU96-2;F6Q5A5;F6S5Z6;F6YZJ7;F6W0C2;A0A0A6YXJ5	Serine/threonine-protein kinase MRCK alpha;Non-specific serine/threonine protein kinase	Cdc42bpa	0.288116	0.297318	0.252651	0.268583	0.266378	0.269231	0.268941	0.201966	0.261494	0.228623	41	0.274609	0.246051	0.103449
Q7TT50;D6RI32;E9Q6J9;P54265-4;P54265-6;P54265-5;P54265-7;P54265-10;P54265-2;P54265-3;P54265-9;P54265;P54265-8	Serine/threonine-protein kinase MRCK beta	Cdc42bpb	0.538214	0.536336	0.505037	0.529438	0.606827	0.994531	1.13456	1.20771	1.11504	0.756812	55	0.54317	1.04173	0.00026895
Q91W92	Cdc42 effector protein 1	Cdc42ep1	0.12887	0.187766	0.182398	0.196643	0.137589	0.00447378	0.0224111	0	0	0	7	0.166653	0.00537697	3.9479e-06
Q9JM96;A2A6Q2;A2A6Q3	Cdc42 effector protein 4	Cdc42ep4	0.229412	0.249107	0.322725	0.27406	0.220854	0	0.0703338	0	0	0.0748302	7	0.259232	0.0290328	1.83416e-05
Q8BGH7	CDC42 small effector protein 2	Cdc42se2	0.631609	0.833933	0.58527	1.00291	1.02531	0.355407	0.252308	0.381472	0.348747	0.221166	2	0.815807	0.31182	0.000799092
Q6A068	Cell division cycle 5-like protein	Cdc5l	0.400399	0.335093	0.398885	0.32909	0.410652	0.506731	0.579677	0.512781	0.46835	0.639543	29	0.374824	0.541416	0.0014525
Q8JZM7	Parafibromin	Cdc73	0.0911472	0.079791	0.0659455	0.0953226	0.0870062	0.0638598	0.0498343	0.0125394	0.0695983	0.023902	11	0.0838425	0.0439468	0.0116584
P70408;H3BKV8	Cadherin-10	Cdh10	0.191783	0.173752	0.223298	0.208834	0.199795	0.174825	0.189302	0.223616	0.0935276	0.0863577	11	0.199492	0.153526	0.144232
P55288;D3Z1Y8;J3QPW4	Cadherin-11	Cdh11	0.750871	0.705194	0.67432	0.891951	0.696295	0.882041	1.82104	0.104432	0.785961	0.699758	19	0.743726	0.858646	0.691216
Q5RJH3	Cadherin-12	Cdh12	0.0117705	0.0129314	0.0176483	0.0133056	0.00932367	0	0.0235929	0	0	0	3	0.0129959	0.00471858	0.130275
Q9WTR5	Cadherin-13	Cdh13	0.701937	0.893641	0.587749	0.974512	1.08228	1.41122	1.78204	1.49946	1.55999	1.84473	15	0.848023	1.61949	0.000234419
E9Q9Q6		Cdh18	0.00895057	0.0110637	0.00906415	0	0.0112079	0	0	0	0	0	1	0.00805726	0	0.00459341
P15116;D3YYT0	Cadherin-2	Cdh2	0.657685	0.747587	0.653283	0.703177	0.683377	1.34906	1.09484	1.00368	2.32413	1.83169	18	0.689022	1.52068	0.00995129
P39038	Cadherin-4	Cdh4	0.0102012	0.0316547	0.0285089	0.0250222	0.0237142	0.04786	0.0154266	0	0.0239246	0.0108291	4	0.0238203	0.0196081	0.646802
P97326	Cadherin-6	Cdh6	0.0242737	0.0192271	0.0194347	0.0232607	0.0221021	0	0	0	0.0253034	0.0107261	2	0.0216597	0.00720591	0.021639
P97291;E9Q451;E9PYB2;Q8C449;D6RG94;E9PZC1	Cadherin-8	Cdh8	0.12014	0.118877	0.111404	0.0878583	0.114819	0.0248327	0.0383447	0.0693377	0	0.0590774	7	0.11062	0.0383185	0.000738773
P70407;F8WHU6	Cadherin-9	Cdh9	0.0781053	0.0525821	0.0608847	0.0580962	0.0403711	0.00852997	0.00793533	0	0	0	4	0.0580079	0.00329306	2.88383e-05
Q9DB75;Q9DB75-2;F6X7Q6	Cell death-inducing p53-target protein 1	Cdip1	0.470738	0.550968	0.546556	0.435674	0.453041	0.681439	0.884731	0.471942	0.520952	1.05089	4	0.491396	0.721991	0.0734676
Q8VDP6	CDP-diacylglycerol--inositol 3-phosphatidyltransferase	Cdipt	2.95454	3.06918	3.28702	3.26597	3.47514	1.92562	2.13832	1.81089	1.99414	1.84857	6	3.21037	1.94351	2.49168e-06
P24788;A2A9P6;P24788-2	Cyclin-dependent kinase 11B	Cdk11b	0.0323074	0.0382677	0.0332198	0.0339795	0.0381728	0.0292038	0.051854	0.0163431	0.0196962	0.04218	5	0.0351894	0.0318554	0.638743
Q69ZA1;Q69ZA1-2	Cyclin-dependent kinase 13	Cdk13	0.00727927	0.00885813	0.00731905	0.00402391	0.00394162	0.00719547	0.0156808	0.017953	0.00950942	0.00486254	3	0.0062844	0.0110402	0.114153
O35495-2;O35495;E9PVC7;O35495-3;D3YV23;D6RHB2	Cyclin-dependent kinase 14	Cdk14	1.11026	1.1816	0.944741	0.96273	1.01304	0.107853	0.0687823	0.0524771	0.0284672	0.0655887	13	1.04248	0.0646338	2.95783e-08
Q04735;Q04735-2	Cyclin-dependent kinase 16	Cdk16	0.351206	0.34417	0.311727	0.350817	0.410736	0.226445	0.147638	0.128005	0.117171	0.275402	11	0.353731	0.178932	0.00100348
Q8K0D0;Q8K0D0-2;P97377;Q80YP0;Q64261;D3Z2T9;P97377-2	Cyclin-dependent kinase 17	Cdk17	1.17965	1.24293	1.19666	1.33916	1.2116	0.287406	0.397908	0.229811	0.287358	0.270332	13	1.234	0.294563	1.08666e-08
Q04899	Cyclin-dependent kinase 18	Cdk18	0.630043	0.590971	0.531176	0.579305	0.690008	0.0582958	0.0450458	0.0354567	0	0.0699793	12	0.6043	0.0417555	5.42785e-08
P49615;A0A0G2JDL3	Cyclin-dependent-like kinase 5	Cdk5	5.43435	5.52945	5.25029	5.34802	5.78088	3.76138	3.09952	3.11279	3.10316	2.71161	19	5.4686	3.15769	2.08595e-06
P61809;B1AQH0	Cyclin-dependent kinase 5 activator 1;Cyclin-dependent kinase 5 activator 1, p35;Cyclin-dependent kinase 5 activator 1, p25	Cdk5r1	0.103511	0.104737	0.114584	0.135633	0.127106	0.0566915	0.0450786	0	0.0675187	0.0651238	5	0.117114	0.0468825	0.000969477
O35926	Cyclin-dependent kinase 5 activator 2	Cdk5r2	0.133977	0.0650075	0.141612	0.105908	0.292877	0	0	0	0	0	6	0.147876	0	0.00505073
Q99LM2;F2Z486;D6RJ46;A2A6D9;B0QZI8;A2A6E1;D6RII4;A2A6E0	CDK5 regulatory subunit-associated protein 3	Cdk5rap3	0.210802	0.225117	0.170816	0.235965	0.174238	0.397755	0.286339	0.23165	0.269931	0.254461	14	0.203387	0.288027	0.0285864
Q03147;Q8BWQ5	Cyclin-dependent kinase 7	Cdk7	0.0493773	0.0537704	0.037782	0.0553101	0.0708533	0	0	0	0	0	5	0.0534186	0	8.36645e-06
E0CYC4;E9Q6E2;Q8R3L8-3;Q8R3L8;Q8BWD8	Cyclin-dependent kinase 8;Cyclin-dependent kinase 19	Cdk8;Cdk19	0.0181974	0.0216192	0.0282149	0.0244326	0	0	0	0.0664165	0.0525267	0.0701842	1	0.0184928	0.0378255	0.274173
Q99J95;Q99J95-2;B0R021;Q99J95-3;D6RHP4	Cyclin-dependent kinase 9	Cdk9	0.0954656	0.0753006	0.057084	0.064774	0.0619795	0.0696642	0.0799075	0	0.0356802	0.0751037	4	0.0709208	0.0520711	0.289621
A0A0G2JGW6;Q3UTQ8;A0A0G2JF79;A0A0G2JFE2;Q3UTQ8-2;B1AU65;Q8BZ03;Q8BLF2;Q9QUK0;B1AU42;F2Z3Z6;B1AU43;E9Q341;Q8BLF2-4;Q8BLF2-6;Q9QUK0-2;Q8BLF2-5;Q8BLF2-7;Q8BLF2-8;Q8BLF2-2;Q69ZM6-3;Q69ZM6-2;Q69ZM6	Cyclin-dependent kinase-like 5	Cdkl5	0.363196	0.308626	0.297712	0.34963	0.354569	0.406776	0.38544	0.269748	0.186553	0.193928	30	0.334747	0.288489	0.36574
P46414	Cyclin-dependent kinase inhibitor 1B	Cdkn1b	0.0422661	0.058799	0.0309452	0.0274258	0.0303528	0.0510685	0.139332	0.0808412	0.0902587	0.113037	2	0.0379578	0.0949074	0.00738666
P49919;P49919-2	Cyclin-dependent kinase inhibitor 1C	Cdkn1c	0.0663939	0	0.075257	0	0.0714557	0	0.0776092	0	0	0	1	0.0426213	0.0155218	0.279455
Q8BI72	CDKN2A-interacting protein	Cdkn2aip	0.139394	0.145098	0.114083	0.138624	0.16473	0.0694053	0.0765515	0.027943	0.0957358	0.117225	8	0.140386	0.0773721	0.00588506
Q810P3	Cyclin-dependent kinase inhibitor 3	Cdkn3	0.0284119	0.0132635	0.0340767	0.0137025	0.0185134	0.0106537	0	2.70842	0.0848201	0	1	0.0215936	0.560778	0.344881
A2A6T1	Cerebellar degeneration-related protein 2-like	Cdr2l	0	0.00641786	0.005916	0	0.00187092	0	0	0	0	0	2	0.00284096	0	0.0773578
P98191	Phosphatidate cytidylyltransferase 1	Cds1	0.00958391	0.014947	0.0143809	0.0165891	0.00968211	0	0	0	0	0	4	0.0130366	0	1.7399e-05
Q99L43;A2AMQ5;Q6PBC0;F6S4G2;H3BKR7	Phosphatidate cytidylyltransferase 2;Phosphatidate cytidylyltransferase	Cds2	2.7212	2.8814	2.69473	3.00947	2.45148	1.67619	1.06176	0.90844	0.643693	1.61546	7	2.75166	1.18111	0.000105738
Q4VAA2-2;Q4VAA2;A0A087WNP6;F8WGL9;A0A087WS49;A0A087WRM0	Protein CDV3	Cdv3	0.630558	0.723438	1.00965	0.820512	0.824236	1.21234	1.24424	0.59349	1.25507	2.13362	6	0.801678	1.28775	0.091517
Q8BTE5	Protein CEBPZOS	Cebpzos	0.144267	0.0884328	0.122398	0.0587045	0.0411171	1.04204	0.47552	0.238965	0.117507	1.00182	2	0.0909839	0.57517	0.0359461
Q91WM2	Cat eye syndrome critical region protein 5 homolog	Cecr5	0.149586	0.237791	0.150384	0.209911	0.179127	0.154406	0.0653169	0	0.012333	0.117867	9	0.18536	0.0699844	0.00990532
Q99MX7	Cat eye syndrome critical region protein 6 homolog	Cecr6	0.537573	0.598565	0.551657	0.641757	0.518887	0.147919	0.147089	0.171196	0.155661	0.09384	9	0.569688	0.143141	1.84326e-07
P28659;P28659-4;P28659-2;P28659-3	CUGBP Elav-like family member 1	Celf1	0.869568	0.835835	0.876254	0.774798	0.865419	0.925086	0.606928	0.656558	0.386559	0.690093	8	0.844375	0.653045	0.0618586
Q9Z0H4-9;Q9Z0H4;E9QA47;Q9Z0H4-8;S4R2U7;Q9Z0H4-11;Q9Z0H4-7;Q9Z0H4-5;Q9Z0H4-4;Q9Z0H4-2;Q9Z0H4-6;V9GX43;S4R1S7;S4R2L5;S4R2S7;S4R2J2;A3KGT0;Q9Z0H4-3	CUGBP Elav-like family member 2	Celf2	3.24027	3.15973	3.21608	2.70011	2.96784	4.8198	3.22666	4.36359	3.35197	3.95912	11	3.05681	3.94423	0.023302
Q7TSY6-5;Q7TSY6-2;Q7TSY6-6;Q7TSY6-7;D3Z4K9	CUGBP Elav-like family member 4	Celf4	0.442814	0.58018	0.52701	0.531139	0.374704	0.358541	0.650764	1.01213	0.718196	1.12346	1	0.49117	0.772618	0.0806314
D3Z4T1;D3Z580;D3Z4C5;D3Z588		Celf5	0.0313882	0.054911	0.0210122	0.0526798	0.0782811	0	0	0	0.0190223	0	3	0.0476545	0.00380447	0.00340411
A2AEE7;Q9R0M0;Q9R0M0-2;A2AFR6;F7BHW1	Cadherin EGF LAG seven-pass G-type receptor 2	Celsr2	0.0296781	0.0308334	0.0432841	0.0199345	0.0363052	0.0269028	0.00179021	0.00303037	0.00114326	0	17	0.032007	0.00657333	0.00410146
Q9JKC6	Cell cycle exit and neuronal differentiation protein 1	Cend1	28.6119	27.4275	28.1353	24.999	29.1135	25.001	29.4807	36.776	41.7781	45.0038	10	27.6574	35.6079	0.0695182
E9Q3P4;E9PY14		Cenpf	0.0801844	0.0582759	0.0871289	0.0836473	0.0743068	0.105772	0.150831	0.0903716	0.0149517	0.175104	6	0.0767087	0.107406	0.306896
Q9CXS4;F6SS03;Q9CXS4-2	Centromere protein V	Cenpv	2.87497	2.45313	2.54765	2.1265	2.60327	2.3756	2.58671	3.64104	2.99644	2.81685	14	2.5211	2.88333	0.182266
Q62036;B1AXI9;J3QMP9	Centrosomal protein of 131 kDa	Cep131	0.00765196	0.0100145	0.00114163	0.00714381	0.00660052	0	0	0	0	0	3	0.00651049	0	0.00214018
Q6A065;H7BX26;A0A0A6YXK7;A0A0A6YX99;Q6A065-2;A0A0A6YVZ3;Q6A065-3;A0A0A6YWV9;A0A0A6YXR9;A0A0A6YXT4	Centrosomal protein of 170 kDa	Cep170	0.516574	0.610309	0.534666	0.574194	0.51411	0.876861	0.81097	0.8606	0.682544	0.717124	48	0.549971	0.78962	0.000513047
Q80U49;Q80U49-2	Centrosomal protein of 170 kDa protein B	Cep170b	0.447256	0.502399	0.484926	0.475901	0.476009	0.152797	0.136109	0.165144	0.147026	0.141949	48	0.477298	0.148605	9.50647e-10
Q6A078;E9Q9M0;Q6A078-2	Centrosomal protein of 290 kDa	Cep290	0.0188767	0.0156379	0.0251899	0.0169722	0.0162787	0.169524	0.164058	0.382759	0.306202	0.104498	5	0.0185911	0.225408	0.00382439
Q99NF3;H9KUZ8;E9Q8S3;S4R2L7;Q99NF3-2	Centrosomal protein of 41 kDa	Cep41	0.0210986	0.017465	0.0186682	0.0185541	0.0204267	0	0	0	0	0	4	0.0192425	0	2.16839e-09
Q8C0D9;Q3TRP8;Q8C0D9-2	Centrosomal protein of 68 kDa	Cep68	0.0276147	0.0334526	0.0100048	0.00844861	0.0548128	0	0	0	0	0	2	0.0268667	0	0.0134556
Q9CZ62;Q9CZ62-2;Q8BJR7;Q6P077;Q8BH46	Centrosomal protein of 97 kDa	Cep97	0.0649554	0.048438	0.00846697	0.0541901	0.0520267	0	0	0	0	0	5	0.0456154	0	0.00152348
Q8BGS7;A0A0A6YXR0;Q8BGS7-2;D3Z5Y5;D3YX12	Choline/ethanolaminephosphotransferase 1	Cept1	0.0688178	0.0746885	0.0750641	0.0943556	0.0748284	0.1397	0.108645	0.139838	0.137517	0.112135	3	0.0775509	0.127567	0.000310841
Q8K4Q7	Ceramide kinase	Cerk	0.0599673	0.0539603	0.0332124	0.0558881	0.0246725	0.0926571	0.0117128	0.0734031	0	0	4	0.0455401	0.0355546	0.646097
P27545	Ceramide synthase 1	Cers1	0.523067	0.562828	0.485667	0.667111	0.472407	0.15488	0.260143	0.417061	0.305853	0.305229	6	0.542216	0.288633	0.00170806
Q924Z4;D3YTM0;D3Z0Z2;D3Z4M2	Ceramide synthase 2	Cers2	0.0439098	0.0932233	0.0542744	0.0491249	0.0468646	0	0	0	0.0210303	0	3	0.0574794	0.00420607	0.000714229
Q9D6J1;H3BL50	Ceramide synthase 4	Cers4	0.0155164	0.0206773	0.0230204	0.0213723	0.012665	0	0.00669123	0	0	0.00468362	2	0.0186503	0.00227497	0.000142449
D3Z5G7	Carboxylic ester hydrolase	Ces1b	0.10601	0.0938822	0.0977544	0.108682	0.117675	0	0	0	0	0	1	0.104801	0	6.98564e-09
P23953;Q8VCT4;Q8VCC2;F6XTA4;E9PYP1	Carboxylesterase 1C	Ces1c	0.422768	0.33572	0.521322	0.486162	0.472704	0	0	0	0	0	4	0.447735	0	6.86081e-07
Q9R1K9;B1AUQ7;Z4YJH1;P41209	Centrin-2	Cetn2	0.165236	0.160909	0.252543	0.148222	0.177853	0.382154	1.05498	0	0.132469	0.968562	4	0.180953	0.507633	0.168875
Q8BTU1;Q8BTU1-2	Cilia- and flagella-associated protein 20	Cfap20	0.16549	0.231142	0.191265	0.204599	0.195201	0	0	0	0	0	4	0.197539	0	7.13975e-08
Q8C6E0;Q5SNY8	Cilia- and flagella-associated protein 36	Cfap36	0.341262	0.364349	0.376869	0.23039	0.311788	0.222764	0.19011	0.0714953	0.13277	0.365733	8	0.324931	0.196574	0.0510502
E9Q7R9		Cfap43	0.00382727	0	0	0.00378166	0	0.00547513	0	0.157051	0.0392036	0.0334916	1	0.00152179	0.0470443	0.149528
Q8C6S9	Cilia- and flagella-associated protein 54	Cfap54	0.000813867	0.000683043	0.0036238	0.00112319	0.00086778	0	0	0	0	0	2	0.00142234	0	0.0334997
P03953;P03953-2	Complement factor D	Cfd	0	0	0.0736824	0	0.0253788	0	0	0	0	0	2	0.0198122	0	0.204341
O88271	Craniofacial development protein 1	Cfdp1	0.185778	0.187584	0.276662	0.202324	0.248302	0.0961166	0.0841327	0.104134	0.0748519	0.0512787	8	0.22013	0.0821027	0.000137488
Q61129	Complement factor I;Complement factor I heavy chain;Complement factor I light chain	Cfi	0.0130661	0.00485681	0.00442685	0.00422304	0	0	0	0	0	0	2	0.00531455	0	0.0370512
P18760;F8WGL3	Cofilin-1	Cfl1	92.6611	104.576	122.721	110.366	113.099	164.4	204.765	256.963	217.783	198.381	15	108.685	208.458	0.000228522
P45591	Cofilin-2	Cfl2	3.60141	4.32709	4.47749	4.69698	4.13335	16.0301	9.55037	9.75469	8.78641	10.1995	10	4.24726	10.8642	0.00105914
Q8R1U2;E9QPK1	Cell growth regulator with EF hand domain protein 1	Cgref1	0.0303187	0.0433337	0.0522738	0.0444447	0.0362722	0.0341817	0.0618274	0.0720237	0.0188093	0.0538464	4	0.0413286	0.0481377	0.527516
Q9CQG1;Q9CQG1-2	Putative glutathione-specific gamma-glutamylcyclotransferase 2	Chac2	0.119925	0.106727	0.13141	0.0868357	0.086254	0	0.121512	0	0	0	5	0.10623	0.0243023	0.0133128
E9Q7T7;G3UY83	Chondroadherin-like protein	Chadl	0.119593	0.155305	0.136022	0.194364	0.146491	0	0	0	0	0	10	0.150355	0	2.1132e-06
Q8K327	Chromosome alignment-maintaining phosphoprotein 1	Champ1	0.0511211	0.0476304	0.0516766	0.0415124	0.0368342	0.0128996	0.011201	0	0.0297414	0.0160419	7	0.0457549	0.0139768	0.000455161
Q03059;Q8BQV2	Choline O-acetyltransferase	Chat	0.0818615	0.0836797	0.0720106	0.0754496	0.0460057	0.0019277	0	0	0	0	9	0.0718014	0.000385539	5.86214e-06
Q9CQA6	Coiled-coil-helix-coiled-coil-helix domain-containing protein 1	Chchd1	0.604253	0.548579	0.35845	0.425052	0.422772	0.659085	0.828248	0.826642	0.721397	1.44041	4	0.471821	0.895157	0.0206317
Q9D1L0;B2RPU8;D3Z5B1	Coiled-coil-helix-coiled-coil-helix domain-containing protein 2	Chchd2;Zbed5	1.1637	1.68166	1.80847	1.50944	1.37722	0.401802	0.374328	0.544077	0.28511	0.598417	3	1.5081	0.440747	3.02928e-05
Q9CRB9;Q9D9P1;S4R238;F6QFL0	MICOS complex subunit Mic19	Chchd3	7.26352	6.98976	6.99516	6.44149	7.36462	15.474	8.39536	11.3048	10.2666	14.572	2	7.01091	12.0026	0.00572791
Q8VEA4	Mitochondrial intermembrane space import and assembly protein 40	Chchd4	0.648892	0.707236	0.809185	0.741561	0.653679	0.397794	0.369961	0.646748	0.505812	0.670186	5	0.712111	0.5181	0.0221401
Q91VN4	MICOS complex subunit Mic25	Chchd6	2.73144	2.95089	3.10423	2.32778	3.44417	4.64877	4.39809	4.63903	6.15256	9.18839	3	2.9117	5.80537	0.0137175
E9Q4M4		Chchd6	0.127526	0.0459933	0.146756	0.0768758	0.127801	0.17077	0.383697	0.353335	0.305438	0.44851	1	0.10499	0.33235	0.00193189
Q3TFT3;B1AXC7;B1AXC5;B1AXC8;Q8K2Q5	Coiled-coil-helix-coiled-coil-helix domain-containing protein 7	Chchd7	0.0600336	0.0793502	0.282493	0.121792	0.226188	0	0	0	0	0	1	0.153971	0	0.00727262
B1AR17;E9Q614;F7C528;F6V4V3;B0QZH8;B0QZH7		Chd3	0.0701995	0.0625941	0.0677663	0.0776868	0.0755181	0.0140507	0.0136739	0.00811222	0	0.015164	14	0.0707529	0.0102002	3.03666e-07
Q6PDQ2;E9QAS5;E9QAS4;F6WR45	Chromodomain-helicase-DNA-binding protein 4	Chd4	0.266327	0.262372	0.274726	0.262548	0.246471	0.0896557	0.0401984	0.037444	0.0292713	0.0481886	24	0.262489	0.0489516	7.6247e-08
Q09XV5;F7AL76;Q09XV5-2	Chromodomain-helicase-DNA-binding protein 8	Chd8	0.0251878	0.0205317	0.0124636	0.0244341	0.0200904	0.0138379	0.0152605	0.0238072	0.0206534	0.0133137	6	0.0205415	0.0173745	0.331589
Q8BJ64	Choline dehydrogenase, mitochondrial	Chdh	0.0139089	0.00903724	0.0228126	0.00583068	0.0274621	0	0	0	0	0	6	0.0158103	0	0.00474435
Q8CGZ0;G5E8I8	Calcium homeostasis endoplasmic reticulum protein	Cherp	0.0708427	0.0297946	0.0338165	0.0387482	0.0252669	0.116755	0.139961	0.131853	0.196605	0.19216	9	0.0396938	0.155467	0.000220509
P26339	Chromogranin-A;Pancreastatin;Beta-granin;WE-14;Catestatin;GE-25;Serpinin-RRG;Serpinin;p-Glu serpinin precursor	Chga	0.136013	0.115813	0.191846	0.167201	0.142953	0.0882269	0.0370256	0.0572329	0.0500779	0.0231069	6	0.150765	0.0511341	0.000395105
P16014	Secretogranin-1;CCB peptide;PE-11	Chgb	0.223093	0.223386	0.24123	0.191829	0.185144	0.101706	0.0624623	0.0461621	0.074793	0.112362	12	0.212936	0.0794971	3.48586e-05
Q922Q9;Q922Q9-2;D3YWG2;G8JL55	Chitinase domain-containing protein 1	Chid1	0.470654	0.48989	0.472338	0.381969	0.577625	1.17251	0.942953	1.08344	0.982784	0.925944	9	0.478495	1.02153	1.07345e-05
O55229;F6RRT7;F6SKI6	Choline/ethanolamine kinase	Chkb	0.402164	0.470361	0.322217	0.421716	0.437192	0.0458092	0.114453	0.115954	0.101941	0.0768769	10	0.41073	0.0910069	3.23341e-06
P70232-2	Neural cell adhesion molecule L1-like protein;Processed neural cell adhesion molecule L1-like protein	Chl1	0.572923	0.659161	0.564971	0.456289	0.660189	0.538194	0.622352	0.325922	0.281919	0.413822	1	0.582707	0.436442	0.0837722
Q9QXG2;A2AD03;Q3UR39;Q9QZD5	Rab proteins geranylgeranyltransferase component A 1	Chm	0.457875	0.36841	0.468719	0.415667	0.421467	0.311953	0.349679	0.381036	0.352945	0.292248	19	0.426428	0.337572	0.0056751
Q921W0	Charged multivesicular body protein 1a	Chmp1a	0.276902	0.34223	0.349797	0.320196	0.323746	0.435396	0.583995	0.782935	0.283741	0.736266	4	0.322574	0.564466	0.0328044
Q99LU0	Charged multivesicular body protein 1b-1	Chmp1b1	0.401296	0.455279	0.417448	0.415724	0.460821	0.0123512	0	0	0	0	3	0.430113	0.00247025	4.30432e-10
Q9CQD4	Charged multivesicular body protein 1b-2	Chmp1b2	0.610522	0.392922	0.438652	0.270595	0.449837	0.103446	0.196632	0.0755456	0.169009	0.404643	2	0.432506	0.189855	0.0159281
Q9DB34	Charged multivesicular body protein 2a	Chmp2a	0.975949	1.23514	1.15594	1.09115	1.19556	0.441558	0.470553	0.382661	0.262386	0.319199	11	1.13075	0.375271	1.38303e-06
Q8BJF9	Charged multivesicular body protein 2b	Chmp2b	0.271199	0.219909	0.189704	0.476084	0.467489	0.273143	0.255621	0.1664	0.0151077	0.197258	4	0.324877	0.181506	0.0982454
Q9CQ10	Charged multivesicular body protein 3	Chmp3	0.565637	0.520234	0.517266	0.478619	0.502552	0.368271	0.087946	0.411971	0.229059	0.192448	8	0.516861	0.257939	0.00277152
Q9D8B3;Q9D7F7	Charged multivesicular body protein 4b	Chmp4b	1.58455	1.47285	2.16464	2.03838	1.70017	2.42997	2.22369	1.05128	3.77453	4.65062	12	1.79212	2.82602	0.146135
Q9D7S9	Charged multivesicular body protein 5	Chmp5	1.46337	1.27132	1.19451	1.44054	1.05736	1.72741	1.03464	0.705519	1.34296	0.478253	5	1.28542	1.05776	0.361421
P0C0A3;B1AZ42;B1AZ41	Charged multivesicular body protein 6	Chmp6	1.67446	1.87389	1.45921	1.97166	1.64909	0.767798	0.605131	0.557212	0.629566	1.27155	6	1.72566	0.766252	0.000311418
Q8R1T1;Q8R1T1-2	Charged multivesicular body protein 7	Chmp7	0.544785	0.612548	0.509055	0.530263	0.527725	0.106537	0.109174	0.232224	0.122609	0.0652348	14	0.544875	0.127156	1.48501e-06
Q91V57;A7VK13;Q91V57-3;Q91V57-2;D6RCX8;B2FDI0;B2FDI1;B2FDI2	N-chimaerin	Chn1	0.203421	0.127813	0.252418	0.181589	0.175427	0.00586554	0.021023	0	0	0.0121825	10	0.188134	0.00781421	2.31281e-05
Q3V2R3;D3Z3D9		Chn2	0.0361473	0.044273	0.0342485	0.0348793	0.0327023	0	0	0	0	0	3	0.0364501	0	9.59524e-08
Q9D1P4	Cysteine and histidine-rich domain-containing protein 1	Chordc1	1.66801	1.45421	1.56586	1.37802	1.59134	1.01604	1.19396	1.83208	1.67274	1.73816	12	1.53149	1.4906	0.815836
P61022;B0R091;B0R092	Calcineurin B homologous protein 1	Chp1	0.777391	0.92248	0.780872	1.19624	0.747439	0.72396	1.00014	1.65039	1.04555	1.55607	13	0.884883	1.19522	0.149944
Q6IQX7;Q6IQX7-2;Q6IQX7-3	Chondroitin sulfate synthase 2	Chpf	0.0049455	0.0051973	0.00257264	0.0028163	0.00471599	0	0	0	0	0	2	0.00404955	0	8.93845e-05
P12657	Muscarinic acetylcholine receptor M1	Chrm1	0.767064	0.849529	0.743441	0.819149	0.702473	0.324924	0.244657	0.296702	0.209123	0.175632	5	0.776331	0.250208	7.11936e-07
Q9ERZ3	Muscarinic acetylcholine receptor M3	Chrm3	0.228686	0.20433	0.176218	0.189991	0.103562	0.0888044	0.0460589	0.0516701	0	0.0405993	6	0.180558	0.0454265	0.000714873
P32211	Muscarinic acetylcholine receptor M4	Chrm4	0.039545	0.0437281	0.0290353	0.0424333	0.0470468	0.0453238	0.00396998	0	0.0570131	0.0347272	2	0.0403577	0.0282068	0.329373
Q9EQC0	Carbohydrate sulfotransferase 1	Chst1	0.0122807	0.015391	0.00998009	0.0127433	0.0124372	0	0	0	0	0	1	0.0125665	0	4.72636e-07
Q80WV3	Carbohydrate sulfotransferase 2	Chst2	0.0382687	0.0253041	0.0286313	0.0314799	0.0170826	0.0639108	0.0398003	0.0520523	0	0.0171677	5	0.0281533	0.0345862	0.609887
P0CG14;H3BJ60	Chromosome transmission fidelity protein 8 homolog isoform 2	Chtf8	0.222511	0.260465	0.253981	0.286051	0.231691	0.00279492	0	0	0	0	10	0.25094	0.000558984	1.71949e-08
Q9CY57;E9PW20;Q9CY57-3;D3YZA1;D3Z7T7;Q9CY57-5;Q9CY57-4;Q9CY57-2	Chromatin target of PRMT1 protein	Chtop	1.22413	1.58619	1.21139	1.55613	1.38278	0.505592	0.10049	0.177242	0.614843	1.03047	6	1.39213	0.485727	0.00118604
Q99KN2;G3UYN9;G3UYR5;G3UYS4	Probable cytosolic iron-sulfur protein assembly protein CIAO1	Ciao1	0.113752	0.166446	0.135906	0.152013	0.122117	0.0400381	0.00547445	0.00809606	0	0.015544	4	0.138047	0.0138305	6.17038e-06
Q8WTY4;E0CYY1;F7BWP1;F8WIK0	Anamorsin	Ciapin1	0.678701	0.569203	0.185008	0.476299	0.423001	0.394601	0.276185	0.424199	0.504493	0.67583	7	0.466442	0.455061	0.91712
Q924A2;Q924A2-2;E9Q6T8;E9QP01	Protein capicua homolog	Cic	0.00744286	0.0113086	0.00919376	0.0164657	0.0112784	0	0.00291883	0	0	0	5	0.0111379	0.000583766	0.000187546
P60824;K4DI65;D3YU80	Cold-inducible RNA-binding protein	Cirbp	1.69835	1.7736	1.7264	1.68857	2.02865	2.6623	4.0807	2.1745	3.36423	3.56817	6	1.78311	3.16998	0.00372348
Q91WS0	CDGSH iron-sulfur domain-containing protein 1	Cisd1	49.5732	46.8257	45.089	46.0906	52.0636	50.8919	49.6309	51.7614	63.8059	46.7958	6	47.9284	52.5772	0.183748
Q9CQB5;D3Z3X4	CDGSH iron-sulfur domain-containing protein 2	Cisd2	2.10286	1.9787	1.89862	1.84678	2.07493	1.70031	1.69714	2.36894	1.22437	2.15462	8	1.98038	1.82907	0.482831
B1AR13;Z4YKM2;B2RWE3	CDGSH iron-sulfur domain-containing protein 3, mitochondrial	Cisd3	0.797588	0.870033	0.655578	0.67667	1.00838	0.443921	0.33643	0.372637	0.262741	0.507942	6	0.801649	0.384734	0.000667438
P49025;E9QL53;P49025-3;D3YU89;P49025-5;F6SBR5;P49025-4;D3Z1U0	Citron Rho-interacting kinase	Cit	0.151714	0.16484	0.129368	0.134768	0.185184	0.0522943	0.0662835	0.0801742	0.0285895	0.0032029	36	0.153175	0.0461089	0.00023908
Q8VEH2;Q3UUV0;A2AN61;F7AT58;F7D5G9;F6S5B6		Ciz1	0.00941814	0.0116907	0.00867179	0.0100065	0.00284726	0	0.080499	0	0	0	2	0.00852687	0.0160998	0.652041
Q8BMK4	Cytoskeleton-associated protein 4	Ckap4	1.94727	1.90704	1.47628	1.59471	1.79416	6.26323	5.92601	6.55028	6.13158	6.98879	23	1.74389	6.37198	1.60361e-08
A2AGT5;K3W4R5;A2AGT5-3;Z4YL78;A2AGT5-2	Cytoskeleton-associated protein 5	Ckap5	1.12824	1.0973	1.02675	1.10455	1.10897	1.12848	1.02218	0.921821	0.788978	0.902519	82	1.09316	0.952796	0.047509
Q04447	Creatine kinase B-type	Ckb	158.677	161.213	155.378	169.896	157.934	75.7511	102.427	70.6956	62.8712	64.6629	32	160.62	75.2816	3.48831e-06
P07310	Creatine kinase M-type	Ckm	0.128143	0.149198	0.149671	0.213291	0.19555	0	0	0	0	0	6	0.167171	0	5.95738e-06
P30275;A2ARP5;B0R0F0;B0R0E9;Q6P8J7;B0R0E8	Creatine kinase U-type, mitochondrial	Ckmt1	46.7553	46.4734	47.3315	51.1454	44.8904	14.9134	15.1518	16.5062	17.7375	17.5274	32	47.3192	16.3672	5.18583e-09
A0A087WQ31;E9QKH0;Q80TV8;J3QP81;A0A087WRK0;A0A087WQ95;A0A087WNW8;A0A087WP42;A0A087WS18;A0A087WQF1;E9Q6L0;A0A0A6YXZ1;A0A0A6YWK1;A0A087WRU7	CLIP-associating protein 1	Clasp1	0.719376	1.24664	1.41014	0.772382	0.681628	1.12288	0.763324	1.12052	0.958036	1.12606	4	0.966034	1.01816	0.762721
E9Q8N5;Q08EB6;Q8BRT1;Q8BRT1-6	CLIP-associating protein 2	Clasp2	2.07556	2.15972	2.10542	2.12807	2.0872	3.39362	2.41782	2.20037	2.25084	3.12686	1	2.11119	2.6779	0.049144
Q8CFC7;Q8CFC7-2;Q8CFC7-3	CLK4-associating serine/arginine rich protein	Clasrp	0.00535403	0.00160283	0.00407575	0.00231387	0.00425501	0	0.013869	0	0.00905949	0	1	0.0035203	0.0045857	0.730686
Q99LI2;A2AEM2	Chloride channel CLIC-like protein 1	Clcc1	0.0853904	0.0829975	0.0870786	0.0825777	0.0558886	0.0564496	0	0	0	0	5	0.0787866	0.0112899	0.000710087
Q9R0A1;A9C437;D6RFS3	Chloride channel protein 2;Chloride channel protein	Clcn2	0.0326798	0.0316423	0.0477925	0.0459826	0.0490275	0	0	0.0230556	0	0	8	0.0414249	0.00461113	0.000273873
P51791;P51791-2;Q3TF45	H(+)/Cl(-) exchange transporter 3;Chloride channel protein	Clcn3	0.340576	0.395896	0.365972	0.414194	0.299053	0.298679	0.191387	0.163934	0.282876	0.178772	1	0.363138	0.22313	0.00375339
Q61418;Q9WVD4;B1ATV0	H(+)/Cl(-) exchange transporter 4	Clcn4	0.155183	0.115193	0.0914532	0.150177	0.13372	0.165978	0.195075	0.12871	0.122435	0.110842	8	0.129145	0.144608	0.451814
O35454;A2A7F6;E9Q741;REV__E9QKX5;REV__Q80TY5	Chloride transport protein 6;Chloride channel protein	Clcn6	0.319029	0.353743	0.308087	0.368147	0.372704	0.581133	0.568912	0.562686	0.39919	0.377747	20	0.344342	0.497934	0.0111303
O70496;E9PYL4;F7BK14	H(+)/Cl(-) exchange transporter 7;Chloride channel protein	Clcn7	0.0505972	0.0682267	0.0448756	0.0656499	0.0432224	0.0866628	0.0721503	0.0359277	0.0532965	0.0751285	8	0.0545144	0.0646332	0.357917
O88551	Claudin-1	Cldn1	0	0.123339	0.0264699	0	0.0209793	0	0	0	0	0	2	0.0341576	0	0.174716
Q9Z0S6;Q9Z0S6-6;Q9Z0S6-5;Q9Z0S6-3;Q9Z0S6-4;Q9Z0S6-2	Claudin-10	Cldn10	0.0600303	0.0582357	0.0661748	0.0602721	0.0621571	0	0.0400289	0	0	0	2	0.061374	0.00800577	0.000174189
Q60771	Claudin-11	Cldn11	27.594	17.7917	20.0681	18.8314	15.1986	0	0	0	0	0	8	19.8968	0	1.20096e-05
Q9ET43	Claudin-12	Cldn12	0.154218	0.195371	0.119502	0.19395	0.135376	0	0	0	0	0	2	0.159684	0	6.16938e-06
O54942	Claudin-5	Cldn5	0.0488384	0.0605122	0.0690997	0.0751459	0.0497862	0	0	0	0	0	1	0.0606765	0	2.62132e-06
Q9CQX5;E0CY63;E0CY66	Claudin domain-containing protein 1	Cldnd1	0.383674	0.446065	1.56079	0.546835	0.479238	0.619224	0.813939	1.00717	0.456202	0.552879	6	0.68332	0.689884	0.979021
Q80U30;Z4YLG3;Q80U30-4;Q80U30-3;Q80U30-2;H7BXB6;Q80U30-5;D3YVA1	Protein CLEC16A	Clec16a	0.226308	0.224834	0.234702	0.239385	0.251904	0.35717	0.434791	0.528794	0.299453	0.606331	13	0.235427	0.445308	0.00559655
P0C7M9	C-type lectin domain family 2 member L	Clec2l	0.366864	0.498656	0.468135	0.536377	0.405368	0.140209	0.129703	0.167804	0.0898805	0.103399	6	0.45508	0.126199	1.01743e-05
Q9Z1Q5	Chloride intracellular channel protein 1	Clic1	0.685277	0.669597	0.802965	0.673496	0.739063	0.172459	0.594196	0.505712	0.477907	0.176535	9	0.714079	0.385362	0.00718344
Q9QYB1	Chloride intracellular channel protein 4	Clic4	4.44364	3.91033	4.37008	3.48603	3.79234	0.570697	1.78865	0.806718	0.701077	0.44424	20	4.00049	0.862276	6.00947e-06
Q8BHB9;E0CY42	Chloride intracellular channel protein 6	Clic6	0.461226	0	0.806004	0	0.414954	0	0	0.0230583	0	0	17	0.336437	0.00461166	0.0621263
Q5SUH6;Q5SUH7;Q99KN9;Q99KN9-2	Clathrin interactor 1	Clint1	1.42396	1.67648	1.40717	1.40553	1.28826	1.26015	1.32295	1.18447	1.25927	1.24173	18	1.44028	1.25372	0.0246123
D3Z2Z1;F8WIA1;D3Z3M7;F6RCU2;Q8C0S5;F6RAY2		Clip1	1.30563	1.29701	1.35649	1.27261	1.3615	1.52539	1.8026	1.40019	1.62507	1.58642	2	1.31865	1.58794	0.00419732
Q9Z0H8;Q9Z0H8-2	CAP-Gly domain-containing linker protein 2	Clip2	0.86343	0.984197	0.949955	0.772307	0.951719	1.99915	1.6642	1.84758	1.98334	2.22918	46	0.904322	1.94469	6.71243e-06
B9EHT4;D3Z115;D3YXY6;D3Z2W8	CAP-Gly domain-containing linker protein 3	Clip3	0.233587	0.275998	0.225656	0.240013	0.212876	0.369719	0.345862	0.242937	0.202417	0.313777	13	0.237626	0.294942	0.122624
Q8C5W0;Q8C5W0-4;Q8C5W0-3;Q8C5W0-2	Calmin	Clmn	0.381122	0.270682	0.359748	0.298238	0.329919	0.167268	0.137209	0.127536	0.134253	0.137467	30	0.327942	0.140747	2.09637e-05
Q8R373	CXADR-like membrane protein	Clmp	0	0.0156445	0.0133666	0.00691163	0.0079485	0	0	0	0	0	3	0.00877424	0	0.0124239
Q9QUK3;D3Z2H1;D3Z332	Protein CLN8	Cln8	0.0606423	0.077251	0.0610263	0.0718361	0.0527224	0.058289	0.0704604	0.114871	0.0894702	0.114584	2	0.0646956	0.0895349	0.076734
Q923F1;Q61189	Methylosome subunit pICln	Clns1a	0.213872	0.256686	0.201628	0.307779	0.228968	0	0.131842	0.217558	0.187579	0	4	0.241786	0.107396	0.026862
O08785;O08785-2	Circadian locomoter output cycles protein kaput	Clock	0.00683154	0.00740924	0.00650182	0.00597183	0.00649053	0	0	0.0119741	0	0.00536152	3	0.00664099	0.00346713	0.21879
E9PY58;Q60649;D3Z7V2;D3YZF1	Caseinolytic peptidase B protein homolog	Clpb	0.452438	0.411147	0.43003	0.434697	0.499672	0.564541	0.459294	0.291165	0.510576	0.610639	15	0.445597	0.487243	0.487505
O88696	ATP-dependent Clp protease proteolytic subunit, mitochondrial	Clpp	2.45206	2.39889	2.24884	2.11666	2.111	3.46437	2.61934	2.10991	2.71174	4.00724	7	2.26549	2.98252	0.0697175
Q8VBZ3	Cleft lip and palate transmembrane protein 1 homolog	Clptm1	0.698573	0.850673	0.818854	0.78542	0.748206	0.622336	0.646916	0.690003	0.634614	0.5654	17	0.780345	0.631854	0.00214707
Q8BXA5	Cleft lip and palate transmembrane protein 1-like protein	Clptm1l	0.0434269	0.0302493	0.0435037	0.0279887	0.0446857	0.138876	0.0902711	0.0675814	0.0729371	0.138084	3	0.0379709	0.10155	0.00403672
Q9JHS4;Q6P8N8;F7BB92	ATP-dependent Clp protease ATP-binding subunit clpX-like, mitochondrial	Clpx	0.243055	0.201194	0.245341	0.19323	0.231859	0.743077	0.61445	0.794279	0.641341	0.811689	15	0.222936	0.720967	2.06716e-06
Q9EPL2-2;Q9EPL2	Calsyntenin-1;Soluble Alc-alpha;CTF1-alpha	Clstn1	0.362105	0.381	0.297532	0.420858	0.349289	0.104264	0.141152	0.0711763	0.0881827	0.0922705	16	0.362157	0.0994091	3.46844e-06
Q9ER65;Q9ER65-2	Calsyntenin-2	Clstn2	0.0426928	0.0526389	0.0378454	0.0389326	0.0379764	0.0154245	0.028321	0.0107624	0.00721687	0.00674317	6	0.0420172	0.0136936	0.000392323
Q99JH7;D3Z601	Calsyntenin-3	Clstn3	0.0773013	0.074337	0.0798194	0.104522	0.0744874	0.00736256	0	0	0	0.00730713	7	0.0820933	0.00293394	1.00355e-06
O08585;B1AWD8;B1AWD9;B1AWE1	Clathrin light chain A	Clta	14.9091	14.7996	17.3174	11.176	13.0364	27.0281	20.9018	25.1938	36.3968	41.5826	2	14.2477	30.2206	0.00366812
Q6IRU5-2	Clathrin light chain B	Cltb	0.294537	0.279711	0.525112	0.178304	0.0375267	1.81026	4.22246	0.472592	2.8889	4.2716	1	0.263038	2.73316	0.009681
Q6IRU5;F7BHJ0;Q6IRU5-3	Clathrin light chain B	Cltb	9.33759	13.0286	12.7466	10.5864	11.0117	16.3447	15.6317	31.3811	23.7302	25.1617	2	11.3422	22.4499	0.00620302
Q68FD5;Q5SXR6;F6Z1R4	Clathrin heavy chain 1;Clathrin heavy chain	Cltc	46.3255	46.921	42.3955	47.1003	46.5175	66.4693	59.869	57.9025	56.7323	56.7221	130	45.852	59.539	0.000143302
Q06890;E9PUU2;E9PXG5;E9Q8Y5;E9Q9B8;E9Q2G2	Clusterin;Clusterin beta chain;Clusterin alpha chain	Clu	2.3412	2.47156	2.94144	2.90967	2.9679	0.908666	1.31191	1.12572	1.43598	0.915062	16	2.72635	1.13947	1.37066e-05
Q5SW19	Clustered mitochondria protein homolog	Cluh	0.191884	0.213783	0.197214	0.230194	0.220399	0.0890217	0.0862931	0.062159	0.054582	0.145502	4	0.210695	0.0875116	0.000107621
Z4YLI8;Q5SW19-3;Q5SW19-2	Clustered mitochondria protein homolog	Cluh	0.0265997	0.0166376	0.0281779	0.0150617	0.0256735	0.0419851	0.0356582	0	0.0307913	0	1	0.0224301	0.0216869	0.939138
Q9D4C9;Q9D4C9-2;Q9D4C9-3	Clavesin-1	Clvs1	1.34472	1.1423	1.36635	1.68291	1.40356	0.204413	0.18576	0.165209	0.0454887	0.0852009	12	1.38797	0.137214	8.13032e-07
Q8BG92;Q8BG92-2	Clavesin-2	Clvs2	0.529469	0.646524	0.408031	0.4326	0.435747	0.167024	0.0894353	0.0503476	0.0489632	0.106999	10	0.490474	0.0925538	4.05042e-05
Q8R4N0	Citrate lyase subunit beta-like protein, mitochondrial	Clybl	0.884018	0.867031	0.889552	0.906505	0.883168	0.837031	0.892756	0.45834	0.321886	0.929328	13	0.886055	0.687868	0.150056
Q99KK2;Q99KK2-2	N-acylneuraminate cytidylyltransferase	Cmas	1.7189	1.56483	1.51377	1.89925	1.80932	1.21359	1.1695	1.28909	1.278	1.16454	21	1.70122	1.22295	0.000257243
Q8R1G2;E0CXH4;E0CXT6	Carboxymethylenebutenolidase homolog	Cmbl	1.35742	1.18385	1.09294	1.07483	1.16273	0.0695375	0.0846516	0.250827	0.0938191	0.027624	12	1.17436	0.105292	1.47141e-07
Q9CPZ8	COX assembly mitochondrial protein homolog	Cmc1	0.301028	0.318981	0.715179	0.478958	0.487387	1.877	1.03879	0.54255	1.21034	1.40758	3	0.460306	1.21525	0.0114593
Q9D486;Q9D486-2;Q9D486-3	C-Maf-inducing protein	Cmip	0.0669319	0.0790769	0.0661776	0.0991469	0.0999353	0.0959541	0.0445765	0.0741385	0.0520007	0.0273563	10	0.0822537	0.0588052	0.133948
Q9JIZ0;E9PUL7;Q8CHQ9;Q9JIY7;G3UWY7;E0CYC6	Probable N-acetyltransferase CML1;Probable N-acetyltransferase CML2;N-acetyltransferase 8;N-acetyltransferase 8B	Cml1;Cml2;Nat8;Nat8b	0.0435017	0.0576121	0.0688415	0.0664751	0.071876	0	0	0.11286	0.104936	0	2	0.0616613	0.0435592	0.524309
Q9DBP5;F6TY56;D6RIL5	UMP-CMP kinase	Cmpk1	9.46623	13.1571	12.6601	11.1976	12.1026	7.07573	13.3367	12.4986	8.38153	12.5833	17	11.7167	10.7752	0.527604
Q3U5Q7	UMP-CMP kinase 2, mitochondrial	Cmpk2	0.399249	0.511037	0.559012	0.531777	0.469129	0	0.0213504	0.0810555	0	0	16	0.494041	0.0204812	4.26953e-07
Q8CJ61	CKLF-like MARVEL transmembrane domain-containing protein 4	Cmtm4	1.22699	1.17079	0.880355	1.01893	0.885208	0.0274841	0.0339267	0	0	0	3	1.03645	0.0122822	5.67592e-07
Q9D6G9;Q9D6G9-2	CKLF-like MARVEL transmembrane domain-containing protein 5	Cmtm5	1.9498	1.81243	2.03469	1.92465	2.11156	0.393228	0.575006	0.102003	0.0907802	0.284788	4	1.96663	0.289161	2.2754e-07
Q9CZ69	CKLF-like MARVEL transmembrane domain-containing protein 6	Cmtm6	0.0712119	0.0762607	0.068479	0.0623274	0.0631583	0.116873	0.124049	0.0707195	0.129272	0.169897	3	0.0682875	0.122162	0.00992788
Q9DBC3;E0CXC2;G3UZ59;D3Z491	Cap-specific mRNA (nucleoside-2-O-)-methyltransferase 1	Cmtr1	0.150761	0.166586	0.168552	0.178683	0.801114	0.0465375	0.378198	0	0.599265	0.402081	21	0.293139	0.285216	0.9641
P53996-2;P53996-3;P53996;D3YYF6	Cellular nucleic acid-binding protein	Cnbp	0.325217	0.358048	0.579329	0.490073	0.128535	0.210688	0.160707	0.506229	0.165376	0.239308	5	0.37624	0.256461	0.266087
Q9D1A2	Cytosolic non-specific dipeptidase	Cndp2	4.17783	4.06837	4.25105	3.88965	3.51981	3.25145	3.88036	3.09586	4.62951	3.97117	28	3.98134	3.76567	0.498952
Q62398	Cyclic nucleotide-gated olfactory channel	Cnga2	1.56888	1.35343	1.46945	1.34428	1.38968	0.0160258	0.022645	0.0395021	0.0337746	0.034162	2	1.42514	0.0292219	7.88063e-10
O35089	Protein cornichon homolog 2	Cnih2	0.744638	0.971056	0.679206	0.54763	0.595449	0	0	0.36556	0	0.384147	2	0.707596	0.149941	0.00149189
G3XA11;Q9D6E1;Q6ZWS4	Protein cornichon homolog 3	Cnih3	0.268368	0.222752	0.205654	0.258299	0.224251	0.0466743	0	0	0	0	1	0.235865	0.00933486	3.72615e-07
A0A0A6YW87;Q9CX13	Protein cornichon homolog 4	Cnih4	0.758832	0.890639	1.05828	1.00285	1.28108	0.745061	0.315137	0.237677	0.241116	0.0798011	1	0.998334	0.323759	0.00145041
Q80YA9;A2AI78;Q8BMA3	Connector enhancer of kinase suppressor of ras 2	Cnksr2	1.55198	1.71027	1.706	1.60199	1.53471	0.531928	0.809727	0.635599	0.544057	0.397575	4	1.62099	0.583777	9.39189e-07
Q08091;Q08091-2	Calponin-1	Cnn1	0	0.022981	0.142815	0	0.0731882	0	0.00707446	0	0	0	6	0.0477968	0.00141489	0.127667
Q9DAW9;A0A0G2JDV8;A0A0G2JFI6;A0A0G2JFC8;A0A0G2JFG3;D3Z7R6	Calponin-3	Cnn3	1.29402	1.40914	1.69064	1.52271	1.49876	1.04202	1.3073	1.16818	0.943871	1.09347	11	1.48305	1.11097	0.00321691
Q0GA42	Metal transporter CNNM1	Cnnm1	0.105867	0.117744	0.120268	0.136094	0.101428	0.0859218	0.029918	0.0386138	0.0476868	0.0274126	15	0.11628	0.0459106	0.000428724
Q3TWN3;Q3TWN3-2	Metal transporter CNNM2	Cnnm2	0.154343	0.205255	0.159487	0.160796	0.185789	0.14746	0.133083	0.125212	0.0664356	0.0776829	12	0.173134	0.109975	0.00967533
Q32NY4;Q32NY4-2	Metal transporter CNNM3	Cnnm3	0.17013	0.206846	0.18075	0.198719	0.166479	0.0448488	0.0727352	0.486312	0.0979786	0.0541712	12	0.184585	0.151209	0.703629
Q69ZF7	Metal transporter CNNM4	Cnnm4	0.0111807	0.0236352	0.0146546	0.0163381	0.0174142	0	0	0	0	0	5	0.0166445	0	3.81119e-05
Q6ZQ08-2;B7ZWL1;Q6ZQ08-3	CCR4-NOT transcription complex subunit 1	Cnot1	0.0042579	0.00397623	0.00324058	0.00332614	0.00384292	0	0	0	0	0	1	0.00372876	0	5.62404e-08
Q6ZQ08;Q6ZQ08-4	CCR4-NOT transcription complex subunit 1	Cnot1	0.302434	0.327515	0.29149	0.345991	0.302013	0.231402	0.127869	0.166321	0.157575	0.1452	1	0.313889	0.165673	8.31796e-05
Q8BH15;Q8BH15-2;Q8BH15-4;Q8BH15-3;Q8BH15-5	CCR4-NOT transcription complex subunit 10	Cnot10	0.117435	0.1051	0.11212	0.122058	0.112117	0.218078	0.167915	0.0917433	0.0755377	0.0846227	9	0.113766	0.127579	0.636484
Q9CWN7;A0A0A6YW44	CCR4-NOT transcription complex subunit 11	Cnot11	0.128218	0.14136	0.139301	0.134995	0.115767	0.089698	0.0434117	0.0642663	0.0669576	0.0724726	5	0.131928	0.0673613	7.86042e-05
Q8C5L3;E9Q027;Q8C5L3-3;Q8C5L3-2;E9Q8D5	CCR4-NOT transcription complex subunit 2	Cnot2	0.261286	0.235008	0.221543	0.296178	0.244979	0.160986	0.0954601	0.127317	0.0485167	0.103464	12	0.251799	0.107149	0.000207731
Q8K0V4;F6YBV1	CCR4-NOT transcription complex subunit 3	Cnot3	0.212587	0.197272	0.212952	0.234385	0.216857	0.091033	0.162873	0.15898	0.163947	0.0266784	11	0.21481	0.120702	0.00969388
Q8BT14;Q8BT14-2;E9QA19;Q8BT14-3	CCR4-NOT transcription complex subunit 4	Cnot4	0.0413863	0.0449707	0.050025	0.0373335	0.0210756	0.0109007	0.0052415	0.00699553	0	0	3	0.0389582	0.00462754	0.000208667
Q8VEG6;Q8VEG6-2;F8WJG1;D3Z5R3;D3YXZ0;Q8VEG6-3	CCR4-NOT transcription complex subunit 6-like	Cnot6l	0.0387669	0.0138284	0.0389085	0.0334485	0.0330563	0.072046	0	0.0636676	0.0654989	0.0705683	3	0.0316017	0.0543562	0.153597
Q60809;Q3TLK9	CCR4-NOT transcription complex subunit 7	Cnot7	0.133125	0.16277	0.140346	0.151799	0.169748	0	0	0	0	0	4	0.151558	0	1.71682e-08
P16330;P16330-2	2,3-cyclic-nucleotide 3-phosphodiesterase	Cnp	112.378	93.9121	103.659	81.6074	92.7591	2.00991	2.04987	1.92951	1.03803	0.909361	53	96.863	1.58734	8.43708e-08
Q9QXT0	Protein canopy homolog 2	Cnpy2	0.314247	0.315799	0.424312	0.341206	0.332463	1.43608	2.10799	1.28166	1.63652	1.33125	7	0.345605	1.5587	4.35595e-05
Q9DAU1;Q9DAU1-2;B0V2V1	Protein canopy homolog 3	Cnpy3	0.206253	0.217368	0.16064	0.2145	0.184232	1.92202	1.39598	1.6517	1.22255	1.87239	8	0.196599	1.61293	6.0259e-06
Q8BQ47;D3Z0T5	Protein canopy homolog 4	Cnpy4	0.0133565	0.0322317	0.041706	0.00810345	0.0142653	0.0438516	0.057241	0.0862363	0	0.0831425	2	0.0219326	0.0540943	0.0941584
P47746	Cannabinoid receptor 1	Cnr1	1.13897	1.02346	1.06266	1.02082	0.912801	1.42623	1.19009	1.78287	1.22824	1.0171	7	1.03174	1.32891	0.0601246
Q5M8N0;F7C0H6	CB1 cannabinoid receptor-interacting protein 1	Cnrip1	11.4976	13.881	15.7609	14.2711	14.0547	25.1321	35.2707	44.4699	27.7582	48.0922	12	13.8931	36.1446	0.00120622
Q8CBC4;Q8CBC4-3	Consortin	Cnst	0.0443447	0.0165908	0.0422131	0.0264406	0.042065	0.0121866	0	0	0.017913	0.0208435	3	0.0343308	0.0101886	0.00879938
O88507;Q9D586;A2AMR7	Ciliary neurotrophic factor receptor subunit alpha	Cntfr	1.46062	1.45431	1.3063	1.58763	1.10785	0.293217	0.475586	0.160396	0.39447	0.379676	8	1.38334	0.340669	5.31933e-06
A2AM05;A2AM05-4	Centlein	Cntln	0.0110802	0.0163774	0.0102991	0.0109293	0.0125197	0.042641	0.0685286	0.0699323	0.0574471	0.0911518	1	0.0122412	0.0659402	0.000157913
P12960	Contactin-1	Cntn1	13.4777	13.6433	13.7237	13.9544	14.7757	9.20785	8.19773	8.23671	8.21707	7.65877	54	13.9149	8.30363	1.7987e-07
Q61330;A0A087WQQ9	Contactin-2	Cntn2	0.51523	0.565988	0.511976	0.478267	0.499941	0.333868	0.106135	0.113712	0.126098	0.0977394	28	0.51428	0.15551	6.21095e-05
Q07409	Contactin-3	Cntn3	0.0768271	0.093476	0.0646293	0.0980793	0.110203	0	0	0.00758152	0	0.00653461	12	0.0886429	0.00282323	6.18956e-06
Q69Z26;F8WH58;Q69Z26-2;Q69Z26-3	Contactin-4	Cntn4	0.0536135	0.0782503	0.0721998	0.0940419	0.0766152	0.0175083	0.0810012	0.0872047	0.0671158	0	6	0.0749441	0.050566	0.229811
E9PYK7;P68500	Contactin-5	Cntn5	0.00730108	0.0123434	0.00869482	0.0168642	0.0131291	0	0	0	0	0	3	0.0116665	0	0.000127008
O54991	Contactin-associated protein 1	Cntnap1	3.31638	3.35226	3.63755	3.92943	2.8844	0.272249	0.307138	0.358059	0.183672	0.190939	57	3.424	0.262411	1.01938e-07
Q9CPW0;E9QNF7;A0A0G2JE70	Contactin-associated protein-like 2	Cntnap2	0.839544	0.84403	0.730572	0.855886	0.831051	0.242422	0.21667	0.149167	0.167306	0.159909	36	0.820217	0.187095	2.06871e-08
Q99P47;D3YWB9	Contactin-associated protein-like 4	Cntnap4	0.12351	0.125562	0.100848	0.120204	0.1445	0.040274	0.0234574	0.0581816	0.0223641	0.0543702	14	0.122925	0.0397295	3.85222e-05
Q0V8T9	Contactin-associated protein like 5-1	Cntnap5a	0.0584248	0.0858712	0.057345	0.196582	0.170733	0	0	0	0	0	5	0.113791	0	0.00461958
Q0V8T8-2;Q0V8T8;A0A087WPQ7	Contactin-associated protein like 5-2	Cntnap5b	0.0164983	0.00568961	0.0102558	0.0116246	0.00351704	0	0	0	0	0	2	0.00951707	0	0.00313922
Q0V8T7	Contactin-associated protein like 5-3	Cntnap5c	0.0113124	0.016315	0.0218873	0.0148619	0.00750535	0	0	0	0	0	3	0.0143764	0	0.000344394
Q9D2R6;E9Q6W2	Cytochrome c oxidase assembly factor 3 homolog, mitochondrial	Coa3	2.13054	2.5445	3.9653	3.75207	2.10468	0.256001	0.655176	0	0.533307	0.7967	6	2.89942	0.448237	0.000423851
Q921H9	Cytochrome c oxidase assembly factor 7	Coa7	0.138957	0.099841	0.134986	0.140324	0.111953	0.342871	0.46811	0.279963	0.322972	0.59868	4	0.125212	0.402519	0.00150114
Q9DBL7	Bifunctional coenzyme A synthase;Phosphopantetheine adenylyltransferase;Dephospho-CoA kinase	Coasy	0.854342	1.06263	0.973033	1.07782	1.00066	0.734623	0.756561	0.521938	0.843586	0.965409	16	0.993697	0.764423	0.0247213
Q9Z160;Q810S7;A2A6N9;F6QQB5;F6RK91;F6V3F1	Conserved oligomeric Golgi complex subunit 1	Cog1	0.0865925	0.112806	0.0681658	0.0987202	0.0703784	0	0.00473773	0	0.0681446	0.0713942	13	0.0873326	0.0288553	0.0142681
Q921L5	Conserved oligomeric Golgi complex subunit 2	Cog2	0.00344982	0.00254919	0.00530979	0.00327595	0.00447064	0.0074417	0	0.0111818	0	0.0222086	1	0.00381108	0.00816642	0.324902
Q8CI04;E9QL65	Conserved oligomeric Golgi complex subunit 3	Cog3	0.0385933	0.0309007	0.0397755	0.05732	0.0276227	0.0663011	0.0737273	0.0225804	0.114711	0.0123897	9	0.0388424	0.0579418	0.349777
G3UWH9;Q8R1U1;Q7TSQ9;G3UWX2;G3UYW8	Conserved oligomeric Golgi complex subunit 4	Cog4	0.334827	0.383974	0.285991	0.349135	0.259263	0.115614	0.107574	0.0774967	0.0846714	0.130607	12	0.322638	0.103193	1.85892e-05
Q8C0L8	Conserved oligomeric Golgi complex subunit 5	Cog5	0.125155	0.145275	0.115887	0.103294	0.120465	0.146007	0.158555	0.246641	0.0968341	0.192922	13	0.122015	0.168192	0.112088
Q8R3I3;Q8BRB0;A0A0A6YWW6	Conserved oligomeric Golgi complex subunit 6	Cog6	0.157725	0.11294	0.154562	0.162121	0.165135	0.0162803	0	0.033224	0.0963856	0.047782	14	0.150497	0.0387344	0.000377475
Q3UM29	Conserved oligomeric Golgi complex subunit 7	Cog7	0.165983	0.138571	0.181753	0.161238	0.127098	0.110124	0.0588383	0.0584686	0.0648905	0.0976473	15	0.154929	0.0779937	0.00075516
Q9JJA2;M0QW66	Conserved oligomeric Golgi complex subunit 8	Cog8	0.0640822	0.0720604	0.0697679	0.056044	0.0770337	0.0465844	0.0219292	0	0	0.0442523	7	0.0677976	0.0225532	0.00301285
Q5SU73;E9Q284;A6PWE1	Coilin	Coil	0.0203053	0.0220764	0.0238375	0.0188362	0.0131089	0.020251	0.031621	0.0624363	0.0409822	0.00274863	4	0.0196329	0.0316078	0.272718
Q60847;E9PX70;Q60847-4;Q60847-3;Q60847-2;Q60847-5;F6WIM8	Collagen alpha-1(XII) chain	Col12a1	0.051665	0.0504467	0.0496984	0.0411742	0.0431715	0.0345298	0.0354276	0.0156781	0.0312214	0.036925	24	0.0472311	0.0307564	0.00581831
E9QPX1;P39061-2;P39061-1;P39061	Collagen alpha-1(XVIII) chain;Endostatin	Col18a1	0.0373601	0.0180988	0.0548386	0.0177055	0.0253811	0	0	0	0	0	13	0.0306768	0	0.00236208
P11087;P11087-2	Collagen alpha-1(I) chain	Col1a1	0.000603744	0.00237116	0.00234117	0	0	0	0	0	0	0	2	0.00106321	0	0.084129
P02463	Collagen alpha-1(IV) chain;Arresten	Col4a1	0.189115	0.156336	0.150405	0.166354	0.165983	0.0101818	0.00922067	0	0.0111702	0.0125249	7	0.165638	0.0086195	1.58052e-08
P08122;D3YV27;B1AVK5	Collagen alpha-2(IV) chain;Canstatin	Col4a2	0.101355	0.130006	0.172559	0.138154	0.127268	0.00419751	0	0	0	0.00536004	9	0.133869	0.00191151	3.07457e-06
Q9EQG9;Q9EQG9-2;Q9EQG9-3	Collagen type IV alpha-3-binding protein	Col4a3bp	0.0800147	0.0738306	0.0784134	0.0737512	0.0846945	0.0210932	0.0200371	0.0262224	0.0300992	0.0222539	8	0.0781409	0.0239412	4.86977e-08
Q63ZW6;F7CK55		Col4a5	0.0480093	0.0488527	0.0521958	0.00648982	0.00699613	0.116147	0.11469	0.138974	0.19564	0.096456	1	0.0325088	0.132381	0.00111807
O88207	Collagen alpha-1(V) chain	Col5a1	0.00238843	0.00206166	0.00503567	0.00183981	0.00261929	0	0.00126872	0	0	0	1	0.00278897	0.000253744	0.0038412
Q04857	Collagen alpha-1(VI) chain	Col6a1	0.0663871	0.0623718	0.0961934	0.0681261	0.0863299	0.0351168	0.00636401	0.0132347	0	0.00696183	13	0.0758817	0.0123355	9.9542e-05
Q02788;D3Z7D5	Collagen alpha-2(VI) chain	Col6a2	0.0636647	0.0800951	0.0650774	0.0640414	0.0605389	0.0233054	0	0.0182203	0	0	10	0.0666835	0.00830512	1.31352e-05
J3QQ16;A0A087WS16;E9PWQ3;D3YWD1		Col6a3	0.0622877	0.0832807	0.0965572	0.0813426	0.0884086	0.0142172	0.0150105	0.0177323	0	0.0163801	41	0.0823754	0.012668	5.15379e-06
Q8K4Q8	Collectin-12	Colec12	0.0110284	0.0136829	0.0140406	0.00869496	0.0111668	0	0	0	0	0	2	0.0117227	0	2.18121e-06
Q8K297	Procollagen galactosyltransferase 1	Colgalt1	0.0136765	0.021338	0.0221824	0.0254193	0.0205087	0	0	0	0	0	2	0.020625	0	5.08576e-06
Q8VI86;Q8K4M5;G8JL54;F7BCN0;F7BZY0	COMM domain-containing protein 1	Commd1	0.695423	0.696251	0.8929	0.728587	0.620494	0.184199	0.132616	0.0837697	0.0853155	0.510716	3	0.726731	0.199323	0.000433577
Q8JZY2	COMM domain-containing protein 10	Commd10	0.231573	0.283885	0.373322	0.39787	0.32154	0.343929	0.567431	0.599857	0.590479	0.709385	7	0.321638	0.562216	0.00703399
Q8BXC6;G3X955	COMM domain-containing protein 2	Commd2	0.543466	0.894461	0.70126	0.724352	0.484343	0.143977	0.0598028	0.108327	0.210098	0.114937	6	0.669576	0.127429	0.000103167
Q63829	COMM domain-containing protein 3	Commd3	0.122697	0.232166	0.200714	0.189609	0.143999	0.07171	0.144235	0.0266368	0.167473	0.182734	5	0.177837	0.118558	0.136219
Q9CQ02	COMM domain-containing protein 4	Commd4	0.285778	0.284605	0.186121	0.181689	0.185792	0.168796	0.136011	0.192526	0.206412	0.180477	4	0.224797	0.176844	0.11844
Q8R395	COMM domain-containing protein 5	Commd5	0.737065	0.843086	0.590916	0.697554	0.733532	0.154013	0.217962	0	0.0922399	0.262047	7	0.720431	0.145252	1.39992e-05
A2AU52;Q8BG94	COMM domain-containing protein 7	Commd7	0.594538	0.519767	0.554168	0.591599	0.419809	0.0929265	0.141416	0.134724	0.21476	0.104649	4	0.535976	0.137695	6.60656e-06
Q9CZG3;A0A0G2JH18;A0A0G2JEX2	COMM domain-containing protein 8	Commd8	0.0988029	0.150026	0.155389	0.18964	0.101079	0.0666258	0.254284	0.338959	0.172733	0.712371	5	0.138987	0.308994	0.166794
Q8K2Q0	COMM domain-containing protein 9	Commd9	1.61249	1.37175	1.78534	1.68578	1.25614	0.137534	0.193953	0.129417	0.387135	0.108077	7	1.5423	0.191223	1.95781e-06
O88587;O88587-2;D3Z227	Catechol O-methyltransferase	Comt	1.58505	1.32898	1.40607	1.46321	1.41793	0.598142	0.716297	0.558367	0.700608	0.500507	9	1.44025	0.614784	6.64478e-07
Q8BIG7;H3BJ37	Catechol O-methyltransferase domain-containing protein 1	Comtd1	1.78314	1.38489	1.41983	1.90549	2.04523	0.487439	0.411328	0.345396	0.251391	1.28801	8	1.70772	0.556713	0.00100566
Q8CIE6;F8WHL2;F6XJN3	Coatomer subunit alpha;Xenin;Proxenin;Coatomer subunit alpha	Copa	1.81874	1.68277	1.33037	1.29993	1.80548	1.43825	1.26427	1.07338	1.03498	0.988204	59	1.58746	1.15982	0.0164452
Q9JIF7	Coatomer subunit beta	Copb1	1.4592	1.42362	1.40409	1.55238	1.53422	1.15709	1.49304	1.27104	1.26418	1.08567	38	1.4747	1.2542	0.018776
O55029	Coatomer subunit beta	Copb2	1.50647	1.4632	1.37734	1.40223	1.49332	1.9221	1.85633	1.47943	1.50929	1.29601	42	1.44851	1.61263	0.214687
O89079;D3Z315;F6YFR7;F6XIG5;E9Q6I5	Coatomer subunit epsilon	Cope	2.19418	2.10047	2.14007	2.17053	1.92775	1.21399	1.41665	1.4233	2.27743	1.56823	18	2.1066	1.57992	0.0238389
Q9QZE5;Q7TNQ1	Coatomer subunit gamma-1	Copg1	0.717257	0.951055	0.767593	0.660305	0.7168	0.749561	0.813218	0.671446	0.64892	0.857062	27	0.762602	0.748041	0.825799
Q9QXK3;Q9QXK3-4;Q9QXK3-3;E9Q783;Q9QXK3-2;F7ARP0	Coatomer subunit gamma-2	Copg2	0.590493	0.702247	0.584265	0.630178	0.629313	0.344381	0.401771	0.328722	0.289127	0.236058	25	0.627299	0.320012	2.1223e-05
P61202;P61202-2;A2AQE4	COP9 signalosome complex subunit 2	Cops2	3.738	3.61514	3.35914	3.26745	3.71548	2.86863	3.2631	2.87848	2.95019	3.18015	28	3.53904	3.02811	0.003573
O88543;F6YCA7;D3Z036	COP9 signalosome complex subunit 3	Cops3	3.49587	3.08187	3.40932	3.42176	3.87211	2.53033	2.10098	1.49542	1.6997	2.48487	19	3.45619	2.06226	0.000422582
O88544;F6QTS1;D3YV99;D3Z1R9;D6RG47	COP9 signalosome complex subunit 4	Cops4	3.30067	3.23318	3.45764	2.75531	2.88878	1.46973	2.18926	1.95644	3.0246	2.91093	25	3.12712	2.31019	0.0345186
O35864;A0A087WQA8;A0A087WQ60;A0A087WRH6	COP9 signalosome complex subunit 5	Cops5	2.57772	2.82991	2.68952	2.71862	2.79107	2.22839	1.77658	1.95941	1.74338	2.04798	17	2.72137	1.95115	5.55395e-05
O88545;D3Z0F5;F6QK86	COP9 signalosome complex subunit 6	Cops6	1.96604	1.79197	1.74684	1.84903	2.07707	1.30069	1.39928	1.30972	1.63162	1.27608	11	1.88619	1.38348	0.000479483
Q9CZ04;Q9CZ04-2;D3Z440;D3YVI6;D3Z0S0	COP9 signalosome complex subunit 7a	Cops7a	3.73732	3.54374	2.6315	3.4501	2.69411	1.06172	1.52453	0.974248	1.03208	1.11579	12	3.21135	1.14167	3.32741e-05
Q8BV13	COP9 signalosome complex subunit 7b	Cops7b	0.340112	0.372204	0.412751	0.42585	0.44571	0.515568	0.549503	0.321662	0.20235	0.331027	8	0.399325	0.384022	0.826832
Q8VBV7;A0A087WPM5	COP9 signalosome complex subunit 8	Cops8	1.28554	1.34734	1.65666	1.63553	1.35079	0.491907	0.320321	0.121586	0.426871	0.824769	6	1.45517	0.437091	8.54259e-05
P61924	Coatomer subunit zeta-1	Copz1	1.45755	2.02636	1.62371	1.52665	1.74045	1.54074	2.54244	1.93533	3.16348	1.99165	5	1.67494	2.23473	0.0980177
E9Q3H6;G5E8J7;Q3THF9-2;Q3THF9		Coq10a	0.140912	0.172865	0.162747	0.198022	0.137883	0.0168983	0.0200479	0	0	0	5	0.162486	0.00738924	1.1766e-06
Q8BMS4	Ubiquinone biosynthesis O-methyltransferase, mitochondrial	Coq3	0.289215	0.296179	0.217453	0.125756	0.138721	0.287027	0.196058	0.11031	0.141175	0.225506	7	0.213465	0.192015	0.664176
Q8BGB8;B7ZCV4;D6RJJ8	Ubiquinone biosynthesis protein COQ4 homolog, mitochondrial	Coq4	0.0600606	0.0708336	0.158372	0.0780544	0.0575076	0	0.466245	0	0	0	4	0.0849656	0.0932491	0.932737
Q9CXI0;F6X4L9	2-methoxy-6-polyprenyl-1,4-benzoquinol methylase, mitochondrial	Coq5	0.718718	0.83486	0.773676	0.701379	0.615169	0.335495	0.13673	0.167766	0.273157	0.342587	9	0.728761	0.251147	2.79693e-05
Q8R1S0;D3YW66;D6RG57;F6ZE40	Ubiquinone biosynthesis monooxygenase COQ6, mitochondrial	Coq6	0.51736	0.459685	0.536156	0.486783	0.429509	0.378619	0.291759	0.222366	0.20934	0.216358	18	0.485899	0.263688	0.00035804
P97478;Q3TYT1	5-demethoxyubiquinone hydroxylase, mitochondrial	Coq7	0.232083	0.330654	0.377287	0.223842	0.157452	0.458144	0.325839	0.375447	0.344437	0.244021	7	0.264264	0.349578	0.143828
Q8K1Z0;F6SFF5	Ubiquinone biosynthesis protein COQ9, mitochondrial	Coq9	1.70768	2.41176	2.96871	2.54377	1.87523	1.55974	1.74961	1.9124	1.67392	2.40672	7	2.30143	1.86048	0.144739
O89053;G3UYK8;D3YW57;G3UX53;D3YXM2	Coronin-1A;Coronin	Coro1a	11.5637	12.527	12.573	11.6571	13.5848	14.2031	14.494	14.4943	12.0176	17.2369	30	12.3811	14.4892	0.0485322
Q9WUM3;D3YUG6	Coronin-1B	Coro1b	2.52057	2.39445	2.53586	2.15049	2.54095	2.61584	1.66209	2.28353	2.16319	2.70259	19	2.42846	2.28545	0.49432
Q9WUM4;E9PX03;E9PZJ0;E9PVJ1	Coronin-1C	Coro1c	3.2904	2.61777	3.02815	2.57376	3.1943	3.92191	2.94973	2.91928	2.21051	3.35565	17	2.94088	3.07142	0.691777
Q8C0P5;B1AVH5	Coronin-2A;Coronin	Coro2a	0.360288	0.366972	0.302705	0.35285	0.339894	0.140357	0.0624017	0.0368455	0	0.0187196	17	0.344542	0.0516648	4.57235e-06
Q8BH44;G3UWZ2;G3V005;G3UYG8	Coronin-2B	Coro2b	2.01144	1.61373	1.79352	1.70387	1.63935	0.94996	1.0934	0.911805	0.453503	0.570459	5	1.75238	0.795825	0.000139191
Q920M5;B9EIZ7;Q920M5-3;Q920M5-2;Q920M5-4	Coronin-6;Coronin	Coro6	0.0264472	0.0198792	0.0147396	0.0299456	0.041245	0	0	0	0	0	5	0.0264513	0	0.000390663
Q9D2V7;G3X9L5;E9PYU1	Coronin-7	Coro7	0.673412	0.753227	0.756728	0.573719	0.661648	0.0462768	0.0386907	0.0466993	0	0.0574652	23	0.683747	0.0378264	8.0586e-08
Q9CQI6	Coactosin-like protein	Cotl1	13.9291	12.7837	14.3435	10.0116	10.8788	8.01086	10.0263	11.6198	7.77027	6.51023	10	12.3893	8.78749	0.0196184
Q8BJ03-2;Q8BJ03	Cytochrome c oxidase assembly protein COX15 homolog	Cox15	0.328087	0.396198	0.357291	0.393086	0.288114	0.423335	0.786099	0.659654	0.697786	0.723954	8	0.352555	0.658166	0.00160719
P56394	Cytochrome c oxidase copper chaperone	Cox17	0.177972	0.211102	0.145441	0.214168	0.163367	0.217081	0.785388	0.394921	0.267034	0.421693	3	0.18241	0.417223	0.0477878
Q8VC74;G5E8U6;D6RHB9	Mitochondrial inner membrane protein COX18	Cox18	0.129749	0.197858	0.127038	0.133657	0.150839	0.145335	0.158168	0.187805	0.201978	0.147315	5	0.147828	0.16812	0.277177
Q9D7J4	Cytochrome c oxidase protein 20 homolog	Cox20	0.458882	0.377654	0.23615	0.165295	0.101067	0.0468103	1.22747	0.44605	0.496496	0.906466	3	0.26781	0.624658	0.133417
P19783;M0QWX7;D6RG40	Cytochrome c oxidase subunit 4 isoform 1, mitochondrial	Cox4i1	95.1508	92.3858	95.1967	78.6582	85.3001	50.9328	82.5994	44.9815	80.5749	76.2865	13	89.3383	67.075	0.0315365
P12787	Cytochrome c oxidase subunit 5A, mitochondrial	Cox5a	20.927	27.1341	29.7415	26.7081	22.7369	17.9779	39.1543	52.9857	47.4279	42.4266	11	25.4495	39.9945	0.0466667
P19536;Q9D881;F7C106;A0A0A6YVR0	Cytochrome c oxidase subunit 5B, mitochondrial	Cox5b	10.3769	15.9047	16.3597	15.1789	14.5317	6.66412	4.62484	9.69107	13.5644	7.92069	6	14.4704	8.49303	0.0121367
Q9DCW5;P43024	Cytochrome c oxidase subunit 6A, mitochondrial;Cytochrome c oxidase subunit 6A1, mitochondrial	Cox6a1	7.91006	11.6369	12.7442	9.0607	11.7409	18.3065	9.41623	10.9587	11.5924	14.4818	4	10.6185	12.9511	0.234779
P56391	Cytochrome c oxidase subunit 6B1	Cox6b1	14.338	20.8325	20.0686	20.2741	16.357	12.7714	13.4183	16.5202	15.5468	23.7569	6	18.374	16.4027	0.424611
Q9CPQ1;D3Z6E1;A0A0G2JDA6	Cytochrome c oxidase subunit 6C	Cox6c	69.5021	67.7453	70.0955	47.6513	68.7452	32.0119	71.5762	48.0225	60.9608	65.5626	11	64.7479	55.6268	0.301747
P56392	Cytochrome c oxidase subunit 7A1, mitochondrial	Cox7a1	0.315007	0.204912	0.318389	0.220386	0.39045	0	0.281434	0	0.340295	0.271411	1	0.289829	0.178628	0.209409
P48771	Cytochrome c oxidase subunit 7A2, mitochondrial	Cox7a2	55.7705	64.1023	53.9819	57.6663	52.1267	15.8718	15.4	10.4273	15.4013	10.8956	2	56.7295	13.5992	9.02241e-08
Q61387;E9PZS8	Cytochrome c oxidase subunit 7A-related protein, mitochondrial	Cox7a2l	1.02224	1.07644	0.865337	1.08908	0.844851	6.97982	5.67868	8.45554	7.24442	9.07258	5	0.97959	7.48621	4.36538e-06
P56393	Cytochrome c oxidase subunit 7B, mitochondrial	Cox7b	0.085254	0.163611	0.140441	0.0732696	0.108292	0.943375	0	1.53582	2.25193	0.774543	2	0.114174	1.10113	0.0311994
P17665	Cytochrome c oxidase subunit 7C, mitochondrial	Cox7c	11.3311	11.9349	15.6107	13.8018	12.477	2.09257	2.12997	1.58626	1.99879	3.06607	1	13.0311	2.17473	8.42397e-07
Q61147;G3X9T8;G3X8Q5;E9PZD8;G3UXG1;G3UWP5;CON__ENSEMBL:ENSBTAP00000031900;G3UZ53	Ceruloplasmin	Cp	0.0976729	0.0666918	0.111346	0.0513335	0.0844492	0.186914	0.251932	0.121265	0.150938	0.11792	18	0.0822988	0.165794	0.0149987
O89001	Carboxypeptidase D	Cpd	0.184485	0.199054	0.177145	0.218254	0.209289	0.283975	0.304155	0.335253	0.334416	0.324088	26	0.197645	0.316377	1.20255e-05
Q00493	Carboxypeptidase E	Cpe	6.0567	5.87327	4.99164	5.97397	5.76773	6.39515	6.64146	6.69585	8.17395	8.6163	22	5.73266	7.30454	0.0127466
E9Q5X2;Q812E0;E9Q969;D3YUJ4	Cytoplasmic polyadenylation element-binding protein 2	Cpeb2	0.0659153	0.0779882	0.0747882	0.0752396	0.0800772	0.0350709	0.0563255	0	0	0	8	0.0748017	0.0182793	0.00147199
Q7TN99;Q7TN99-3;D3Z1R6;Q7TN99-4;Q7TN99-2;Q7TN99-5	Cytoplasmic polyadenylation element-binding protein 3	Cpeb3	0.445398	0.581983	0.502769	0.543585	0.505584	0.161652	0.153453	0.141427	0.107233	0.0747955	1	0.515864	0.127712	6.96056e-07
D3Z5R9		Cpeb3	0.00392752	0.00627413	0.00309549	0.00667738	0.00513004	0	0	0	0	0	0	0.00502091	0	7.68367e-05
Q7TN98;Q5SU48;Q7TN98-4;Q7TN98-5;Q7TN98-3;Q7TN98-2;Q5SU47	Cytoplasmic polyadenylation element-binding protein 4	Cpeb4	0.0391526	0.0514126	0.0477577	0.0641944	0.0433535	0.0540539	0	0	0.037816	0.0199363	6	0.0491742	0.0223612	0.0470923
P63040;D3YZ72	Complexin-1	Cplx1	20.9537	25.0805	25.5221	17.9654	17.9473	35.044	37.0351	73.1043	43.5449	60.0621	9	21.4938	49.7581	0.00544553
P84086	Complexin-2	Cplx2	12.9626	15.5121	24.5875	13.5749	15.3805	35.8515	41.8938	88.5193	61.4743	61.4721	6	16.4035	57.8422	0.0023638
Q8R1B5	Complexin-3	Cplx3	0.354543	0.851236	0.300802	0.525269	0.741114	0.0655926	0	0.117951	0	0	7	0.554593	0.0367088	0.00147909
Q80V42;Q80V42-2	Carboxypeptidase M	Cpm	0.378794	0.270181	0.371461	0.248085	0.284119	0.0238846	0.0141113	0.0649757	0	0	11	0.310528	0.0205943	9.79017e-06
Q8C166;B7ZCP4;E9Q806;A3KGK7;B7ZCP6;B7ZCP5;B7ZCP7;F6R587;V9GXM6;V9GX86;B7ZCP8;V9GWY2	Copine-1	Cpne1	1.04183	1.14028	0.969462	1.39906	1.21342	1.54568	0.942128	1.04278	0.882209	0.783071	15	1.15281	1.03918	0.478176
P59108	Copine-2	Cpne2	0.501152	0.499562	0.512358	0.514928	0.511807	0.810924	0.990234	1.30447	1.09576	0.987402	14	0.507961	1.03776	0.000178945
Q8BT60	Copine-3	Cpne3	0.162231	0.175016	0.243835	0.161706	0.215365	0.165631	0.168496	0.282107	0.189645	0.138485	9	0.191631	0.188873	0.928033
Q8BLR2;Q9D6C8;D3Z5V2;Q8CEQ2	Copine-4	Cpne4	0.958266	1.02803	1.08535	0.852839	0.960715	1.02018	0.810072	0.593905	0.484256	0.749175	22	0.977041	0.731519	0.0397123
Q8JZW4;Q1RLL3;E9Q1V2	Copine-5	Cpne5	0.118308	0.20362	0.10618	0.256574	0.230333	0.0431557	0.0318615	0.393069	0.0649971	0.0352753	9	0.183003	0.113672	0.39003
Q9Z140;Q3UYN2;E9QA77	Copine-6	Cpne6	15.8744	13.9821	14.0711	14.8592	13.1169	1.17971	1.10859	1.75468	2.39206	1.80163	33	14.3808	1.64733	8.27591e-09
Q0VE82	Copine-7	Cpne7	2.46525	2.48207	2.4341	2.28251	1.92902	0.882761	0.8063	1.09712	0.861885	0.874313	28	2.31859	0.904475	1.78163e-06
Q9DC53;Q9CYR4;Q9DB19	Copine-8	Cpne8	0.161359	0.163802	0.1649	0.165056	0.15263	0.0867739	0.0926872	0.05615	0.0534924	0.0386046	8	0.161549	0.0655416	1.79086e-05
P36552	Oxygen-dependent coproporphyrinogen-III oxidase, mitochondrial	Cpox	0.432416	0.450655	0.494944	0.462582	0.435887	0.909181	0.939513	0.565116	0.602968	0.598256	15	0.455297	0.723007	0.012398
Q8BFS6;Q8BFS6-2;Q8BFS6-5;Q8BFS6-4;D3Z7F7;Q8BFS6-3	Serine/threonine-protein phosphatase CPPED1	Cpped1	0.131799	0.123062	0.0923618	0.127818	0.13774	0	0	0	0	0	6	0.122556	0	3.03678e-07
Q9WVJ3-2;Q9WVJ3	Carboxypeptidase Q	Cpq	0	0.00482602	0.0215374	0.0405354	0.0245734	0.0374537	0.0406321	0	0	0	3	0.0182944	0.0156171	0.829477
Q9EPU4	Cleavage and polyadenylation specificity factor subunit 1	Cpsf1	0.0664599	0.0738053	0.0910836	0.0983802	0.147702	0.0411565	0.0518489	0.0286822	0.0398777	0.0365805	18	0.0954863	0.0396292	0.00532344
O35218	Cleavage and polyadenylation specificity factor subunit 2	Cpsf2	0.287945	0.216503	0.30279	0.360486	0.324771	0.36189	0.210714	0.0222791	0.0397566	0.112651	7	0.298499	0.149458	0.0568366
Q9QXK7	Cleavage and polyadenylation specificity factor subunit 3	Cpsf3	0.0715133	0.0800878	0.0686625	0.105802	0.0931113	0.0752363	0.0597929	0.0774557	0.145458	0.0597597	9	0.0838353	0.0835406	0.986878
Q9CWS4;D6RH69;A8Y5J3	Integrator complex subunit 11	Cpsf3l	0.00871548	0.0110101	0.00942723	0.00491189	0.00783837	0	0	0	0	0	2	0.00838062	0	3.38141e-05
Q8BQZ5;F7B6Z5;B2LVG5;B2LVG6;E0CXT7;Q8BQZ5-3;Q8BQZ5-2	Cleavage and polyadenylation specificity factor subunit 4	Cpsf4	0.0577398	0.0653949	0.0609359	0.0554254	0.0467199	0	0	0	0	0	1	0.0572432	0	7.96548e-08
Q6NVF9;H3BJ30;H3BJW3;H3BKW0;H3BLM9	Cleavage and polyadenylation specificity factor subunit 6	Cpsf6	1.03582	0.918095	0.890875	1.06151	0.894501	0.771875	0.575881	0.849679	0.842566	0.686907	13	0.960159	0.745382	0.00943191
Q8BTV2;Q8BTV2-2;Q8BTV2-3	Cleavage and polyadenylation specificity factor subunit 7	Cpsf7	0.55716	0.673467	0.546012	0.563586	0.53502	0.134704	0.313402	0.379534	0.38507	0.28485	12	0.575049	0.299512	0.000720697
P97742;Q924X2	Carnitine O-palmitoyltransferase 1, liver isoform	Cpt1a	0.515977	0.445148	0.537969	0.434873	0.507623	0.619293	0.432641	0.378839	0.48672	0.430995	23	0.488318	0.469698	0.695553
Q8BGD5	Carnitine O-palmitoyltransferase 1, brain isoform	Cpt1c	0.654617	0.887991	0.678309	0.85933	0.723692	0.248714	0.185218	0.174848	0.118222	0.161233	22	0.760788	0.177647	3.63075e-06
P52825;A2A8E8;A2A8E7;A2A8E9	Carnitine O-palmitoyltransferase 2, mitochondrial	Cpt2	0.353275	0.257631	0.321179	0.340641	0.38604	0.70119	0.560274	0.608475	0.51493	0.404527	19	0.331753	0.557879	0.00293555
Z4YLU2;Q8BS40;A2ADA3	Ceramide-1-phosphate transfer protein	Cptp	0.103498	0.0818501	0.0463996	0.127957	0.0612826	0.152843	0.1317	0.0906848	0.171735	0.204252	3	0.0841975	0.150243	0.0250013
Q64735;A0A0A6YY75;Q64735-2;A0A0A6YVT1;A0A0A6YXN9;A0A0A6YXR6	Complement component receptor 1-like protein	Cr1l	0.121403	0.162035	0.144655	0.154181	0.130558	0.0298964	0.012964	0.0219313	0	0.0179993	8	0.142567	0.0165582	6.35606e-07
P22935	Cellular retinoic acid-binding protein 2	Crabp2	0.0759824	0.0989352	0.180269	0.110514	0.120243	0	0	0	0	0	1	0.117189	0	0.000148059
P47934;H7BX88;B7ZDD7;F7BF80;A2AWJ5	Carnitine O-acetyltransferase	Crat	0.769904	0.757792	0.681246	0.894591	0.777132	1.98794	2.49554	2.08628	1.53967	2.05269	24	0.776133	2.03242	4.14103e-05
Q80YA8	Protein crumbs homolog 2	Crb2	0.0203683	0	0.0495145	0	0.0261787	0	0	0	0	0	3	0.0192123	0	0.0711144
Q8C7D2;Q8C7D2-2;Q8C7D2-3	Protein cereblon	Crbn	0.16552	0.168597	0.153274	0.172809	0.146084	0.0422456	0	0	0	0.283422	9	0.161257	0.0651336	0.12099
Q01147;Q62347;A0A087WRI6;Q01147-2	Cyclic AMP-responsive element-binding protein 1	Creb1	0.0526471	0.0694526	0.0653272	0.0537367	0.0836165	0	0	0	0	0	1	0.064956	0	3.10436e-06
P45481;F8VPR5	CREB-binding protein	Crebbp	0.00403971	0.00403655	0.00284928	0.000969641	0.00346968	0.00139236	0.0021778	0	0	0	2	0.00307297	0.000714032	0.011946
O88668;K4DI63	Protein CREG1	Creg1	0.0803367	0.114765	0.0767597	0.0882952	0.115601	0.535248	0.260228	0.658019	1.06134	0.580669	2	0.0951515	0.6191	0.00371712
Q91XD7	Cysteine-rich with EGF-like domain protein 1	Creld1	0.330636	0.41833	0.40146	0.450474	0.383641	0.150589	0.13539	0.168397	0.126866	0.21521	4	0.396908	0.15929	1.36223e-05
Q9CYA0	Cysteine-rich with EGF-like domain protein 2	Creld2	0.0308573	0.0239742	0.0399905	0.0302998	0.0277426	0.20668	0.181466	0.374075	0.315823	0.275533	2	0.0305729	0.270715	0.000137909
Q8CIT0	Corticoliberin	Crh	0	0.010262	0.0138277	0.0388879	0.0107808	0	0	0	0	0	2	0.0147517	0	0.0520405
Q60571	Corticotropin-releasing factor-binding protein	Crhbp	0.0966489	0.206863	0.186319	0.217998	0.216094	0	0	0	0	0	9	0.184785	0	3.90025e-05
P63254;A0A0G2JEK2	Cysteine-rich protein 1	Crip1	0.309564	0.293988	0.492062	0.492191	0.0909641	0	0	0	0	0	3	0.335754	0	0.00199773
Q9DCT8;A0A0G2JF37	Cysteine-rich protein 2	Crip2	4.03406	4.41274	4.84544	4.81423	5.48888	4.02547	3.67103	3.71927	5.20069	7.22364	12	4.71907	4.76802	0.947169
Q8JZR2		Crk	0.0826477	0	0.0935071	0.0910519	0	0	0	0	0	0	1	0.0534413	0	0.0404894
Q64010;Q5ND50;Q64010-2;F7D232;Q3TQV3	Adapter molecule crk	Crk	1.96109	3.98046	4.48764	3.93711	2.65536	0.840373	1.02616	1.52684	1.70879	1.34276	2	3.40433	1.28898	0.00277408
P47941	Crk-like protein	Crkl	1.26102	1.57186	1.83863	1.82153	1.30573	0.481474	0.541757	1.0604	1.02453	0.4446	15	1.55975	0.710551	0.00168862
Q9Z2L7;Q9Z2L7-2	Cytokine receptor-like factor 3	Crlf3	0.0308485	0.00417104	0.046198	0.0426819	0.0453632	0	0	0	0	0	4	0.0338525	0	0.00269801
E9PUW6;E9PUH6;Q80ZM8	Cardiolipin synthase (CMP-forming)	Crls1	0.173937	0.154549	0.125857	0.16044	0.128894	0	0	0	0	0	1	0.148735	0	2.30637e-07
Q6P1J1		Crmp1	32.0669	33.0162	30.5931	36.1142	34.5246	34.4213	34.4449	34.5364	38.4598	31.5472	6	33.263	34.6819	0.359334
P63154;E9PZS1	Crooked neck-like protein 1	Crnkl1	0.0426686	0.0381543	0.0406579	0.0299649	0.0380904	0	0.304088	0	0.365611	0.338591	8	0.0379072	0.201658	0.0837506
Q8CJ40;Q8CJ40-2;Q8CJ40-3;B7ZC90	Rootletin	Crocc	0.340438	0.274345	0.329402	0.335993	0.287398	0.254372	0.376827	0.00962303	0.0488856	0.0546557	48	0.313515	0.148873	0.0527532
Q9DC50	Peroxisomal carnitine O-octanoyltransferase	Crot	0.174434	0.173095	0.173324	0.169613	0.161776	0.106555	0.141556	0.213672	0.215957	0.155411	7	0.170449	0.16663	0.862504
Q8R555	Cartilage acidic protein 1	Crtac1	0.395925	0.541138	0.414048	0.505682	0.37642	0.0778691	0.0871165	0.121775	0.134051	0.228616	15	0.446643	0.129885	6.70412e-05
Q68ED7	CREB-regulated transcription coactivator 1	Crtc1	0.138174	0.216293	0.256496	0.192082	0.184931	0	0.0247778	0.0910858	0.0722609	0.0248023	6	0.197595	0.0425854	0.000313092
Q91X84;Q91X84-2	CREB-regulated transcription coactivator 3	Crtc3	0.0178067	0.0221075	0.0289181	0.0306077	0.0221959	0	0	0	0	0	2	0.0243272	0	7.02163e-06
Q9R194;P97784	Cryptochrome-2	Cry2	0.0296365	0.0395159	0.0266007	0.0231692	0.0308672	0	0	0	0	0	4	0.0299579	0	4.28792e-06
P23927	Alpha-crystallin B chain	Cryab	1.29118	1.37221	2.45594	0.978504	1.15771	0.0340769	0	0	0	0	10	1.45111	0.00681538	0.000537639
E9PYP8;Q9WVJ5	Beta-crystallin B1;Beta-crystallin B1B	Crybb1	0.157837	0.175949	0.17428	0.292252	0.24475	0	0	0	0	0	6	0.209014	0	3.7883e-05
Q8VHL5	Gamma-crystallin N	Crygn	0.0124968	0.0123921	0.0252427	0.0213134	0	0	0	0	0	0	1	0.014289	0	0.0112418
Q99KP3	Lambda-crystallin homolog	Cryl1	1.16442	1.03812	0.994711	0.940254	1.05053	0.0746714	0.0331485	0.0285072	0.287785	0.0407167	13	1.03761	0.0929658	3.31817e-07
O54983	Ketimine reductase mu-crystallin	Crym	33.5521	38.4482	33.2201	33.2148	29.2332	3.99269	3.39136	4.05957	3.84709	4.53364	22	33.5337	3.96487	4.00381e-08
P47199;A0A0A6YXR4;V9GXY8;A0A0A6YVS7;D3YUG9;D3Z2X0;D3YWU6;D3Z4Q4;A0A0G2JFU5	Quinone oxidoreductase	Cryz	1.26826	1.15772	1.58937	1.20025	1.09486	0.47904	0.577721	0.550117	0.541317	0.516248	18	1.26209	0.532889	3.42756e-05
Q921W4;D3YZD6;D3Z6I4;Q921W4-2;D3YU21;F7BGV1	Quinone oxidoreductase-like protein 1	Cryzl1	0.318037	0.243776	0.288816	0.253893	0.261185	0.383999	0.622352	0.642548	0.529192	0.369173	8	0.273141	0.509453	0.00396571
Q9CZU6	Citrate synthase, mitochondrial	Cs	63.2546	62.4476	57.561	63.0636	59.7266	49.9978	37.3179	46.1294	46.9786	43.3963	13	61.2107	44.764	0.000134356
Q9DBE0	Cysteine sulfinic acid decarboxylase	Csad	0.194014	0.192206	0.225422	0.183271	0.241823	0	0	0.0158663	0	0	12	0.207347	0.00317327	1.12894e-07
Q91W50;Q8JZN2;A0A0G2JF72;A0A0G2JE62;A0A0G2JDJ7	Cold shock domain-containing protein E1	Csde1	1.83308	1.96499	1.85904	1.72359	1.99492	1.51845	1.69588	1.48879	1.08595	1.00304	34	1.87513	1.35842	0.00665064
Q9ERK4;E9Q1T9;F6ZEW4;E9QAX7;F7D1H9	Exportin-2	Cse1l	6.92303	4.3471	7.34194	5.19999	7.77304	4.29469	7.36842	8.24214	8.44063	7.74813	40	6.31702	7.2188	0.394178
P09581	Macrophage colony-stimulating factor 1 receptor	Csf1r	0.0326903	0.0259802	0.0293932	0.0461701	0.0271274	0.00804112	0.00474064	0.285049	0.0428229	0.0340227	5	0.0322722	0.0749353	0.445436
P41241	Tyrosine-protein kinase CSK	Csk	0.396089	0.392925	0.332258	0.395695	0.408525	0.101792	0.0796577	0.126935	0.119034	0.224577	10	0.385098	0.130399	1.86219e-05
Q80X68	Citrate synthase	Csl	0.0266372	0.0299719	0.044447	0.0387829	0.035943	0	0	0	0	0	2	0.0351564	0	3.79578e-06
Q923L3;Q923L3-2;Q80T79-2	CUB and sushi domain-containing protein 1	Csmd1	0.0260091	0.032008	0.0234548	0.03605	0.0265983	0.00677476	0.0023952	0	0	0.00184175	10	0.0288241	0.00220234	7.04143e-06
V9GX34		Csmd2	0.0412451	0.04808	0.0412725	0.0590212	0.0466787	0.0169004	0.0162128	0.0248133	0.00550419	0.0129477	23	0.0472595	0.0152757	0.000102782
Q80T79;E9PWJ0;Q80T79-1;F6TRD7	CUB and sushi domain-containing protein 3	Csmd3	0.0174635	0.0258546	0.0206067	0.0162169	0.0200168	0.0103305	0	0	0	0.0148961	10	0.0200317	0.00504533	0.00306733
Q8BK63;E9Q4G7;E9PWB2;Q8BK63-2;H7BXB1;E9Q3W1;E9Q2U6;F6YBC9	Casein kinase I isoform alpha	Csnk1a1	0.963905	1.15797	1.08716	1.04123	1.07212	1.36417	1.57485	2.09727	1.83166	0.984786	15	1.06447	1.57055	0.0310787
Q9DC28;Q9DC28-2;F7A4U8;F6VU53	Casein kinase I isoform delta	Csnk1d	1.30273	1.54989	1.09517	1.6222	1.39464	0.441952	0.395569	0.173756	0.260316	0.720237	9	1.39293	0.398366	6.74214e-05
Q9JMK2;Q3TYE1;A8Y2Z9;A8Y2Z5;A9J9D8	Casein kinase I isoform epsilon	Csnk1e	0.18915	0.246253	0.156757	0.205881	0.205424	0.12159	0.0389099	0	0	0	7	0.200693	0.0321	0.000293134
Q8BTH8;Q6P2B2	Casein kinase I isoform gamma-1	Csnk1g1	0.506253	0.536484	0.432204	0.522953	0.536569	0.824931	0.677783	0.84556	0.72958	0.731076	9	0.506893	0.761786	0.000130049
Q8BVP5;Q99K78	Casein kinase I isoform gamma-2	Csnk1g2	0.0365221	0.0773007	0.0788132	0.0626058	0.036676	0.162215	0.1381	0.129485	0.121557	0.0980141	4	0.0583836	0.129874	0.000937497
Q8C4X2	Casein kinase I isoform gamma-3	Csnk1g3	0.209848	0.216962	0.16164	0.219327	0.225542	0.477631	0.384635	0.211116	0.257374	0.243924	6	0.206664	0.314936	0.0688481
Q60737;A2ANR6;Q6NSS6	Casein kinase II subunit alpha	Csnk2a1	5.0366	4.85769	5.02463	4.83251	6.1174	8.11571	7.4642	7.65387	7.1141	6.73566	24	5.17377	7.41671	0.00015483
O54833	Casein kinase II subunit alpha	Csnk2a2	1.80374	1.86331	1.27754	1.57918	2.03972	4.48177	3.43443	3.17288	4.52692	3.87373	21	1.7127	3.89795	8.90327e-05
P67871;G3UXG7;G3UZA4;G3UZJ5;G3UZX4;G3UWU5	Casein kinase II subunit beta	Csnk2b	4.19855	5.32316	4.97776	5.609	4.42502	3.40541	2.86016	2.63014	2.9928	2.905	5	4.9067	2.9587	0.000164153
Q8VHY0;Q8VHY0-3;Q8VHY0-2	Chondroitin sulfate proteoglycan 4	Cspg4	0.278557	0.401277	0.407859	0.447567	0.362199	0.0159338	0	0.0128491	0.00611883	0.00517644	54	0.379492	0.00801563	1.22685e-06
Q71M36-2;Q71M36-3	Chondroitin sulfate proteoglycan 5	Cspg5	2.67017	2.9053	2.52401	3.07473	2.91298	0.289612	0.29728	0.133423	0.406624	0.321095	2	2.81744	0.289607	1.11542e-08
Q71M36;Q71M36-4	Chondroitin sulfate proteoglycan 5	Cspg5	0.161127	0.083338	0.112849	0.144522	0.24324	0	0.0556627	0.0119457	0.0912588	0.135727	2	0.149015	0.0589188	0.0406546
P97315	Cysteine and glycine-rich protein 1	Csrp1	4.77749	5.41631	6.67398	5.77963	7.56	0.0327483	0.283729	0.560883	0.298705	0.33042	8	6.04148	0.301297	2.78827e-06
P97314	Cysteine and glycine-rich protein 2	Csrp2	0.074341	0.0704391	0.124133	0.0194508	0.0259894	0	0	0	0	0	3	0.0628707	0	0.0105956
P21460;A2APX3	Cystatin-C	Cst3	2.20678	2.59594	3.07578	3.06444	3.20342	0.252663	0.208181	0.151785	0	0	8	2.82927	0.122526	6.76147e-07
Q62426	Cystatin-B	Cstb	3.20243	5.00191	4.18756	4.17296	3.66048	0.980493	1.32078	1.18352	1.28788	1.28977	5	4.04507	1.21249	1.55261e-05
Q99LC2;A2APA3	Cleavage stimulation factor subunit 1	Cstf1	0.165806	0.170493	0.170239	0.274762	0.175355	0.125108	0.0829494	0	0.024342	0.0264999	8	0.191331	0.0517798	0.00198172
Q8BIQ5;Q8BIQ5-2;A2AEK1;A2AEJ8	Cleavage stimulation factor subunit 2	Cstf2	0.0857881	0.0911274	0.125837	0.0884073	0.084933	0.062711	0.0798454	0.0339528	0.0929784	0.0333172	5	0.0952186	0.060561	0.0412916
A2AEK3		Cstf2	0.113905	0.147548	0.152165	0.188524	0.118777	0	0	0	0	0	0	0.144184	0	4.96325e-06
Q8C7E9	Cleavage stimulation factor subunit 2 tau variant	Cstf2t	0.0139449	0.0272542	0.0300663	0.0258743	0.026567	0	0.0086451	0.0123586	0	0	5	0.0247413	0.00420073	0.00068792
Q99LI7	Cleavage stimulation factor subunit 3	Cstf3	0.201475	0.208942	0.245207	0.171932	0.227923	0.486834	0.698282	1.02259	0.708905	0.649856	12	0.211096	0.713293	0.000445254
E9PY90;H3BK44;H3BKH2;H3BJS0;Q8R311;H3BKL6;H3BJI6;H3BK48;E9Q3S2;H3BL19;H3BJ71;H3BJS5;H3BJ35;H3BJY7	cTAGE family member 5	Ctage5	0.130001	0.145847	0.14449	0.134054	0.109468	0.482131	0.39339	0.393453	0.347474	0.514127	17	0.132772	0.426115	1.50129e-05
O88712;O88712-2	C-terminal-binding protein 1	Ctbp1	5.31748	5.14648	4.85567	5.20827	4.57912	4.09525	4.58378	4.51108	3.41958	5.20464	4	5.0214	4.36287	0.0767027
P56546;Q91YZ2;P56546-2;E9PWQ9;E9Q0T4	C-terminal-binding protein 2	Ctbp2	0.273443	0.187847	0.305642	0.183787	0.187505	0.295924	0.11769	0.0452908	0.306742	0.194716	9	0.227645	0.192072	0.54796
Q5SUQ9;Q5SUQ9-3;Q5SUQ9-2;E0CXE7	CST complex subunit CTC1	Ctc1	0.0290175	0.0373423	0.0363093	0.0361642	0.02599	0	0	0.00236368	0	0.00478957	6	0.0329647	0.00143065	1.38163e-06
Q61164	Transcriptional repressor CTCF	Ctcf	0.0267123	0.0260465	0.0371841	0.0257539	0.0222038	0.0145881	0.00746674	0.0254312	0.00884489	0.00764141	3	0.0275801	0.0127945	0.0083188
Q7TSG2;E0CZ13;Q7TSG2-2	RNA polymerase II subunit A C-terminal domain phosphatase	Ctdp1	0.0363204	0.0211151	0.0157355	0.0276037	0.0115224	0.0101422	0	0	0	0	5	0.0224594	0.00202845	0.00289304
P58466	Carboxy-terminal domain RNA polymerase II polypeptide A small phosphatase 1	Ctdsp1	0.0616542	0.0653739	0.06983	0.0885661	0.0598806	0	0	0	0	0	1	0.069061	0	9.3794e-07
Q8VCN5	Cystathionine gamma-lyase	Cth	0.0769262	0.0650957	0.0634063	0.0889072	0.0836459	0.0172436	0	0	0	0	3	0.0755963	0.00344872	2.3486e-06
Q6PEE2;E9Q1U6;Q6PEE2-2	CBP80/20-dependent translation initiation factor	Ctif	0.165665	0.244599	0.184742	0.158336	0.160683	0.117257	0.0607464	0.0357791	0.14134	0.162237	15	0.182805	0.103472	0.025202
P26231	Catenin alpha-1	Ctnna1	0.400702	0.353675	0.475576	0.497005	0.580685	0.312251	0.407901	0.192641	0.160812	0.130349	23	0.461528	0.240791	0.00953759
Q61301-2;Q61301;Q8BS72	Catenin alpha-2	Ctnna2	0.0462332	0.0506254	0.0488883	0.0594039	0.0495625	0.0474219	0.0465764	0.0389993	0	0.0414005	1	0.0509427	0.0348796	0.116846
Q61301-3;E0CXB9	Catenin alpha-2	Ctnna2	5.55513	5.38227	5.06561	4.94265	6.43783	6.87602	5.67557	5.46277	4.93389	5.55117	1	5.4767	5.69989	0.605218
Q65CL1	Catenin alpha-3	Ctnna3	0.0123377	0.0159482	0.00693763	0.0080558	0.00337087	0	0	0	0	0.0205221	8	0.00933002	0.00410443	0.293786
Q02248;E9Q6A9;F7BAC9;F7CRC6;D3YUH4;F6QZ47;D3Z5Q1;E9PW26;D3Z7S6	Catenin beta-1	Ctnnb1	6.0759	6.74263	5.9621	6.97317	6.30401	3.09616	3.19821	3.11965	2.55215	2.17698	33	6.41156	2.82863	1.24047e-06
Q9CWL8	Beta-catenin-like protein 1	Ctnnbl1	0.179541	0.15532	0.156126	0.19566	0.129884	0.146703	0.103972	0.163885	0.150893	0.107131	14	0.163306	0.134517	0.120903
P30999;E9Q986;D3Z7H6;E9Q907;E9Q905;E9Q8Z4;E9Q8Z9;D3Z2H2;E9Q901;E9Q904;G3X9V2;E9Q8Z6;E9Q8Z8;D3Z2H7	Catenin delta-1	Ctnnd1	0.472997	0.490363	0.460453	0.483475	0.506973	0.494408	0.679363	0.595559	0.518279	0.68117	1	0.482852	0.593755	0.0238406
O35927;E9QKH8;O35927-2	Catenin delta-2	Ctnnd2	1.5128	1.57271	1.18816	1.35198	1.18659	0.899572	0.756036	0.460832	0.361311	0.637464	46	1.36245	0.623043	0.000374481
P70698	CTP synthase 1	Ctps1	0.485243	0.482551	0.68836	0.518417	0.515648	0.515206	0.427841	0.257892	0.197737	0.328344	20	0.538044	0.345404	0.0232319
P70303;P70303-3;P70303-2;A2AEQ5	CTP synthase 2	Ctps2	0.0635986	0.0795787	0.0711395	0.0557999	0.0580001	0.0157951	0.0237507	0.0220533	0.0118916	0.0198098	9	0.0656234	0.0186601	1.13281e-05
Q62018;Q62018-3;Q62018-2	RNA polymerase-associated protein CTR9 homolog	Ctr9	0.00803049	0.0169767	0.020967	0.00977537	0.00669997	0.0318031	0.0238442	0	0.0183763	0.0289531	4	0.0124899	0.0205954	0.232625
G3X8T3;P16675;A2A5J8;A2A5J9;A2A5J6	Carboxypeptidase;Lysosomal protective protein;Lysosomal protective protein 32 kDa chain;Lysosomal protective protein 20 kDa chain	Ctsa	0.229833	0.314854	0.359954	0.369098	0.27964	1.32094	1.67486	1.86707	1.05694	1.15677	9	0.310676	1.41532	0.000105631
P10605	Cathepsin B;Cathepsin B light chain;Cathepsin B heavy chain	Ctsb	1.23301	1.4236	1.25357	1.14936	1.36797	11.5642	13.9516	7.50637	11.5201	11.663	8	1.2855	11.241	1.18938e-05
P97821;D3Z220	Dipeptidyl peptidase 1;Dipeptidyl peptidase 1 exclusion domain chain;Dipeptidyl peptidase 1 heavy chain;Dipeptidyl peptidase 1 light chain	Ctsc	0.0197965	0.0193227	0.0271429	0.0321093	0.0192603	0.00375787	0	0	0	0	1	0.0235263	0.000751574	3.12991e-05
P18242;F6Y6L6;F8WIR1	Cathepsin D	Ctsd	2.68162	3.0219	3.02691	3.23198	3.2163	23.7445	27.1567	21.8848	27.4027	20.5165	15	3.03574	24.141	3.39252e-07
Q9R013	Cathepsin F	Ctsf	0	0.0139533	0.0090343	0.0124967	0.0103356	0.066538	0.0343599	0.097853	0.0504236	0.0348536	4	0.00916397	0.0568056	0.00430086
A0A087WR20;P49935	Pro-cathepsin H;Cathepsin H mini chain;Cathepsin H;Cathepsin H heavy chain;Cathepsin H light chain	Ctsh	0.025434	0.0211514	0.0266344	0.057424	0.0186522	0	0	0	0	0	1	0.0298592	0	0.00283213
P06797	Cathepsin L1;Cathepsin L1 heavy chain;Cathepsin L1 light chain	Ctsl	0.0193175	0.0351562	0.0337037	0.0300055	0.024788	0.211122	0.169847	0.157974	0.184395	0.116841	2	0.0285942	0.168036	2.1845e-05
F6WR04;O70370	Cathepsin S	Ctss	0.0116413	0	0	0.0448243	0.0266225	0	0	0	0	0	2	0.0166176	0	0.0888256
Q9WUU7	Cathepsin Z	Ctsz	0.0659246	0.0648644	0.0994456	0.080761	0.0817791	0.0782872	0.168185	0.117365	0.085642	0.0308178	5	0.0785549	0.0960594	0.479395
Q60598;Q921L6	Src substrate cortactin	Cttn	2.31722	3.01602	3.81405	2.47509	2.83633	7.0011	6.83315	8.30908	6.58476	8.11389	23	2.89174	7.36839	7.29559e-06
B9EJA2;B9EJA2-5;B9EJA2-4;B9EJA2-2;B9EJA2-3;F6Q1W8;F7B1X5	Cortactin-binding protein 2	Cttnbp2	0.480955	0.520704	0.498472	0.550106	0.496888	0.666102	0.610083	0.938259	0.717174	0.875978	27	0.509425	0.761519	0.00419983
Q99J10	Cytoplasmic tRNA 2-thiolation protein 1	Ctu1	0.0307146	0.038344	0.0280379	0.04185	0.0281494	0	0	0.0163062	0	0	3	0.0334192	0.00326123	0.000113556
Q3U308;G3UXB4;D3Z2M0	Cytoplasmic tRNA 2-thiolation protein 2	Ctu2	0.0321118	0.039215	0.0391447	0.0493005	0.0368359	0	0	0	0	0	5	0.0393216	0	6.57206e-07
Q9CXX9	CUE domain-containing protein 2	Cuedc2	0.268197	0.390671	0.532714	0.408704	0.4423	0.0826782	0.116821	0.0390749	0.126749	0.13903	8	0.408517	0.100871	0.000164719
Q9WTX6;Q3TPM3;D3Z2H3;D3YUS8	Cullin-1	Cul1	0.991119	0.897527	0.84235	0.919254	0.951487	1.01851	0.661133	0.659095	0.637982	0.799355	38	0.920348	0.755214	0.0617008
Q9D4H8;Q9D4H8-2;E0CYT5;H7BX52	Cullin-2	Cul2	1.45278	1.46421	1.41447	1.40549	1.43247	0.719559	0.935368	0.822762	0.784988	0.788582	33	1.43388	0.810252	1.60642e-07
Q9JLV5;E9Q4T8;F6ZZK0;F6UY44;F6R0N8	Cullin-3	Cul3	2.21063	2.05	1.82352	1.90035	2.03962	1.50824	1.59808	1.56071	1.38022	1.62439	52	2.00482	1.53433	0.00035711
Q3TCH7;E9PXT5;F6UV36	Cullin-4A	Cul4a	0.282773	0.25286	0.263561	0.251577	0.294231	0.0749003	0.0808131	0.0657735	0.226827	0.0488416	17	0.269	0.099431	0.000953928
A2A432;E9PXY1;A2A432-2;J3QJX0	Cullin-4B	Cul4b	0.658083	0.962799	1.0432	0.929074	0.933711	0.565364	0.562625	0.237387	0.200834	0.591483	20	0.905373	0.431539	0.00241827
Q9D5V5;E9PV12;G3X914;E9Q6Z0;F8VQI6	Cullin-5	Cul5	1.92074	1.8652	1.79289	1.63378	1.51272	1.54274	1.47752	1.66003	1.63419	1.40833	41	1.74507	1.54456	0.0542942
Q8VE73;Q8VE73-3;E9Q6H4;F6Q1R4	Cullin-7	Cul7	0.0145407	0.0125163	0.0147144	0.0206896	0.0217364	0	0	0	0	0	11	0.0168395	0	1.60133e-05
E9QP09;S4R1Y1;Q80TT8;Q80TT8-4;Q80TT8-2;Q80TT8-3	Cullin-9	Cul9	0.073683	0.0833694	0.0908029	0.106206	0.0978771	0.00726798	0	0.00329908	0	0.0020147	24	0.0903877	0.00251635	3.52798e-07
D5MCW4;Q9CQ89;Q9CQ89-3	Protein CutA	Cuta	4.77824	0.0720746	0.066495	0.0680207	0.0270806	0.0111926	0	0	0	0.0193728	3	1.00238	0.00611308	0.322087
Q9D8X1;D3YY50;F8WHX2	Copper homeostasis protein cutC homolog	Cutc	0	0.012373	0.00996371	0.0137581	0.0109288	0	0	0	0	0	1	0.00940471	0	0.00482223
P70403;H3BJ26;H3BKT0;H3BJN3;P53564;E9QKE9;H3BK24;H3BLS0;H3BJQ9;P53564-2;P53564-3;H3BLJ7;H3BKF6;H3BL09;H3BJL7;P53564-4	Protein CASP;Homeobox protein cut-like 1;Homeobox protein cut-like	Cux1	0.13866	0.0402306	0.139206	0.155287	0.163823	0.197786	0.14533	0.0356699	0.0658394	0.132204	6	0.127441	0.115366	0.749733
Q9JHS9	Spliceosome-associated protein CWC15 homolog	Cwc15	0.207	0.149577	0.173429	0.0826703	0.290007	0.379585	0.430076	0.505238	0.450852	0.230572	5	0.180537	0.399264	0.00538605
Q8C5N3;B1AYU4;A2AK44;A2AK42;B1AYU7;Q8C5N3-2;J3QNR0;J3QM48	Pre-mRNA-splicing factor CWC22 homolog	Cwc22;Gm13695;Gm13697	0.129213	0.096795	0.168057	0.0277644	0.0214672	0.00382366	0	0	0	0	5	0.0886593	0.000764733	0.0150347
Q3TKY6	Peptidyl-prolyl cis-trans isomerase CWC27 homolog	Cwc27	0.0315504	0.0301421	0.0369159	0.0214914	0.0308405	0	0	0	0	0	3	0.0301881	0	1.93292e-06
Q8CI33;Q8CI33-2	CWF19-like protein 1	Cwf19l1	0.00910598	0.00875781	0.00755309	0.0107697	0.00856145	0	0	0	0	0	2	0.00894961	0	1.38682e-07
O35188	Fractalkine;Processed fractalkine	Cx3cl1	0.144413	0.216818	0.175445	0.24975	0.173265	0.303936	0.262145	0.199213	0.231195	0.492426	7	0.191938	0.297783	0.0897907
P97792;P97792-2;P97792-3	Coxsackievirus and adenovirus receptor homolog	Cxadr	1.13189	0.954714	0.833499	1.33951	1.48294	3.70395	3.18092	4.80144	3.13067	4.08656	15	1.14851	3.78071	4.69354e-05
Q9D1F0		Cxx1a	0.220376	0.326955	0.303096	0.373584	0.311815	0.210915	0.161353	0.102964	0.180785	0.190394	6	0.307165	0.169282	0.00212113
Q9WUE3;A0A0A6YY22	Cytochrome b561 domain-containing protein 2	Cyb561d2	0.0781551	0.0740551	0.0818251	0.100272	0.0772732	0.774871	1.31513	0.821512	1.05411	1.56043	1	0.0823162	1.10521	0.000128933
P56395;G5E850;E0CY88	Cytochrome b5	Cyb5a	3.97862	3.70747	4.19582	4.60338	4.76626	6.42763	6.47299	5.90672	7.25557	7.75036	7	4.25031	6.76265	0.00017173
Q9CQX2	Cytochrome b5 type B	Cyb5b	9.3161	9.80992	9.49357	9.84491	8.63998	14.3902	18.2715	15.5792	23.6855	25.5064	8	9.4209	19.4866	0.0018552
Q5SSH8;Q5SSH8-2	Neuferricin	Cyb5d2	0.111797	0.111094	0.117028	0.13015	0.121714	0.138266	0.0590389	0	0.0765951	0.0932924	3	0.118356	0.0734384	0.085053
Q9DB73;G3UZG6;Q9DB73-2;G3UXV8;G3UZ57	NADH-cytochrome b5 reductase 1	Cyb5r1	1.55546	1.84928	1.76168	1.53132	1.39581	10.3601	12.5497	10.2078	5.92473	7.30028	17	1.61871	9.26852	0.00019584
Q9DCN2;Q9DCN2-2;F2Z456;A0A0A0MQM3	NADH-cytochrome b5 reductase 3;NADH-cytochrome b5 reductase 3 membrane-bound form;NADH-cytochrome b5 reductase 3 soluble form;NADH-cytochrome b5 reductase	Cyb5r3	7.80989	9.88386	8.64706	9.2421	8.53981	22.2713	16.8261	16.801	14.2672	17.4627	23	8.82454	17.5256	0.000202043
Q3TDX8-5;Q3TDX8	Cytochrome b5 reductase 4	Cyb5r4	0.0840963	0.10957	0.0553239	0.0627239	0.0537057	0.00364892	0	0.0278068	0	0	5	0.073084	0.00629115	0.000506865
Q925G2;Q925G2-2	Cytochrome b reductase 1	Cybrd1	0.0919303	0.0873919	0.0832342	0.0520918	0.0923987	0	0	0	0	0	1	0.0814094	0	4.66604e-06
Q9D0M3;Q9D0M3-2	Cytochrome c1, heme protein, mitochondrial	Cyc1	17.3177	16.5575	16.0974	16.3579	16.54	13.1828	14.3184	17.12	8.58415	11.2866	15	16.5741	12.8984	0.0348334
P62897;G3UWG1;P00015	Cytochrome c, somatic	Cycs;Gm10108	137.174	129.757	151.45	120.227	141.458	186.552	209.283	163.701	238.048	193.256	9	136.013	198.168	0.0017084
Q7TMB8-2	Cytoplasmic FMR1-interacting protein 1	Cyfip1	0.00390292	0.00517842	0.00435983	0.00781776	0.00699794	0	0	0	0	0	1	0.00565137	0	7.14578e-05
Q7TMB8;E9PZS0;G3UZI5	Cytoplasmic FMR1-interacting protein 1	Cyfip1	1.05797	0.971443	1.04702	1.18768	0.99209	0.243492	0.276275	0.232966	0.200243	0.241293	2	1.05124	0.238854	3.39288e-08
Q5SQX6	Cytoplasmic FMR1-interacting protein 2	Cyfip2	8.74216	9.39984	8.54917	9.27951	8.56796	3.94648	3.82302	4.04133	4.83294	3.49422	5	8.90773	4.0276	1.40542e-07
Q9CX80	Cytoglobin	Cygb	1.68492	1.62734	1.57515	1.13561	1.44589	0.0128699	0	0	0	0	12	1.49378	0.00257397	3.42204e-07
Q9QXA1;H3BIV6;Q9QXA1-3;Q9QXA1-2	Cysteine and histidine-rich protein 1	Cyhr1	0.036751	0.0793402	0.0602398	0.0755747	0.0743099	0	0	0.0964268	0	0.0829254	4	0.0652431	0.0358704	0.245103
Q80TQ2;Z4YJJ5;Q80TQ2-2;Q80TQ2-3	Ubiquitin carboxyl-terminal hydrolase CYLD	Cyld	0.3254	0.375595	0.333211	0.290995	0.34508	0.06416	0.0711091	0.0379551	0.0616604	0.0595697	22	0.334056	0.0588908	7.3512e-08
Q8BKE6	Cytochrome P450 20A1	Cyp20a1	0.0387622	0.0355555	0.045959	0.0495557	0.0625556	0.0598776	0.0449016	0.0835443	0.0245196	0.0577911	4	0.0464776	0.0541268	0.497806
Q9JKY7;P24457;P24456;Q8CIM7;L7N463;Q6P8N9		Cyp2d22	0.281263	0.326262	0.290872	0.346392	0.327193	0.027693	0.0346448	0	0.0517026	0.0302758	11	0.314397	0.0288632	5.35786e-08
Q924D1;Q3UNV4;O54750;O54749;B1AWM4;B1AWM5		Cyp2j9	0.120516	0.172291	0.125425	0.197768	0.179202	0	0	0.212467	0.0699826	0	11	0.159041	0.05649	0.0482456
D3Z7F1;Q9DBX6	Cytochrome P450 2S1	Cyp2s1	0.343408	0.308808	0.392721	0.341637	0.287787	0.326793	0.31532	0.295931	1.07341	0.42875	4	0.334872	0.488042	0.334677
Q9WVK8	Cholesterol 24-hydroxylase	Cyp46a1	0.946326	1.16078	1.09133	1.44547	1.42726	0.838662	0.515361	0.68541	0.497525	0.62007	25	1.21423	0.631406	0.000984352
Q99N18;Q8VCA4;Q9EP75;G3UW81;G3UW78;Q99N17;Q99N16;Q99N19;B8JK07;Q3V1F1;Q8BGU0	Leukotriene-B4 omega-hydroxylase 3;Leukotriene-B(4) omega-hydroxylase 2	Cyp4f15;Cyp4f14;Cyp4f40;Cyp4f17;Cyp4f16;Cyp4f3	0.0308546	0.042491	0.0243933	0.0423069	0.0422367	0.00387095	0	0	0	0	6	0.0364565	0.000774191	1.4284e-05
Q6A152;A2A9Y7	Cytochrome P450 4X1	Cyp4x1	0.0573018	0.0762392	0.0474675	0.0699814	0.0672603	0.0586593	0.0407885	0.0879963	0.0586151	0.0453435	7	0.06365	0.0582805	0.593911
Q8K0C4	Lanosterol 14-alpha demethylase	Cyp51a1	0.256122	0.321437	0.286993	0.350645	0.286581	0.392386	0.571282	0.285798	0.600437	0.315951	12	0.300356	0.433171	0.0823188
Q60991	25-hydroxycholesterol 7-alpha-hydroxylase	Cyp7b1	0.236	0.210693	0.223859	0.219668	0.174272	0.0631156	0.0758407	0.0800717	0.116187	0.0872364	10	0.212899	0.0844903	1.38202e-05
Q8R4T1;G3UZZ7	Cystin-1	Cys1	0.216207	0.171471	0.159622	0.193452	0.138095	0	0	0	0	0	2	0.17577	0	1.15048e-06
D3YVS7;Q8K353	Cysteine-rich and transmembrane domain-containing protein 1	Cystm1	1.43109	1.47831	1.19677	1.53938	1.2145	0.0857855	0	0	0	0	2	1.37201	0.0171571	6.70582e-08
Q9QX11;Q3TZ02;A2A517;Q9QX11-2;B1AQE4	Cytohesin-1	Cyth1	0.275947	0.28727	0.169319	0.203581	0.157483	0.0191332	0.12759	0.0478217	0	0.134117	7	0.21872	0.0657322	0.00412236
P63034;Q99KH2;D3YU95;P63034-2;D3YU96;P63034-3;D6RCZ5;D3Z5C3	Cytohesin-2	Cyth2	0.806005	1.03965	0.876956	0.997065	0.897644	0.490976	0.459546	0.327399	0.223532	0.291989	11	0.923465	0.358689	2.6577e-05
O08967;H3BK81	Cytohesin-3	Cyth3	0.379884	0.31536	0.283652	0.299396	0.295696	0.121924	0	0.0886478	0.0451073	0.0458902	2	0.314797	0.060314	1.28635e-05
Q9D172	ES1 protein homolog, mitochondrial	D10Jhu81e	13.222	15.0993	14.176	12.3744	13.2349	20.3917	19.0087	16.9685	18.5657	18.8634	11	13.6213	18.7596	9.74027e-05
Q9Z1R4	Uncharacterized protein C6orf47 homolog	D17h6s53e	0.160958	0.15205	0.147621	0.154984	0.216108	0.267204	0.259452	0.324433	0.108287	0.347081	4	0.166344	0.261291	0.0609882
Q3TT38;B2KF54;B2KF52	Uncharacterized protein C6orf106 homolog	D17Wsu92e	0.0238249	0.0458807	0.0199294	0.0330814	0.0203004	0	0	0	0	0	2	0.0286033	0	0.000402834
Q8CIM3;E9QN44;A0A087WR78	D-2-hydroxyglutarate dehydrogenase, mitochondrial	D2hgdh	0.214871	0.196912	0.226811	0.192979	0.201554	0	0	0	0	0	11	0.206626	0	7.66354e-10
D3YZ21;F6ZGR6		D430041D05Rik	0.204717	0.222848	0.188998	0.264788	0.254657	0.0209867	0.0300727	0.0124334	0.0737384	0	27	0.227202	0.0274462	6.14552e-06
F7ATU7		D630045J12Rik	0.00476131	0.0076278	0.00678259	0.00596473	0.00588193	0	0	0	0	0	1	0.00620367	0	1.21188e-06
Q91YN0	Protein C12orf4 homolog	D6Wsu163e	0.163985	0.220378	0.172807	0.247508	0.246723	0.28603	0.114214	0.0857464	0.0950159	0.140214	14	0.21028	0.144244	0.143881
E9QLH9;Q571I4	Tyrosine-protein kinase SgK223	D8Ertd82e;Sgk223	0.0301982	0.0335509	0.0334977	0.0353651	0.0274441	0.00378093	0.00342362	0	0	0	3	0.0320112	0.00144091	8.06339e-08
Q8BPM0;Q8BPM0-2;Q8BPM0-3	Disheveled-associated activator of morphogenesis 1	Daam1	0.650862	0.616741	0.623924	0.635872	0.58398	0.694364	0.458761	0.551616	0.499263	0.610507	30	0.622276	0.562902	0.205205
Q80U19;Q80U19-2	Disheveled-associated activator of morphogenesis 2	Daam2	0.0519449	0.0394353	0.0545301	0.0494433	0.0523604	0	0	0	0.0280921	0.0135518	17	0.0495428	0.00832879	0.000159746
P97318-2;P97318;P97318-3;A0A0A0MQI4;F6VRL0;F2Z465;P97318-4;P97318-5;P97318-6;P97318-8	Disabled homolog 1	Dab1	0.0849583	0.0619543	0.0537544	0.0486029	0.0705145	0.0492405	0.0281677	0.0120643	0.0211082	0	3	0.0639569	0.0221161	0.00396557
Q3UHC7;F6RK07;A2AUX5;A2AUX3;B7ZD29;Q3UHC7-2;Q3UHC7-4;Q3UHC7-3;F6QQP6	Disabled homolog 2-interacting protein	Dab2ip	0.14831	0.153394	0.144034	0.193124	0.162798	0.0790629	0.0744312	0.0269924	0.0441667	0.0387335	17	0.160332	0.0526773	4.42759e-05
Q0PHV7	Dapper homolog 3	Dact3	0.182768	0.22012	0.1748	0.273022	0.22999	0.00745414	0	0	0	0.00526522	12	0.21614	0.00254387	2.11852e-06
P61804	Dolichyl-diphosphooligosaccharide--protein glycosyltransferase subunit DAD1	Dad1	3.02608	3.14923	3.19135	3.58463	2.90978	0.370521	0.237924	0.342302	0.613191	0.2265	3	3.17221	0.358088	2.75406e-08
Q62165	Dystroglycan;Alpha-dystroglycan;Beta-dystroglycan	Dag1	0.529086	0.490029	0.482337	0.537922	0.554407	0.998782	0.605564	0.85269	0.860776	0.7607	12	0.518756	0.815702	0.00206484
Q6WQJ1;S4R2M3	Sn1-specific diacylglycerol lipase alpha	Dagla	0.382805	0.406007	0.38665	0.427736	0.305153	0.0779774	0.0332118	0.0550051	0.0917838	0.0409693	30	0.38167	0.0597895	7.74671e-07
Q91WC9;F6QP10	Sn1-specific diacylglycerol lipase beta	Daglb	0.0961684	0.0667535	0.0911884	0.0789675	0.0619855	0.0425571	0.0581202	0.0206241	0.0226937	0.0857517	9	0.0790127	0.0459493	0.0434552
Q8VC30	Bifunctional ATP-dependent dihydroxyacetone kinase/FAD-AMP lyase (cyclizing);ATP-dependent dihydroxyacetone kinase;FAD-AMP lyase (cyclizing)	Dak	0.363859	0.418933	0.433009	0.509746	0.440504	0.416422	0.284954	0.280831	0.222939	0.179369	10	0.43321	0.276903	0.00971167
Q9ER88;G3X9M0;G3UWZ6;Q9ER88-2;G3UWM7;G3UWJ4;G3UZC0;G3UWR5;G3UYM6;G3UYP3	28S ribosomal protein S29, mitochondrial	Dap3	0.713671	0.654364	0.428585	0.53095	0.657877	1.44838	0.938815	0.674851	1.15418	1.46258	14	0.597089	1.13576	0.0097111
Q80YE7;Q80YE7-2	Death-associated protein kinase 1	Dapk1	0.0644288	0.0617428	0.0434296	0.0676956	0.0479262	0.0353545	0.00531266	0.00557022	0.0138158	0.0173738	13	0.0570446	0.0154854	0.000451974
O54784	Death-associated protein kinase 3	Dapk3	0.611236	0.295734	0.776545	0.807421	0.135707	0.712642	0.656025	0.630913	0.843011	0.599439	8	0.525329	0.688406	0.277269
Q922B2;Q8BJY7	Aspartate--tRNA ligase, cytoplasmic	Dars	3.72141	4.12119	3.78905	4.58668	3.90176	2.80663	3.23533	3.34431	4.16186	3.04749	33	4.02402	3.31913	0.0347885
Q8BIP0	Aspartate--tRNA ligase, mitochondrial	Dars2	0.0492461	0.0469034	0.0390392	0.0594474	0.0670607	0.252639	0.144524	0.185709	0.230101	0.189128	13	0.0523394	0.20042	6.20669e-05
Q9JII5;Q9JII5-2;Q3UGB5;D3Z4J1	DAZ-associated protein 1	Dazap1	0.292265	0.482027	0.56863	0.492647	0.460552	0.560912	0.4267	0.41622	0.544271	0.680698	6	0.459224	0.52576	0.347465
P31786;Q4VWZ5;D3Z563;M0QWU8	Acyl-CoA-binding protein	Dbi	3.84079	6.81574	10.8621	8.0931	6.0612	2.50111	2.60277	0.334748	2.72908	0.890564	2	7.13459	1.81165	0.00293384
Q9QXS6;Q9QXS6-3;Q9QXS6-2;F7CPL2	Drebrin	Dbn1	7.9696	8.11139	8.64704	9.04846	7.66491	7.80209	7.3729	7.74405	6.9471	8.28527	31	8.28828	7.63028	0.0844158
Q9CRD4	Dysbindin domain-containing protein 2	Dbndd2	0.102021	0.155052	0.131923	0.158675	0.106795	0	0	0	0	0	1	0.130893	0	3.82086e-06
Q62418;Q62418-3;Q62418-2	Drebrin-like protein	Dbnl	1.69027	2.62127	2.63987	2.61666	2.36724	3.0474	2.93598	2.99658	2.21106	2.76553	25	2.38706	2.79131	0.126461
Q923B1;D3YXA2	Lariat debranching enzyme	Dbr1	0.0685406	0.0839834	0.0664522	0.0890302	0.0794237	0	0	0	0.104687	0	3	0.077486	0.0209373	0.0295287
P53395	Lipoamide acyltransferase component of branched-chain alpha-keto acid dehydrogenase complex, mitochondrial	Dbt	1.64859	1.67097	1.70925	1.25665	1.75347	1.77697	2.01321	2.06362	1.67898	2.0132	23	1.60779	1.9092	0.0334522
Q91VU6;Q91VU6-2;D3Z4U8;D3YVR5;D3Z2V1;D6RCG5;D3YZ95;D3YZ04;D3YWI9;D6REI5	DDB1- and CUL4-associated factor 11	Dcaf11	0.137313	0.184492	0.186274	0.166046	0.170477	0	0.010984	0	0	0.0175259	11	0.168921	0.00570198	1.37968e-07
Q80T85	DDB1- and CUL4-associated factor 5	Dcaf5	0.0123449	0.00253063	0.0214642	0.0091287	0.0161092	0	0	0	0	0	3	0.0123155	0	0.00483472
Q9DC22	DDB1- and CUL4-associated factor 6	Dcaf6	0.0868336	0.113997	0.0855659	0.107703	0.0911522	0.00448538	0	0	0	0	11	0.0970503	0.000897075	1.92947e-07
P61963	DDB1- and CUL4-associated factor 7	Dcaf7	0.1927	0.419782	0.29357	0.316348	0.300463	0.212381	0.284557	0.0927082	0.18	0.147311	11	0.304573	0.183391	0.0364607
Q8N7N5;A0A0A6YWY2;A2AHY8	DDB1- and CUL4-associated factor 8	Dcaf8	0.06058	0.067363	0.0679161	0.085984	0.0860144	0.0396319	0.0177446	0.0234343	0	0.00994878	2	0.0735715	0.0181519	0.000179619
Q8BHC4;B0QZX9	Dephospho-CoA kinase domain-containing protein	Dcakd	1.34475	1.34532	1.22824	1.48794	1.32338	0.859373	0.471199	0.593457	0.512868	0.527511	16	1.34593	0.592882	1.45104e-05
P70211;P70211-2;P70211-3	Netrin receptor DCC	Dcc	0.127103	0.17041	0.139137	0.184008	0.143699	0.186147	0.11465	0.131163	0.141857	0.126475	25	0.152871	0.140058	0.451862
K3W4L8;Q9D1B8-2;Q9D1B8	Doublecortin domain-containing protein 2C	Dcdc2c	1.25491	1.06207	1.2481	0.799763	1.6801	1.39184	2.47872	1.44469	1.8031	1.42339	1	1.20899	1.70835	0.0826331
E9PVD3;F6TP58;F6PYJ6	Protocadherin-16	Dchs1	0.00811787	0.0146073	0.011216	0.0163641	0.0109739	0	0	0	0	0	16	0.0122559	0	2.98528e-05
Q9JLM8;Q8CCN4;Q80VB6;Q9JLM8-2;A0A0G2JGR9;A8IP62	Serine/threonine-protein kinase DCLK1	Dclk1	8.89778	8.83105	8.14611	9.29128	10.0106	9.53517	7.37009	8.72564	6.16756	6.60338	1	9.03537	7.68037	0.0909071
Q6PGN3-3;A0A0A6YX71;Q6PGN3-5;Q6PGN3-4;Q6PGN3;Q6PGN3-2;Q6PGN3-6;A0A0A6YWI6;A0A0A6YX33	Serine/threonine-protein kinase DCLK2	Dclk2	1.89634	2.42101	2.08095	1.70476	1.6732	0.929223	1.03105	1.14329	1.04337	0.625378	34	1.95525	0.954462	0.000286817
P28654	Decorin	Dcn	0.060478	0.059463	0.0817111	0.0385217	0.0482885	0	0	0	0	0	3	0.0576925	0	4.42166e-05
Q91YD3	mRNA-decapping enzyme 1A	Dcp1a	0.0788689	0.0983956	0.073293	0.0866716	0.0693581	0.231015	0.188657	0.0820316	0.115334	0.14661	10	0.0813174	0.15273	0.0286915
Q9DAR7;Q3TBW9;D6RFQ0	m7GpppX diphosphatase	Dcps	0.823882	0.755206	0.709685	0.80789	0.752241	0.015312	0.0920498	0.134463	0	0.0843857	9	0.769781	0.0652421	2.16581e-08
E9Q3M3;O08788;E9Q586;O08788-2;D3Z2M9;D3YYG9	Dynactin subunit 1	Dctn1	3.78078	3.88494	3.52788	3.96539	3.59171	3.60801	4.48494	3.68804	3.56226	3.39294	7	3.75014	3.74724	0.989222
Q99KJ8	Dynactin subunit 2	Dctn2	6.40834	7.94036	7.41348	7.31915	7.66253	11.5002	9.78741	12.0195	14.1114	15.675	23	7.34877	12.6187	0.00110017
Q9Z0Y1;E9Q919	Dynactin subunit 3	Dctn3	2.22239	2.59524	2.5083	3.55329	2.26461	3.05872	2.91202	4.79131	8.84249	4.30872	10	2.62877	4.78265	0.086699
Q8CBY8	Dynactin subunit 4	Dctn4	1.5425	1.49977	1.36723	1.45808	1.41486	1.15777	1.26826	1.1921	1.07264	1.05468	1	1.45649	1.14909	0.000271972
Q9QZB9;H3BJ75	Dynactin subunit 5	Dctn5	0.480647	0.60919	0.487696	0.612784	0.666338	0.801864	1.45189	1.21356	0.202674	1.08139	5	0.571331	0.950275	0.119685
D3Z6H3;Q9WUB4;D3Z4E5;F6XWI6	Dynactin subunit 6	Dctn6	0.435564	0.597128	0.582833	0.675851	0.627265	1.12324	1.04794	1.64498	0.553934	0.156114	4	0.583728	0.905241	0.248107
Q9QZ73;A0A0B4J1K8;A0A0G2JGV7;Q3UT23;A0A0G2JDM0;A0A0G2JEA2;A0A0G2JDN9	DCN1-like protein 1;DCN1-like protein	Dcun1d1	1.13785	0.799278	0.651553	0.740049	0.680831	0.498985	0.388403	0.647202	0.643219	0.453593	9	0.801911	0.52628	0.0267651
Q8BZJ7;G5E8Q6;Q8BZJ7-2;G5E8Q5;Q8BZJ7-4	DCN1-like protein 2;DCN1-like protein	Dcun1d2	0.281239	0.294047	0.283578	0.234514	0.318135	0	0	0.270594	0.162916	0.174263	6	0.282302	0.121555	0.0188305
Q8K0V2;D3YWG7	DCN1-like protein 3;DCN1-like protein	Dcun1d3	0.0444944	0.0452622	0.0655316	0.0392034	0.0356966	0	0	0	0	0	2	0.0460376	0	2.03223e-05
Q8C5X2;Q8CCA0;B7ZMU0	DCN1-like protein;DCN1-like protein 4	Dcun1d4	0.0436445	0.0148212	0	0.0432515	0.0558868	0	0	0	0	0	2	0.0315208	0	0.0160726
O88809;Q9CXL6;Q6PGI2	Neuronal migration protein doublecortin	Dcx	0.367786	0.39111	0.332318	0.505281	0.403746	0.672952	0.815611	0.983429	1.04218	1.1294	9	0.400048	0.928713	0.000295483
Q91X52;A2AC16	L-xylulose reductase	Dcxr	0.131757	0.13338	0.0903152	0.123144	0.133044	0	0	0.0276083	0	0	7	0.122328	0.00552167	2.44321e-06
Q9D9Z5;D3Z6F8	DET1- and DDB1-associated protein 1	Dda1	0	0	0	0	0	0.112271	0	0.230456	0.114203	0.119987	1	0	0.115383	0.0133021
Q9CWS0;D3YU15	N(G),N(G)-dimethylarginine dimethylaminohydrolase 1	Ddah1	9.24039	13.0412	12.7111	12.5441	12.589	9.57728	10.9322	12.0986	14.2758	8.24996	18	12.0252	11.0268	0.448367
Q99LD8;O08972;G3UZR0	N(G),N(G)-dimethylarginine dimethylaminohydrolase 2	Ddah2	0.280237	0.307198	0.462918	0.457411	0.277492	0.0941088	0.0936687	0.080175	0.142584	0.0916654	8	0.357051	0.10044	0.000378252
Q3U1J4	DNA damage-binding protein 1	Ddb1	2.05268	2.09688	1.96164	2.13844	1.93975	1.17686	1.50986	0.996984	1.12076	1.15552	53	2.03788	1.192	1.7878e-05
O88533;Q5SUV9	Aromatic-L-amino-acid decarboxylase	Ddc	0.207555	0.292857	0.238135	0.381461	0.254049	0	0	0	0	0.014795	10	0.274811	0.00295899	1.82588e-05
F8WHP5;E9QQ38;F8WIJ5;D6RH62		Ddhd1	0.179359	0.242923	0.212909	0.255053	0.221588	0.0513996	0.100084	0.0220497	0.0721655	0.0851759	3	0.222366	0.066175	3.45135e-05
Q80Y98;Q80Y98-2;Q80Y98-3	Phospholipase DDHD2	Ddhd2	0.513743	0.550107	0.518705	0.495805	0.563469	0.0988828	0.0876457	0	0.0138842	0.0222217	20	0.528366	0.0445269	3.55377e-08
A2ADY9	Protein DDI1 homolog 2	Ddi2	0.0596902	0.0606145	0.101515	0.0475859	0.0547022	0.0537887	0.0974207	0.0413019	0.0468067	0.0469799	7	0.0648215	0.0572596	0.602186
Q80TS7	Dendrin	Ddn	0.174775	0.271738	0.217689	0.184881	0.133927	0	0.0436836	0.183497	0	0	16	0.196602	0.0454361	0.00730949
O54734	Dolichyl-diphosphooligosaccharide--protein glycosyltransferase 48 kDa subunit	Ddost	1.92324	2.15725	2.05381	2.5788	2.20145	1.67851	2.89094	3.95006	3.13956	3.03035	14	2.18291	2.93788	0.0828731
Q03146;Q03146-2;G3UXE5;D6RII6;B0V2I0;B0V2H9;E9PW79;B0V2H8	Epithelial discoidin domain-containing receptor 1	Ddr1	0.0592354	0.0686469	0.0837538	0.0617163	0.0532625	0.0276185	0.0499549	0.0601657	0.0707068	0.0155856	11	0.065323	0.0448063	0.111316
Q80WW9;B0R015;F7AIJ1	DDRGK domain-containing protein 1	Ddrgk1	0.28258	0.29755	0.299778	0.32953	0.300267	0.173869	0.4887	0.383984	0.103027	0.847101	7	0.301941	0.399336	0.481709
O35215;G3UZN1	D-dopachrome decarboxylase	Ddt	0.879139	0.858344	0.796192	0.860875	0.731839	0	0	0.098013	0	0	4	0.825278	0.0196026	9.65641e-09
Q91VR5	ATP-dependent RNA helicase DDX1	Ddx1	2.8357	2.90278	2.58236	2.84014	3.02874	2.43552	2.2478	2.43689	2.53457	2.32995	33	2.83794	2.39694	0.00103417
Q3U741;Q501J6;Q501J6-2	Probable ATP-dependent RNA helicase DDX17	Ddx17	1.58357	1.6737	1.7192	1.73513	1.83099	1.98737	1.26709	1.55635	1.69588	1.60853	26	1.70852	1.62304	0.506407
Q8K363;F6ZX28	ATP-dependent RNA helicase DDX18	Ddx18	0.0141208	0.024706	0.0141484	0.00702526	0.0257087	0.0294231	0.0318198	0.0223328	0.0346743	0.0160872	6	0.0171418	0.0268674	0.0823323
Q61655;Q8R3C7;Q8BZY3	ATP-dependent RNA helicase DDX19A	Ddx19a;Ddx19b	1.06973	0.880126	0.960739	0.683937	0.935528	0.704632	0.621388	0.356	0.191637	0.454208	19	0.906012	0.465573	0.00426439
Q9JJY4	Probable ATP-dependent RNA helicase DDX20	Ddx20	0.00235146	0.00181421	0.00275537	0.00216228	0.00253607	0.00813234	0.0271202	0.0073593	0.0170256	0.0155555	1	0.00232388	0.0150386	0.00757087
Q9JIK5	Nucleolar RNA helicase 2	Ddx21	0.0892976	0.0939981	0.0800796	0.0666124	0.0917283	0.109296	0.018109	0.104351	0.071208	0.126065	10	0.0843432	0.0858058	0.942844
D3Z0M9		Ddx23	0.204666	0.16902	0.185371	0.197111	0.186158	0.0866239	0.0488803	0.0304956	0.0354676	0.0519002	15	0.188465	0.0506735	2.23427e-06
Q9QY15;Q9QY15-2	ATP-dependent RNA helicase DDX25	Ddx25	0.0334732	0.0222857	0.0105899	0.0278382	0.0520826	0.0165863	0	0	0	0.0293736	4	0.0292539	0.00919199	0.0583961
Q921N6;H3BLJ6;Q921N6-2	Probable ATP-dependent RNA helicase DDX27	Ddx27	0.00492574	0.00925436	0.0062085	0.00978134	0.00878845	0	0	0	0	0	3	0.00779168	0	3.47719e-05
Q9Z1N5;G3UXI6;D6RHT5;Q8VDW0-2	Spliceosome RNA helicase Ddx39b	Ddx39b	5.39592	5.51952	5.43658	6.45406	5.99759	2.94148	2.75069	3.32245	2.86223	4.26358	10	5.76074	3.22808	7.79943e-05
Q62167;Q61496;Q3V086	ATP-dependent RNA helicase DDX3X	Ddx3x	2.12791	2.18147	2.29229	2.14126	2.09826	1.15288	1.48822	2.17403	1.97452	1.65608	7	2.16824	1.68914	0.0306193
Q62095	ATP-dependent RNA helicase DDX3Y	Ddx3y	0.256803	0.219787	0.257215	0.299981	0.255134	0.218578	0.231471	0.202881	0.306482	0.17364	4	0.257784	0.22661	0.25739
Q91VN6	Probable ATP-dependent RNA helicase DDX41	Ddx41	0.0068269	0.00954111	0.00905633	0.0109417	0.00800521	0	0	0	0	0	1	0.00887424	0	1.35433e-06
Q810A7;Q810A7-2	ATP-dependent RNA helicase DDX42	Ddx42	0.349296	0.375528	0.338814	0.375832	0.386269	0.247265	0.124227	0.132272	0.144869	0.125794	22	0.365148	0.154886	3.08036e-05
Q569Z5;F8WHR6;Q569Z5-2	Probable ATP-dependent RNA helicase DDX46	Ddx46	0.325961	0.391111	0.393393	0.370624	0.342359	0.310506	0.100745	0.292533	0.0942372	0.148388	25	0.36469	0.189282	0.00697272
Q61656;Q8BTS0;S4R1I6;B1ARB9;B1ARC0;S4R1E3	Probable ATP-dependent RNA helicase DDX5	Ddx5	4.34469	4.359	4.31289	4.46374	4.77075	5.00757	4.49808	4.7978	4.71025	4.95222	28	4.45021	4.79318	0.0242741
Q99MJ9	ATP-dependent RNA helicase DDX50	Ddx50	0.107412	0.0949918	0.0450269	0.113968	0.119748	0.122384	0.0923637	0.0489664	0.0516356	0.076497	10	0.0962291	0.0783693	0.378219
Q6P9R1	ATP-dependent RNA helicase DDX51	Ddx51	0.012087	0.0149258	0.0125938	0.0166192	0.0126589	0	0	0	0	0	1	0.0137769	0	2.38092e-07
Q8K4L0	ATP-dependent RNA helicase DDX54	Ddx54	0.0058857	0.0067487	0	0.00528705	0	0	0	0	0	0	2	0.00358429	0	0.0419038
Q9D0R4;Q5SVX2	Probable ATP-dependent RNA helicase DDX56	Ddx56	0.00909333	0.0109938	0.0070826	0.0144037	0.0100889	0	0	0	0	0	2	0.0103325	0	2.6844e-05
P54823	Probable ATP-dependent RNA helicase DDX6	Ddx6	2.08885	2.00909	2.08232	2.19235	2.13292	1.43232	1.16198	0.976876	0.938947	0.893799	27	2.10111	1.08079	9.46126e-06
Q9CQ62	2,4-dienoyl-CoA reductase, mitochondrial	Decr1	1.49268	1.55766	1.3238	1.66533	1.67896	1.36478	1.4056	1.43208	1.1184	1.17594	11	1.54369	1.29936	0.0276403
Q99J78;G3X9U5;Q99J78-2	Differentially expressed in FDCP 8	Def8	0.0291544	0.0366362	0.042657	0.0384793	0.0336545	0	0	0	0	0	2	0.0361163	0	2.44827e-07
O09005	Sphingolipid delta(4)-desaturase DES1	Degs1	0.265186	0.266484	0.211986	0.205069	0.208656	0.0822895	0.127189	0.0823422	0	0	4	0.231476	0.0583642	0.000323915
Q7TNV0;E9Q8Y1;D3YVJ6	Protein DEK	Dek	0.445514	0.428805	0.43206	0.379037	0.333965	0.0304582	0.15185	0.177551	0.141813	0.0755268	8	0.403876	0.11544	2.95948e-05
Q8K382;A2ALU3;A2AUP6;D6RI65;D6RH88	DENN domain-containing protein 1A	Dennd1a	0.104929	0.11378	0.116286	0.153444	0.140299	0.0229549	0.0303575	0.00749327	0.0257547	0.0228297	16	0.125748	0.021878	5.70821e-06
E9Q8V6		Dennd4a	0.0153491	0.0154857	0.0168262	0.0138855	0.00749763	0.00453756	0.00968821	0	0.00493517	0.00497377	5	0.0138088	0.00482694	0.0039861
Q3U1Y4;Q3U1Y4-3;Q3U1Y4-2;F6RXE7;F6RPS8;F6W646	DENN domain-containing protein 4B	Dennd4b	0.0558236	0.0689041	0.0613134	0.075018	0.0660035	0.00177222	0.00515059	0	0.0224938	0	13	0.0654125	0.00588333	3.89751e-06
Q6PAL8	DENN domain-containing protein 5A	Dennd5a	0.049931	0.0432955	0.052308	0.0412022	0.0475777	0	0.018961	0.0321443	0.091208	0.0476172	10	0.0468629	0.0379861	0.584256
A2RSQ0;B8JKU3;E9Q0R9	DENN domain-containing protein 5B	Dennd5b	0.0733409	0.0669375	0.0778096	0.0943594	0.0659421	0.00869845	0	0.00202715	0.0119858	0	13	0.0756779	0.00454227	1.59532e-06
Q8BH65;Q8BH65-2;Q8BH65-3	Protein DENND6A	Dennd6a	0.0222262	0.0263813	0.0345477	0.0334074	0.0256909	0	0	0	0	0	3	0.0284507	0	2.14119e-06
Q9D9V7	Protein DENND6B	Dennd6b	0.0110348	0.015994	0.0280453	0.0331521	0.0138223	0	0	0	0	0	5	0.0204097	0	0.00147176
Q9CQJ6;E9Q0G1	Density-regulated protein	Denr	1.35628	1.27564	1.4363	1.09988	1.02795	0.814446	1.18066	1.38201	0.750484	0.664876	8	1.23921	0.958495	0.112783
P61460;Q6GQV2;P61460-2;E9QAT3;F6TK47;F6X8H7;D3Z7M7;A0A0G2JFM3;D3Z5Y4;E9PWF2;F6XIK0	DEP domain-containing protein 5	Depdc5	0.0229659	0.024097	0.0264566	0.0297591	0.024041	0.00931033	0.00574296	0	0	0.00441387	8	0.0254639	0.00389343	8.44147e-06
Q570Y9;Q570Y9-2;B2ZRS5;Q570Y9-3	DEP domain-containing mTOR-interacting protein	Deptor	0.0210768	0.0387955	0.0314566	0.0402885	0.0359289	0	0	0	0	0	3	0.0335093	0	1.0627e-05
Q99J56	Derlin-1	Derl1	0.399146	0.397887	0.431621	0.4508	0.404654	0.16606	0.086273	0.177597	0.127742	0.130552	6	0.416822	0.137645	4.93114e-07
Q8BNI4;J3QMQ7;J3QMF4;Q8BNI4-2	Derlin-2	Derl2	0	0	0	0	0	0.0100828	0.0145625	0	0	0.0180403	1	0	0.00853712	0.050215
P31001	Desmin	Des	0.0364133	0.0288557	0.0807477	0.0450833	0.0386833	0	0	0	0	0	5	0.0459566	0	0.000972999
O54786;O54786-2	DNA fragmentation factor subunit alpha	Dffa	0.0909112	0.0999256	0.113097	0.0503481	0.0396303	0	0.0103857	0.0220404	0	0	3	0.0787824	0.00648521	0.0013184
Q9Z2D3;D3YYP5;E9Q5V3;E9Q308	Non-syndromic hearing impairment protein 5 homolog	Dfna5	0.232719	0.203363	0.193764	0.238721	0.246473	0.0479515	0.040774	0.0924489	0.0861628	0.104246	10	0.223008	0.0743166	1.68299e-05
Q9Z2A7;F6UUI9;F6V8W6	Diacylglycerol O-acyltransferase 1	Dgat1	0.083307	0.0515884	0.0843316	0.0510689	0.0713115	0	0.0310225	0	0	0	3	0.0683215	0.00620449	0.000191965
Q6NS52	Diacylglycerol kinase beta	Dgkb	1.20113	1.19564	1.25173	1.17646	1.08794	0.298466	0.359521	0.269324	0.237313	0.128218	1	1.18258	0.258568	4.43852e-08
E9PUQ8;A0A087WP73;A0A087WP49;A0A087WQ75	Diacylglycerol kinase	Dgkd	0.133129	0.129185	0.12375	0.10091	0.106436	0.130309	0.120627	0.0807254	0.0629326	0.0895037	18	0.118682	0.0968195	0.158847
Q9R1C6;F2Z490	Diacylglycerol kinase epsilon	Dgke	0.453388	0.421465	0.403955	0.411974	0.429769	0.358685	0.566516	0.629853	0.574293	0.35956	11	0.42411	0.497782	0.241761
Q91WG7;Q8C413;F2Z409	Diacylglycerol kinase gamma;Diacylglycerol kinase	Dgkg	0.813413	0.754059	0.816276	0.719023	1.30972	1.12944	0.792134	0.449455	0.601297	0.659967	26	0.882498	0.726458	0.351882
D3YXJ0	Diacylglycerol kinase	Dgkh	0.393682	0.321419	0.324908	0.343455	0.314638	0.170797	0.126962	0.144684	0.112983	0.157439	22	0.33962	0.142573	3.75475e-06
D3Z2W1;D3YWQ0;D3Z519;S4R2G0;S4R215	Diacylglycerol kinase	Dgki	0.37731	0.506276	0.397963	0.46905	0.413287	0.198188	0.271871	0.207669	0.170213	0.150995	24	0.432777	0.199787	7.72351e-05
Q6P5E8;Q6P5E8-2;D6RI30;D6RFT1	Diacylglycerol kinase theta	Dgkq	0.214765	0.241774	0.189122	0.263713	0.207667	0.0689886	0.0550101	0.0770414	0.0384685	0.0569922	18	0.223408	0.0593002	3.72428e-06
A2AHJ7;Q80UP3;A2AHK0;D6RHK9	Diacylglycerol kinase;Diacylglycerol kinase zeta	Dgkz	0.76002	0.875832	0.767413	0.789574	0.679407	0.415514	0.4374	0.377992	0.390941	0.386353	26	0.774449	0.40164	3.63084e-06
Q9QX60-2;Q9QX60;Q504N4	Deoxyguanosine kinase, mitochondrial	Dguok	0.356728	0.256182	0.304025	0.341492	0.345115	0.407797	0.16479	0	0	0.194468	7	0.320709	0.153411	0.0631292
Q8VCH6	Delta(24)-sterol reductase	Dhcr24	0.0416934	0.0129298	0.0620209	0.0915324	0.0983109	1.62136	0.797124	0.93928	0.669841	1.19512	7	0.0612975	1.04455	0.000401271
O88455;D3Z7G1	7-dehydrocholesterol reductase	Dhcr7	0.133049	0.137732	0.177411	0.143179	0.146293	0.536453	0.406179	0.363068	0.728526	0.442657	3	0.147533	0.495377	0.000711152
Q9DBB8	Trans-1,2-dihydrobenzene-1,2-diol dehydrogenase	Dhdh	0.544665	0.476078	0.514116	0.414811	0.425913	0	0	0.0554718	0	0	10	0.475117	0.0110944	1.44665e-07
P00375	Dihydrofolate reductase	Dhfr	0	0.0211142	0.0615737	0.0463633	0.0439757	0.0305329	0	0	0	0	3	0.0346054	0.00610657	0.0507088
O35435;E9Q1V3;F6TCT7;D3YZY5;F6ZQJ5	Dihydroorotate dehydrogenase (quinone), mitochondrial	Dhodh	0.936676	0.935748	0.916132	0.847892	0.83017	1.06758	1.21697	0.969393	0.572849	1.14146	14	0.893324	0.99365	0.408916
Q3TXU5;F6W7I2	Deoxyhypusine synthase	Dhps	0	0.0329874	0.0363227	0.142616	0.0217694	0	0	0	0	0	3	0.046739	0	0.0961844
Q99L04	Dehydrogenase/reductase SDR family member 1	Dhrs1	1.3721	1.67699	1.74814	1.36921	1.62175	19.389	17.563	18.3913	10.7918	10.936	21	1.55764	15.4142	7.89174e-05
Q3U0B3;F2Z445	Dehydrogenase/reductase SDR family member 11	Dhrs11	0	0.0151571	0.0249338	0.0177241	0.0185254	0	0	0	0	0	1	0.0152681	0	0.00616758
Q5SS80;B0QZT2;Q5SS80-2;Q5SS84	Dehydrogenase/reductase SDR family member 13	Dhrs13	0.109423	0.126107	0.123933	0.142533	0.114728	0.0679462	0.0300142	0.0806008	0.0922828	0.0724516	7	0.123345	0.0686591	0.00180564
O88876;G5E8W9;O88876-2;B1ARS9	Short-chain dehydrogenase/reductase 3	Dhrs3	0.0305574	0.0107224	0.0157623	0.00614572	0.0222591	0.101559	0.0208902	0	0	0	3	0.0170894	0.0244899	0.722969
Q99LB2	Dehydrogenase/reductase SDR family member 4	Dhrs4	0.757049	0.730111	0.791585	0.620442	0.765477	0.460789	0.415508	0.639173	0.657268	0.46799	12	0.732933	0.528146	0.0078135
Q9CXR1	Dehydrogenase/reductase SDR family member 7	Dhrs7	0.274906	0.1717	0.174452	0.167211	0.168203	0.300161	0.960911	0.815038	0.369383	0.350706	8	0.191294	0.55924	0.0287309
Q99J47;Z4YKT6;Q99J47-2	Dehydrogenase/reductase SDR family member 7B	Dhrs7b	0.763305	0.847575	0.78085	0.766531	0.878451	0.903397	0.822648	0.703516	0.851737	0.934874	15	0.807342	0.843234	0.461232
A2ATU0	Probable 2-oxoglutarate dehydrogenase E1 component DHKTD1, mitochondrial	Dhtkd1	0.00245509	0	0.00213804	0.00409213	0.00281642	0	0	0	0	0	2	0.00230034	0	0.00851494
O35286;Q497W9;A0A0G2JG10;A0A0G2JGQ5	Pre-mRNA-splicing factor ATP-dependent RNA helicase DHX15	Dhx15	1.06643	1.10672	1.05034	1.13067	1.17447	0.283594	0.481139	0.382465	0.442742	0.445318	35	1.10573	0.407052	1.49799e-07
G3X8X0;Q05BH3		Dhx16	0.00317893	0.00441242	0.00547493	0.00565446	0.00603642	0	0	0	0	0	4	0.00495143	0	1.19697e-05
Q6PGC1	ATP-dependent RNA helicase Dhx29	Dhx29	0.0638484	0.0583952	0.0524762	0.0534957	0.0449161	0.0848876	0.0861872	0.0753573	0.0431327	0.0820694	15	0.0546263	0.0743268	0.0516083
Q99PU8-2;Q99PU8;A0A0G2JGL8;Q99PU8-3;A0A0G2JGL1;A0A0G2JE53;A0A0G2JEY7;A0A0G2JGY7;A0A0G2JEN9;A0A0G2JGU3	Putative ATP-dependent RNA helicase DHX30	Dhx30	0.406345	0.451029	0.364658	0.401349	0.388931	0.190297	0.23279	0.211395	0.205598	0.217245	38	0.402462	0.211465	1.97377e-06
Q8VHK9	ATP-dependent RNA helicase DHX36	Dhx36	0.203418	0.332313	0.195216	0.216537	0.229792	0.0579628	0.0349323	0.0249648	0.021826	0.0144741	22	0.235455	0.030832	4.95509e-05
Q80X98		Dhx38	0.00774975	0.00949165	0.00894633	0.013025	0.00925841	0	0	0	0	0	3	0.00969423	0	4.28331e-06
Q6P5D3;Q6P5D3-2;Q6P5D3-3;Q6P5D3-4;Q6P5D3-5	Putative ATP-dependent RNA helicase DHX57	Dhx57	0.0419687	0.0567655	0.051101	0.0432511	0.0305414	0.0231764	0.0501122	0.059967	0.0972106	0.0484629	18	0.0447255	0.0557858	0.412866
E9QNN1;A0A087WPL5;O70133-2;O70133;O70133-3;Q3UR42;A0A087WRT3	ATP-dependent RNA helicase A	Dhx9	2.2095	2.44245	2.12303	2.24765	2.24394	2.62575	1.56343	1.89209	1.99443	2.15671	57	2.25331	2.04648	0.288631
Q9JIQ3;A0A0G2JGS0;Q8R1D8;D3Z3K5;D3Z2Q3	Diablo homolog, mitochondrial	Diablo	0.0836565	0.0857613	0.0897276	0.0555928	0.0987121	0.577426	0.320439	0.319639	0.180068	0.545766	3	0.08269	0.388667	0.00369676
E9PV41;O08808;E9PXV7;Q6NS79;D3Z074	Protein diaphanous homolog 1	Diap1;Diaph1	0.154113	0.17202	0.176517	0.13155	0.161678	0.247882	0.343444	0.528437	0.425557	0.371132	20	0.159176	0.38329	0.00141209
Q6W4W7;O70566;E9Q4U7	Protein diaphanous homolog 2	Diap2;Diaph2	0.263006	0.146156	0.130251	0.141895	0.12557	0.0195951	0.0309259	0.00796393	0	0.0169871	21	0.161375	0.0150944	0.000522173
Q8R418;F8VQ54;Q8R418-2	Endoribonuclease Dicer	Dicer1	0.053298	0.0390159	0.0366044	0.0420835	0.0418859	0.00366957	0.00269041	0	0.0034373	0	2	0.0425775	0.00195946	8.02937e-07
Q8C9B9;Q8C9B9-3;Q8C9B9-2	Death-inducer obliterator 1	Dido1	0.00420856	0.0119272	0.0105574	0.00600187	0.0112045	0.00149125	0	0	0	0	4	0.0087799	0.000298251	0.000645888
Q9D0D4	Probable dimethyladenosine transferase	Dimt1	0.0236773	0.0171704	0.0364617	0.0331898	0.0294288	0	0	0	0	0	2	0.0279856	0	3.86161e-05
F8WI56;D3Z7D3;Q8BWT5;F7DDW0	Disco-interacting protein 2 homolog A	Dip2a	0.191732	0.201985	0.175998	0.196236	0.159411	0.031711	0.0336723	0.00674662	0.0322979	0.0336735	31	0.185072	0.0276203	1.54951e-07
Q3UH60;B2RQC7;D3Z5G8;Q3UH60-2	Disco-interacting protein 2 homolog B	Dip2b	0.595646	0.599579	0.515498	0.616669	0.59794	0.169214	0.214779	0.313665	0.20704	0.211568	44	0.585066	0.223253	2.01671e-06
B2RQ71;E9PWR4		Dip2c	0.473925	0.514791	0.478897	0.562987	0.528628	0.280712	0.26667	0.302096	0.277985	0.191985	4	0.511846	0.26389	9.15672e-06
Q91Z61;D3Z0Z5	GTP-binding protein Di-Ras1	Diras1	0.820957	0.552427	0.674966	0.790022	0.653732	0.237553	0.213149	0.489627	0.302005	0.124789	7	0.698421	0.273425	0.00061226
Q5PR73	GTP-binding protein Di-Ras2	Diras2	5.78557	5.26871	4.91052	5.81953	5.88254	5.81341	3.46929	2.88338	3.24244	3.94138	13	5.53337	3.86998	0.0163574
D6RI31;Q8BFQ6	Disrupted in renal carcinoma protein 2 homolog	Dirc2	0.156651	0.20386	0.202852	0.215222	0.151968	0.160465	0.184001	0.26296	0.253635	0.171756	2	0.186111	0.206563	0.44079
Q9CSH3	Exosome complex exonuclease RRP44	Dis3	0.0340162	0.025374	0.413941	0.0230864	0.0306547	0	0	0.00458437	0.00616815	0.0101628	7	0.105414	0.00418307	0.226033
Q8CI75;Q8CI75-2;A0A087WP08	DIS3-like exonuclease 2	Dis3l2	0.341537	0.382858	0.320102	0.391941	0.381847	0.102174	0.0667511	0.0487034	0.074505	0.0668005	22	0.363657	0.0717867	1.03247e-07
Q8CIP5;A3KGG1;A3KGG4;Q8CIP5-2	Protein dispatched homolog 2	Disp2	0.0153617	0.0182783	0.0128155	0.010932	0.0114612	0.0917659	0.0881852	0.093784	0.0656514	0.077447	13	0.0137697	0.0833667	1.28412e-06
Q80Y83;Q80Y83-7;Q80Y83-5;Q80Y83-3;Q80Y83-11;Q80Y83-15;Q80Y83-13;Q80Y83-9;Q80Y83-8;Q80Y83-6;Q80Y83-4;Q80Y83-2;Q80Y83-14;Q80Y83-12;Q80Y83-10	Dixin	Dixdc1	0.0296275	0.0180488	0.0151765	0.00945343	0.00891012	0.0161976	0.0326137	0	0.0386461	0	3	0.0162433	0.0174915	0.891558
Q9ESX5;B7ZCL7;F6YUI5;A2AN81;F6S1S5	H/ACA ribonucleoprotein complex subunit 4	Dkc1	0.352076	0.295458	0.325923	0.236684	0.323309	0.228781	0.255275	0.672982	0.262272	0.210217	19	0.30669	0.325905	0.835297
Q9QUN9	Dickkopf-related protein 3	Dkk3	0.282002	0.282906	0.212048	0.32909	0.259884	0	0	0	0	0	4	0.273186	0	5.3259e-07
Q8BMF4	Dihydrolipoyllysine-residue acetyltransferase component of pyruvate dehydrogenase complex, mitochondrial	Dlat	20.1423	20.7863	20.1974	19.5389	19.0347	27.0571	22.8877	22.4059	22.6604	25.243	30	19.9399	24.0508	0.00260545
E9QKB1;Q9R0Z9;E9PXD2;Q9R0Z9-2	Rho GTPase-activating protein 7	Dlc1	0.00920607	0.00855579	0.0141609	0.0279143	0.00801678	0	0	0.0732989	0	0	6	0.0135708	0.0146598	0.944393
O08749	Dihydrolipoyl dehydrogenase, mitochondrial	Dld	15.3644	13.0518	13.9884	13.2441	15.9544	23.1315	23.5748	28.386	31.5808	23.7169	26	14.3206	26.078	0.000163023
E9Q9H0;Q811D0;H7BWY4;Q811D0-2;Q811D0-3;S4R2T8;F6UDT8	Disks large homolog 1	Dlg1	1.36638	1.37832	1.08072	1.23019	1.47073	0.699359	0.752924	0.349153	0.362979	0.422756	6	1.30527	0.517434	9.62167e-05
D3Z3B8		Dlg1	0.071212	0.0849545	0.0759385	0.0880042	0.0828934	0	0	0	0	0	2	0.0806005	0	4.80083e-09
Q91XM9-7;Q91XM9;Q91XM9-2;E9Q2L2;Q91XM9-3;Q91XM9-6;Q91XM9-4;D3YUZ8;D3YWU0;Q91XM9-5	Disks large homolog 2	Dlg2	3.52885	3.58648	3.6215	3.83093	3.71078	1.57079	1.37284	1.55072	1.61121	1.47371	5	3.65571	1.51585	1.07746e-09
P70175;Q52KF7;A2BEE9;A2BEF2	Disks large homolog 3	Dlg3	3.43329	3.803	3.4347	3.43642	3.31297	1.84569	1.87521	1.71869	1.57291	1.89095	43	3.48408	1.78069	1.7529e-07
Q62108;Q62108-3;Q62108-2;G3UZL5;B1AR31;E9PXG2;E9Q3Z8;F6TPQ6;J3KMS4	Disks large homolog 4	Dlg4	7.29788	8.28143	8.1747	8.41062	7.31931	3.91774	3.88078	3.62691	2.95256	2.32877	41	7.89679	3.34135	2.70089e-06
F6YZU5;E9Q9I2;E9Q9R9		Dlg5	0.0112011	0.00874988	0.0116409	0.0103855	0.00698609	0.0143422	0.0249506	0.0263197	0.0312923	0.0192029	3	0.00979268	0.0232215	0.00232805
Q9D415;Q9D415-2;D3Z709;Q9D415-3;Q9D415-4;Q3UVU8;D3Z6F4;Q9D415-5;Q9D415-6	Disks large-associated protein 1	Dlgap1	1.08459	1.15253	1.13646	1.00519	1.05291	0.618201	0.418955	0.493087	0.442139	0.461469	11	1.08634	0.48677	8.43995e-07
Q8BJ42;Q8BJ42-2	Disks large-associated protein 2	Dlgap2	0.549513	0.607345	0.581389	0.627567	0.675256	0.151258	0.173031	0.162712	0.146891	0.155169	1	0.608214	0.157812	3.09738e-08
Q6PFD5;B1AS06	Disks large-associated protein 3	Dlgap3	0.699576	0.770047	0.758315	0.734428	0.674178	0.128848	0.129744	0.0816509	0.0789504	0.128445	28	0.727309	0.109528	2.36575e-09
B1AZP2-2;B1AZP2;B7ZNS2;B1AZP2-3;I1E4X0;F6YMR0;E9PUF2;H3BJD4;H3BJW9	Disks large-associated protein 4	Dlgap4	0.658427	0.696872	0.617238	0.804338	0.66433	0.683704	0.527795	0.459213	0.473398	0.608464	26	0.688241	0.550515	0.0314267
Q9D2G2;Q9D2G2-2	Dihydrolipoyllysine-residue succinyltransferase component of 2-oxoglutarate dehydrogenase complex, mitochondrial	Dlst	6.87859	7.15972	6.77823	7.11249	6.80337	18.9875	22.4387	27.8648	26.2431	18.3474	20	6.94648	22.7763	3.24369e-05
Q9JI44;Q9JI44-2	DNA methyltransferase 1-associated protein 1	Dmap1	0.09678	0.0990947	0.115878	0.0876613	0.102382	0.0765227	0.0707241	0	0.057914	0.0949342	6	0.100359	0.060019	0.0429313
P11531	Dystrophin	Dmd	0.0922857	0.0871511	0.0990204	0.106597	0.0836141	0.0496756	0.0444387	0.0178173	0.0117172	0.00988618	17	0.0937337	0.026707	9.95001e-05
Q9WV69;Q9WV69-3;Q9WV69-2;Q9WV69-4	Dematin	Dmtn	0.883898	0.794409	1.0454	0.672271	0.892126	1.43147	1.24645	1.06264	0.929804	0.979204	11	0.85762	1.12992	0.0400127
Q08274;E9Q6J8	Dystrophia myotonica WD repeat-containing protein	Dmwd	0.371065	0.394505	0.320093	0.373001	0.429611	0.236699	0.00593913	0.182639	0.104327	0	17	0.377655	0.105921	0.000642914
Q6PNC0;F8WGX5	DmX-like protein 1	Dmxl1	0.134725	0.146186	0.113882	0.147202	0.096312	0.204794	0.22572	0.291325	0.619828	0.155495	42	0.127661	0.299432	0.073965
Q8BPN8;Q8BPN8-2;B0V2P5;F6RYL8;B0V2P6;Q8BPN8-3;D6RFA6	DmX-like protein 2	Dmxl2	3.19755	3.31914	3.0227	3.1129	3.04428	2.79717	2.58361	2.4991	2.62552	2.52518	131	3.13931	2.60612	0.000107306
B9EJR8;B2RY24	Dynein assembly factor 5, axonemal	Dnaaf5	0.0146545	0.00907365	0.0160067	0.018724	0.00708612	0	0	0	0	0.00201138	3	0.013109	0.000402277	0.000435384
F7ABZ6;D3YYQ8		Dnah10	0.00561421	0.00469077	0.0026375	0.00232442	0.00372852	0.0083539	0.00894184	0.1006	0.18475	0.0227551	8	0.00379908	0.06508	0.113247
E9Q0T8;L7N1Y0;A0A087WR13		Dnah7a;Dnah7b;Dnah7c	0.0070288	0.00299358	0.0075048	0.00387109	0.00481149	0.0345439	0.0916376	0.124555	0.0926203	0.0446582	4	0.00524195	0.0776029	0.00250714
B1AR51;Q5SX07;F7DC70		Dnah9	0.0168704	0.0177913	0.0156608	0.0138586	0.0138204	0.0136062	0.00707357	0.00851101	0.0195031	0.0101992	6	0.0156003	0.0117786	0.143314
P63037;B1AXY1;B1AXY0;B1AXX9	DnaJ homolog subfamily A member 1	Dnaja1	4.08016	3.8077	3.73924	3.42341	3.88178	4.94953	4.28094	4.58329	4.43304	4.22161	14	3.78646	4.49368	0.00301985
Q9QYJ0	DnaJ homolog subfamily A member 2	Dnaja2	3.98226	3.88151	4.6392	3.69565	4.19181	7.10194	6.81098	8.36565	8.91245	6.8502	22	4.07809	7.60824	6.03828e-05
Q99M87;Q99M87-3;Q99M87-2	DnaJ homolog subfamily A member 3, mitochondrial	Dnaja3	0.672799	0.662097	0.666627	0.722486	0.737547	1.3351	1.28829	1.22282	1.1738	1.09695	17	0.692311	1.22339	2.33186e-06
Q9JMC3;D3Z1U5	DnaJ homolog subfamily A member 4	Dnaja4	0.675623	0.648775	0.651122	0.622619	0.70063	1.00066	0.545888	0.61832	0.648531	0.544688	13	0.659754	0.671617	0.893387
Q9QYJ3	DnaJ homolog subfamily B member 1	Dnajb1	0.793097	0.848642	0.719692	0.802723	0.754467	0.226557	0.214893	0.116146	0.247622	0.199615	12	0.783724	0.200967	7.5048e-08
Q99KV1	DnaJ homolog subfamily B member 11	Dnajb11	1.16643	1.25439	1.28873	1.33598	1.26291	4.3256	3.80991	5.21125	4.80945	3.6196	10	1.26169	4.35516	6.6617e-06
Q9QYI4;Q8C4C9;D6RHR9	DnaJ homolog subfamily B member 12	Dnajb12	0.131072	0.161009	0.104377	0.0823701	0.16446	0.0976439	0.120623	0.113246	0.103248	0.0856757	6	0.128658	0.104088	0.187225
Q149L6;Q149L6-2;A0A0G2JFJ4;Q149L6-3	DnaJ homolog subfamily B member 14	Dnajb14	0.143682	0.167314	0.137281	0.145043	0.140591	0.0608709	0.0814561	0	0.0409999	0.0761351	6	0.146783	0.0518924	0.000305212
Q3TB24;Q9QYI5;Q9QYI5-2;A0A087WR37;A0A087WPZ9;A0A087WP03	DnaJ homolog subfamily B member 2	Dnajb2	0.750754	0.712526	0.716185	0.787592	0.641639	0.286336	0.414069	0.541043	0.411627	0.451589	7	0.721739	0.420933	0.000228154
Q9D832	DnaJ homolog subfamily B member 4	Dnajb4	0.810659	1.03949	0.949845	1.10378	1.05573	1.30607	1.67387	0.769893	1.21343	1.16984	12	0.991899	1.22662	0.164985
A2AG30;O89114	DnaJ homolog subfamily B member 5	Dnajb5	0.447972	0.51578	0.571322	0.435766	0.393301	0.42058	0.423645	0.274487	0.328631	0.233218	13	0.472828	0.336112	0.0247024
O54946;F6YRQ2	DnaJ homolog subfamily B member 6	Dnajb6	0.831902	0.733682	0.731119	0.706195	0.563575	0.517621	0.343566	0.0318928	0	0.101221	3	0.713295	0.19886	0.00148671
Q9DC23	DnaJ homolog subfamily C member 10	Dnajc10	0.0770653	0.0805598	0.091352	0.0846327	0.105993	0.439051	0.381577	0.317565	0.374923	0.282	14	0.0879205	0.359023	9.94757e-06
Q5U458;E9Q8B3;A2A8D1	DnaJ homolog subfamily C member 11	Dnajc11	1.11538	1.05404	1.2165	1.12139	1.11324	1.43626	1.34167	1.36736	1.1471	0.876821	23	1.12411	1.23384	0.325044
G3X922;D4AFX7;A0A087WS25;A0A087WRC9;A0A087WSI0		Dnajc13	0.182977	0.207495	0.205223	0.21484	0.232731	0.370244	0.240184	0.202201	0.181512	0.226882	51	0.208653	0.244205	0.326954
Q921R4	DnaJ homolog subfamily C member 14	Dnajc14	0.00423685	0.00438509	0.00696522	0.00581703	0.00494628	0.304968	0.390892	0.593606	0.51984	0.507292	3	0.00527009	0.463319	1.93646e-05
Q80TN4;A2AS91	DnaJ homolog subfamily C member 16	Dnajc16	0.151645	0.132654	0.148835	0.134045	0.145526	0.11984	0.0443521	0.0778391	0.128995	0.0519163	15	0.142541	0.0845885	0.0112075
Q91WT4	DnaJ homolog subfamily C member 17	Dnajc17	0	0.0230198	0	0.013338	0.0209413	0	0	0	0	0.0166109	1	0.0114598	0.00332218	0.209295
Q9CQV7;G3X8S1;Q9CQV7-3;Q9CQV7-2;D3Z5K6	Mitochondrial import inner membrane translocase subunit TIM14	Dnajc19	0.724794	0.78885	0.770062	0.741564	1.06107	1.44947	1.14164	1.171	2.34215	2.37883	6	0.817268	1.69662	0.0145583
P54103;E9Q9H2;E9Q9H3;Q3TRX6	DnaJ homolog subfamily C member 2;DnaJ homolog subfamily C member 2, N-terminally processed	Dnajc2	0.17866	0.122949	0.17905	0.0331437	0.0492819	0.0199194	0.0215828	0.0175943	0.0120546	0	6	0.112617	0.0142302	0.0136034
A2A4A1;Q91ZF0;F7CGC9	DnaJ homolog subfamily C member 24	Dnajc24	0.0341369	0.0332581	0	0.0287812	0	0	0	0	0	0	2	0.0192352	0	0.0409927
Q8CFP6	DnaJ homolog subfamily C member 27	Dnajc27	0.1247	0.126366	0.161676	0.146474	0.16012	0.0683518	0.0554207	0	0	0.160545	6	0.143867	0.0568635	0.021413
Q91YW3	DnaJ homolog subfamily C member 3	Dnajc3	0.402699	0.312371	0.377145	0.251365	0.328746	0.924143	1.13974	0.874507	1.1141	1.25664	13	0.334465	1.06183	1.14636e-05
P59041	DnaJ homolog subfamily C member 30	Dnajc30	0.178716	0.198652	0.182644	0.225727	0.183231	0.036168	0	0	0	0.0756849	4	0.193794	0.0223706	9.40253e-06
P60904;A2AUE1	DnaJ homolog subfamily C member 5	Dnajc5	17.6273	18.8975	19.2805	21.4274	17.7579	10.6759	13.8062	18.1069	13.9122	26.8127	1	18.9981	16.6628	0.441144
Q80TZ3	Putative tyrosine-protein phosphatase auxilin	Dnajc6	4.44692	5.11215	4.8176	4.44504	4.76238	3.11976	2.7336	2.34633	2.59113	2.8303	2	4.71682	2.72422	3.85285e-06
Q9QYI3;F7BTP8;A2A5E1	DnaJ homolog subfamily C member 7	Dnajc7	0.582353	0.568536	0.58121	0.653307	0.430618	0.426304	0.278051	0.301505	0.342329	0.347279	17	0.563205	0.339093	0.000977479
Q6NZB0;A2ALF0;A2ALF3;F6TQL3;F7CXJ2;F6QIL6	DnaJ homolog subfamily C member 8	Dnajc8	0.606566	0.562611	0.64108	0.546275	0.650358	0.303579	0.156577	0.182484	0.349614	0.362986	9	0.601378	0.271048	0.000118338
Q91WN1	DnaJ homolog subfamily C member 9	Dnajc9	0.0937062	0.0981798	0.102093	0.0777978	0.0583131	0.0525241	0.073691	0.0968801	0.146721	0.170243	4	0.086018	0.108012	0.37686
Q05A62;Q05A62-2;D3YYU7;Q05A62-3;D6RHN1;D3YTL1	Dynein light chain 1, axonemal	Dnal1	0.581966	0.540895	0.593119	0.518629	0.632479	0.0486598	0.393551	0.0411553	0	0.124689	6	0.573418	0.121611	0.000279277
Q8JZM4;A0A087WSC4	Delta and Notch-like epidermal growth factor-related receptor	Dner	0.0653424	0.101976	0.0864042	0.114542	0.0872391	0.247536	0.12538	0.0893506	0.0885797	0.236477	8	0.0911007	0.157465	0.103722
P39053-4;P39053	Dynamin-1	Dnm1	68.019	73.7263	71.8519	67.4091	68.7337	37.7606	33.3491	30.4534	31.0203	34.557	1	69.948	33.4281	3.51754e-08
Q8K1M6;Q8K1M6-2;Q8K1M6-4	Dynamin-1-like protein	Dnm1l	18.3666	18.784	17.7419	17.5517	18.9812	17.3562	15.629	18.3356	16.5375	20.9437	4	18.2851	17.7604	0.597722
G3X9G4;P39054;F8WIV5;G3UXX2;G3UY64	Dynamin-2	Dnm2	3.15866	3.38324	3.1944	3.23304	3.42875	3.24765	3.19104	3.72973	3.05402	1.42279	0	3.27962	2.92904	0.402998
Q8BZ98;E9QLL2;Q8BZ98-2;F2Z460;E0CXZ8	Dynamin-3	Dnm3	3.00198	3.18153	2.79007	3.0182	3.36946	1.66922	1.31679	1.21732	1.27023	1.29573	37	3.07225	1.35386	8.04981e-07
P13864;J3QNW0;P13864-2	DNA (cytosine-5)-methyltransferase 1;DNA (cytosine-5)-methyltransferase	Dnmt1	0.00960375	0.00918773	0.00943254	0.00894518	0.00824166	0.00509713	0.00326101	0	0	0	4	0.00908217	0.00167163	0.000138261
O88508;G3UXY2;O88508-2;G3UZK0;G3UZH2;G3UX63;G3UZF8;G3UZN5	DNA (cytosine-5)-methyltransferase 3A	Dnmt3a	0.014293	0.0141256	0.0200518	0.0378576	0.0255867	0.00334234	0	0	0	0	4	0.022383	0.000668468	0.00124104
Q9Z2W0;Q3TVK3;Q8BPW9;A0A087WS31;A0A087WSE6;A0A087WRC1;A0A087WNX3;A0A087WSD3;A0A087WSU0	Aspartyl aminopeptidase	Dnpep	3.28628	3.47005	3.67412	3.77065	3.51295	0.480553	0.367841	0.363776	0.232704	0.224072	16	3.54281	0.333789	7.41595e-10
Q80VJ3	2-deoxynucleoside 5-phosphate N-hydrolase 1	Dnph1	0.0538276	0.0676091	0.11788	0.129228	0.0886569	0	0	0	0	0	3	0.0914403	0	0.00021525
Q99LB0;A2A4Y7;F7B2G8	Deoxynucleotidyltransferase terminal-interacting protein 1	Dnttip1	0.00626071	0.0123443	0.00987781	0.0181216	0.0101503	0	0	0	0	0	1	0.0113509	0	0.000400792
Q7TNF0;D3YYV2;H3BJT3;D3Z1K1	Double C2-like domain-containing protein alpha	Doc2a	0.0872166	0.228135	0.20351	0.164354	0.258712	0	0.0261408	0	0	0.0989097	7	0.188385	0.0250101	0.00168883
Q8BUR4;Q8BUR4-2	Dedicator of cytokinesis protein 1	Dock1	0.0705477	0.0543794	0.0610759	0.0694582	0.0703226	0	0	0	0	0	21	0.0651567	0	3.69454e-08
Q8BZN6;E9QM99;Q8BZN6-2;Q8BZN6-3;A0A087WRP5;A0A087WQ86;A0A087WQA1;Q8BLX9;A0A087WS26	Dedicator of cytokinesis protein 10	Dock10	0.104496	0.0815244	0.0973326	0.0795815	0.0850166	0.00488144	0.00232109	0	0	0.0295255	28	0.0895902	0.0073456	3.89421e-06
A2AF47	Dedicator of cytokinesis protein 11	Dock11	0.116668	0.0705268	0.117285	0.0808687	0.0930395	0.262253	0.314503	0.353106	0.58094	0.125379	4	0.0956775	0.327236	0.0147711
Q8CIQ7;F8VPQ1;F6VMI1;F6YXW9;F7CVM6	Dedicator of cytokinesis protein 3	Dock3	0.286536	0.341528	0.308737	0.362463	0.352346	0.266514	0.0974373	0.0986433	0.143886	0.146263	46	0.330322	0.150549	0.000732624
P59764	Dedicator of cytokinesis protein 4	Dock4	0.789812	0.78512	0.807708	0.766452	0.688762	0.380686	0.25525	0.271083	0.333025	0.357962	58	0.767571	0.319601	6.60401e-07
B2RY04	Dedicator of cytokinesis protein 5	Dock5	0.00189645	0.000815341	0.00241316	0.000425421	0.00139926	0	0	0	0	0	4	0.00138993	0	0.00466245
Q8VDR9;E9QPN7;Q8VDR9-2	Dedicator of cytokinesis protein 6	Dock6	0.00391998	0.00321665	0.00397921	0.00345613	0.00347802	0	0	0	0	0	5	0.00361	0	7.78567e-09
Q8R1A4;A2A9M5;Q8R1A4-2;E9PX48;A2A9M4;A2AW79;F6ZJ55;Q8C147	Dedicator of cytokinesis protein 7	Dock7	0.133797	0.147459	0.138864	0.147727	0.121614	0.170126	0.0678985	0.0855475	0.0722847	0.0759041	35	0.137892	0.0943521	0.0587831
E9QMR2		Dock9	0.00927838	0.00708317	0.00683575	0.00671856	0.00610379	0.00561883	0	0	0	0	1	0.00720393	0.00112377	0.00123772
Q8BIK4;Q8BIK4-2;F8VPN7;Q8BIK4-3	Dedicator of cytokinesis protein 9	Dock9	0.36131	0.326346	0.370041	0.314363	0.317237	0.222397	0.18614	0.208639	0.103007	0.145811	1	0.337859	0.173199	0.00015875
D3Z7J7;D3Z6Y9;Q99LN9-2;Q99LN9;D3YZM0	Deoxyhypusine hydroxylase	Dohh	0.015824	0.0601054	0.0858796	0.0970744	0.0768578	0	0	0	0	0	2	0.0671482	0	0.00147601
Q99KE3	Docking protein 4	Dok4	0.0286237	0.0325731	0.0248185	0.0270577	0.0279414	0	0	0	0	0	1	0.0282029	0	1.75483e-08
Q2MHE5;Q91ZM9	Docking protein 6	Dok6	0.0243808	0.0324802	0.0214652	0.0394463	0.0200866	0	0	0	0	0	4	0.0275718	0	6.77429e-05
Q8R2Y3	Dolichol kinase	Dolk	0	0.0104877	0.0136361	0.0108206	0.0124032	0.070936	0.0505137	0	0.0225925	0.035099	2	0.00946952	0.0358282	0.0644866
Q9JMF7;A2AWJ3	Dolichyldiphosphatase 1	Dolpp1	0.0526142	0.0357544	0.0933247	0.0534174	0.0900927	0.237485	0.138726	0.295576	0.174488	0.1329	2	0.0650407	0.195835	0.00423978
Q8BL99-6;Q8BL99;H7BWZ9;Q8BL99-5;A0A087WQ48;A0A0B4J1N8;Q8BL99-3;Q8BL99-2;A0A087WP61;A0A087WQM4;Q8BL99-4	Protein dopey-1	Dopey1	0.0124853	0.011817	0.0126611	0.0191001	0.0122448	0.00320644	0.00796071	0.00300253	0.00345882	0.00348339	9	0.0136617	0.00422238	0.000458417
Q3UHQ6;Q3UHQ6-2	Protein dopey-2	Dopey2	0.0247341	0.0258763	0.0213334	0.0214876	0.0215752	0.0056278	0.00559258	0.00726241	0.00774859	0.00554792	10	0.0230013	0.00635586	2.9066e-07
Q66L44;E9QP85;E9PW07	Protein Dos	Dos	0.153381	0.12477	0.172563	0.0831532	0.172853	0.300261	0.215057	0.147041	0.22167	0.40059	9	0.141344	0.256924	0.037978
Q8BPA8;Q8BPA8-2	Protein DPCD	Dpcd	0.0720875	0.0622378	0.0692404	0.0609188	0	0	0	0	0	0	3	0.0528969	0	0.00423067
Q9QX66;D3YYG6;D3YY44;Q9QX66-3;Q9QX66-2	Zinc finger protein neuro-d4	Dpf1	0.0128178	0	0	0.011342	0.00923179	0	0	0	0	0	1	0.00667831	0	0.0433346
Q61103;D3Z5N6;F8WIP7	Zinc finger protein ubi-d4	Dpf2	0.0760911	0.0396468	0.0311499	0.0170133	0.0494615	0.047289	0.0368153	0.0129725	0	0.0233624	4	0.0426725	0.0240879	0.189984
P58269-4;P58269-2;P58269;F7CL41;F7CPB1;P58269-3	Zinc finger protein DPF3	Dpf3	0	0.0269679	0.0317798	0.0394293	0.0158607	0	0.0452322	0	0	0.0436511	2	0.0228075	0.0177767	0.706122
Q5NCQ5	Diphthamide biosynthesis protein 1	Dph1	0.0283876	0.0295583	0.0370818	0.0590809	0.0619183	0	0	0	0	0	5	0.0432054	0	0.000332287
Q9CR25	Diphthamide biosynthesis protein 2	Dph2	0.0103863	0.0112943	0.0104535	0.0186387	0.0125327	0	0	0	0	0	2	0.0126611	0	3.64947e-05
A0A0G2JE69;Q8BG20;V9GXP1;Q9CWQ0	Diphthine synthase	Dph5	0.146284	0.138699	0.054016	0.0531145	0.0519652	0	0	0	0	0	2	0.0888159	0	0.0037017
Q9CYU6;A0A0A6YWH1;Q9CYU6-2	Diphthine methyltransferase	Dph7	0.0231777	0.0573265	0.0346172	0.0425038	0.0224813	0	0	0	0	0	3	0.0360213	0	0.000548759
O70152;A2BDX2;F8WII3	Dolichol-phosphate mannosyltransferase subunit 1	Dpm1	1.41797	0.671272	1.52932	1.34977	1.29029	2.42435	2.73107	1.08736	1.38958	2.18206	10	1.25172	1.96288	0.074121
Q9D1Q4	Dolichol-phosphate mannosyltransferase subunit 3	Dpm3	1.47104	1.3336	1.13126	1.46544	1.31871	0.0912987	0	0	0	0	2	1.34401	0.0182597	3.34113e-08
Q6NXK7;E9QN98;D3Z5I7	Inactive dipeptidyl peptidase 10	Dpp10	0.804123	0.908564	0.792482	1.0809	1.32095	0.122716	0.0772376	0.0298927	0.0297485	0.11194	25	0.981402	0.074307	1.92701e-05
Q99KK7	Dipeptidyl peptidase 3	Dpp3	1.47289	1.25906	1.38598	1.33584	1.40607	0.867184	0.555651	0.533186	0.337962	0.744168	26	1.37197	0.60763	5.28877e-05
Q80VM5;Q9Z218;Q5U4C2	Dipeptidyl aminopeptidase-like protein 6	Dpp6	7.37736	6.65833	6.35832	6.78775	7.19987	7.30991	6.94336	5.03445	4.28547	5.25498	2	6.87633	5.76563	0.106031
E9PWX1		Dpp6	0.0485086	0.0528021	0.0243852	0.0425289	0.0435638	0.00296569	0	0	0	0	2	0.0423577	0.000593138	2.7231e-05
Q9ET22	Dipeptidyl peptidase 2	Dpp7	0.078166	0.0827925	0.111612	0.103245	0.0936517	0.0487187	0.0225256	0.0226605	0.0370354	0.0470736	4	0.0938933	0.0356027	0.000121175
Q80YA7	Dipeptidyl peptidase 8	Dpp8	0.33788	0.228193	0.237158	0.247878	0.265793	0.082652	0.109581	0.0466392	0.0321993	0	16	0.263381	0.0542142	6.19945e-05
Q8BVG4;Q8BVG4-2	Dipeptidyl peptidase 9	Dpp9	0.296574	0.257473	0.256176	0.244844	0.255258	0.0900455	0.0881273	0.629205	0.155575	0.355017	21	0.262065	0.263594	0.988628
A6X919;A6X919-2;A6X919-3;P0CW70	Probable C-mannosyltransferase DPY19L1	Dpy19l1	0.150496	0.157406	0.117556	0.179675	0.157969	0.0475531	0.0630507	0.0549456	0.0227759	0	11	0.152621	0.0376651	6.92799e-05
Q71B07;F7D0Q0	Probable C-mannosyltransferase DPY19L3	Dpy19l3	0.0728062	0.0838821	0.0905362	0.0740594	0.0798363	0.0545271	0.0385032	0.144367	0.0824327	0.132532	7	0.080224	0.0904723	0.640936
Q99LT0	Protein dpy-30 homolog	Dpy30	0.260893	0.65684	0.50426	0.407212	0.396928	0.388493	1.05683	0.317836	1.43465	2.01065	3	0.445227	1.04169	0.105015
O08553	Dihydropyrimidinase-related protein 2	Dpysl2	134.28	131.827	130.691	149.806	132.954	115.956	87.7947	94.5454	125.019	112.145	51	135.912	107.092	0.00591454
Q62188	Dihydropyrimidinase-related protein 3	Dpysl3	35.8581	37.5565	35.5935	41.8297	40.7856	56.8658	53.5009	56.3663	53.0039	48.8106	1	38.3247	53.7095	4.38166e-05
O35098;Q3TMU8;O35098-2	Dihydropyrimidinase-related protein 4	Dpysl4	12.8944	13.721	11.9921	14.0806	14.7171	8.83012	7.28624	7.34975	8.6352	7.14912	30	13.4811	7.85009	1.32077e-05
Q9EQF6;Q3SYJ1	Dihydropyrimidinase-related protein 5	Dpysl5	21.5309	21.9416	20.2325	25.9936	24.8625	29.1554	22.055	25.6942	21.9307	24.442	41	22.9122	24.6555	0.339409
Q91WV0	Protein Dr1	Dr1	0.286993	0.313814	0.767337	0.729945	0.584127	0	0.174351	0.425396	0.481456	0.400488	4	0.536443	0.296338	0.115213
Q9D6N5;F6T9K1;D3YY09;D3YYC2;G3UXH5	Dr1-associated corepressor	Drap1	0.217747	0.280788	0.328737	0.331019	0.227962	0.145174	0.158286	0.13843	0.147304	0	3	0.277251	0.117839	0.00307887
P32233;F7BQ65	Developmentally-regulated GTP-binding protein 1	Drg1	0.5434	0.634313	0.481774	0.475358	0.544269	0.267018	0.152188	0.123478	0.295684	0.291663	15	0.535823	0.226006	0.000158328
Q9QXB9	Developmentally-regulated GTP-binding protein 2	Drg2	2.29098	2.37604	2.39546	2.4684	2.40868	2.31815	1.59508	1.31147	1.41226	1.88412	19	2.38791	1.70422	0.00590882
O35075	Down syndrome critical region protein 3 homolog	Dscr3	1.06078	1.68251	1.71576	1.82846	0.388473	0.144156	0.0285742	0.21477	0.225973	0.101936	9	1.3352	0.143082	0.00246968
Q61495;Q7TSF1;Q7TSF0;Q7TSF0-2	Desmoglein-1-alpha;Desmoglein-1-beta;Desmoglein-1-gamma	Dsg1a;Dsg1b;Dsg1c	0.0469625	0.0493035	0.0418464	0.0400232	0.0457579	0.0545857	0.0574987	0.0776024	0.143347	0.0303382	5	0.0447787	0.0726744	0.185736
Q7TMD7	Desmoglein-4	Dsg4	0.0188939	0.00815279	0.00793954	0.00683045	0.00412642	0	0	0	0	0	2	0.00918862	0	0.0066663
Q9CYC5;A2ACV5	Kinetochore-associated protein DSN1 homolog	Dsn1	0.0279217	0.0392526	0.0491313	0.0409759	0.0347022	0	0.0872421	0	0	0	2	0.0383967	0.0174484	0.273008
E9Q557;E9PZW0	Desmoplakin	Dsp	0.167501	0.106244	0.141543	0.123511	0.0997314	0.135934	0.267448	0.421931	0.72589	0.1307	57	0.127706	0.336381	0.0985529
Q91ZU6;Q91ZU6-2;Q91ZU6-4;E9Q9X1;A0A087WSP0;S4R1Y6;Q91ZU6-8	Dystonin	Dst	0.00427547	0.00337778	0.00383386	0.00361406	0.00414943	0.00570621	0.00686189	0.0048076	0.00447349	0.00662885	0	0.00385012	0.00569561	0.00632819
S4R1P5;A0A087WRB8;A0A0A6YWC6;Q91ZU6-6;A0A0A6YX28;A0A0A6YXR1		Dst	0.218588	0.210511	0.192026	0.198731	0.211504	0.337122	0.318463	0.267628	0.173884	0.230266	3	0.206272	0.265472	0.0841286
Q9R0P5	Destrin	Dstn	23.7363	24.91	30.7462	25.2043	26.756	54.6613	45.9179	55.8414	64.4015	70.3812	12	26.2706	58.2406	8.53235e-05
A0A087WP69;Q6XUX1-3;Q6XUX1-2;Q6XUX1;Q6XUX1-4	Dual serine/threonine and tyrosine protein kinase	Dstyk	0.0172633	0.00778206	0.00641397	0.0148966	0.0146453	0	0	0	0	0.00357878	6	0.0122002	0.000715757	0.000950579
Q9DD18;Q9DD18-2	D-tyrosyl-tRNA(Tyr) deacylase 1	Dtd1	2.66363	2.81488	2.37583	2.68862	3.11475	3.91134	2.5154	2.75072	3.53088	2.10903	10	2.73154	2.96347	0.528893
Q8BHA3;Q8BHA3-2	Probable D-tyrosyl-tRNA(Tyr) deacylase 2	Dtd2	0.333608	0.401625	0.333711	0.336222	0.361156	0.0551927	0	0.132045	0	0	4	0.353265	0.0374475	4.58717e-06
Q8CFR5;Q9D2N4-2;Q9D2N4;Q9D2N4-7;Q9D2N4-4;Q9D2N4-3;Q9D2N4-6;Q9D2N4-5;G3UYD1	Dystrobrevin;Dystrobrevin alpha	Dtna	0.560702	0.46703	0.423963	0.446478	0.476481	1.11517	0.956768	1.03354	0.750068	0.838327	18	0.474931	0.938775	0.000158791
O70585;O70585-2;G3UZJ3;G3UXK0;G3UY34;Q8K0N0;Q8C8Z9;G3UZ87;G3UYM7;G3UYK9;G3UXI3;G3UXP7;G3UX96;G3UYN2;G3UXH9	Dystrobrevin beta;Dystrobrevin	Dtnb	0.0465977	0.0464597	0.0424395	0.0484354	0.0282262	0.0728256	0	0	0	0	5	0.0424317	0.0145651	0.100727
Q80V91;D3YV13;E9Q3J1;D3Z4X6	Probable E3 ubiquitin-protein ligase DTX3	Dtx3	0.130282	0.119691	0.106643	0.146913	0.131364	0	0	0.128233	0	0.077256	7	0.126979	0.0410979	0.0135877
P97930;D3Z3R3;P97930-2	Thymidylate kinase	Dtymk	0.499625	0.827515	0.694565	0.537109	0.671914	0.546446	0.734388	0.601617	1.4594	0.817742	13	0.646146	0.831918	0.317472
Q9D7B1	tRNA-dihydrouridine(20) synthase [NAD(P)+]-like	Dus2	0.0280348	0.04355	0.0281885	0.0340575	0.0271323	0	0	0	0	0	2	0.0321926	0	6.2991e-06
Q91XI1	tRNA-dihydrouridine(47) synthase [NAD(P)(+)]-like	Dus3l	0.243381	0.308591	0.31542	0.2994	0.211954	0.0258198	0	0	0.00511247	0.00724904	7	0.275749	0.00763627	1.31369e-06
Q9D0T2;G3UW79;Q924M1;F6ZTK6;F6QRT3;F7BAT9	Dual specificity protein phosphatase 12	Dusp12	0.0770413	0.0961456	0.0869098	0.100581	0.0670323	0	0	0	0	0	6	0.085542	0	6.87028e-07
Q9JLY7	Dual specificity protein phosphatase 14	Dusp14	0.0593443	0.0476358	0.0629067	0.0680394	0.0783434	0.0725609	0.116906	0.0407633	0.078556	0.089884	4	0.0632539	0.079734	0.252169
Q8R4V2;Q8R4V2-2	Dual specificity protein phosphatase 15	Dusp15	0.493248	0.546469	0.547624	0.642355	0.506352	0	0	0	0	0	6	0.54721	0	2.81982e-08
Q99N12		Dusp19	0.0748441	0.0948483	0.0715327	0.0667904	0.0671273	0	0.0345699	0	0	0.0723341	1	0.0750285	0.0213808	0.0079827
Q6NT99	Dual specificity protein phosphatase 23	Dusp23	0.112956	0.158953	0.200175	0.278218	0.212459	0.0275018	0	0	0	0.0395241	4	0.192553	0.0134052	0.000258346
Q8BTR5	Dual specificity phosphatase 28	Dusp28	0.295897	0.362734	0.334006	0.362738	0.261772	0	0	0.134906	0.248923	0	4	0.323429	0.0767658	0.00184407
Q9D7X3;B1AQF4;H3BKL8;Q3V2Y9;H3BKD1	Dual specificity protein phosphatase 3	Dusp3	3.65165	4.43317	3.90976	3.85008	4.05552	4.87783	2.77285	3.17493	2.79815	4.18031	8	3.98004	3.56081	0.364958
Q91Z46;G3UX16;Q91Z46-2	Dual specificity protein phosphatase 7	Dusp7	0	0.0202562	0.019589	0.0151297	0	0	0	0	0	0	1	0.010995	0	0.0429355
P51141;Q60838	Segment polarity protein dishevelled homolog DVL-1	Dvl1	0.107957	0.0921711	0.0861397	0.0896525	0.085977	0.0240334	0.0142652	0	0	0.0158727	7	0.0923794	0.0108343	1.10263e-06
Q61062;E9Q150;E9Q967	Segment polarity protein dishevelled homolog DVL-3	Dvl3	0.0232629	0.0283523	0.0246419	0.0282972	0.0335919	0.0271682	0.0209228	0	0.018306	0.0129104	4	0.0276292	0.0158615	0.0437509
Q8CHY3;Q8CHY3-2	Dymeclin	Dym	0.119733	0.132259	0.10505	0.160751	0.128067	0.041536	0.016395	0.0179515	0.1022	0.0256256	9	0.129172	0.0407417	0.0013612
Q9JHU4	Cytoplasmic dynein 1 heavy chain 1	Dync1h1	8.72283	8.82884	8.12241	8.28269	8.58424	6.76572	6.38773	7.11486	7.08805	6.19763	276	8.5082	6.7108	4.70365e-05
O88485;D3Z0M6;Q3TYJ3;D3Z258	Cytoplasmic dynein 1 intermediate chain 1	Dync1i1	1.17224	1.05952	1.10653	1.05226	1.15321	0.97191	1.30082	1.47034	0.713381	0.762969	2	1.10875	1.04388	0.677768
Q3TPJ8;A2BFF9;A2BFF5		Dync1i2	0.962058	0.852987	0.659115	0.779152	0.883417	0.558229	0.94524	0.745585	0.580919	0.778246	1	0.827346	0.721644	0.261144
O88487;A2BFF8	Cytoplasmic dynein 1 intermediate chain 2	Dync1i2	0.122866	0.0881544	0.111882	0.103605	0.144442	0.0198344	0.0578238	0.0269263	0.0402327	0.0229915	1	0.11419	0.0335617	0.000129703
Q8R1Q8	Cytoplasmic dynein 1 light intermediate chain 1	Dync1li1	5.91622	5.80561	5.92077	5.25072	6.60823	7.42711	8.06538	7.36511	8.81752	9.5801	30	5.90031	8.25104	0.00112687
Q45VK7;Q45VK7-2;D3Z025	Cytoplasmic dynein 2 heavy chain 1	Dync2h1	0.046227	0.0383139	0.0441983	0.0527653	0.0427918	0.0492042	0.18641	0.440864	0.232902	0.0914267	20	0.0448593	0.200161	0.0532004
P63168	Dynein light chain 1, cytoplasmic	Dynll1	9.68673	8.43066	9.26048	10.2083	8.51209	8.95328	12.5194	10.3205	16.4031	6.2491	1	9.21966	10.8891	0.367049
Q9D0M5;D6RIN4;Q80ZS7	Dynein light chain 2, cytoplasmic	Dynll2	76.3191	79.5805	75.3862	80.4424	77.5507	63.9699	58.4716	50.8669	62.9352	46.7587	2	77.8558	56.6005	0.000301899
P62627;A2AVR9	Dynein light chain roadblock-type 1	Dynlrb1	1.83155	2.85775	3.70949	3.03561	2.74744	2.76649	3.74256	3.1951	4.72744	2.97311	8	2.83637	3.48094	0.201585
P56387	Dynein light chain Tctex-type 3	Dynlt3	1.41261	1.6002	0.373455	1.45813	1.24064	1.16516	0.428914	0.779938	0.492483	0.610528	2	1.21701	0.695405	0.075222
A1L341;Q61214;A9C477;A9C478	Dual specificity tyrosine-phosphorylation-regulated kinase 1A	Dyrk1a	0.126898	0.168045	0.110775	0.149741	0.115951	0.14856	0.0944886	0.0571886	0.0275542	0.106349	8	0.134282	0.0868282	0.077252
Q9Z188;Q9Z188-3;Q9Z188-2	Dual specificity tyrosine-phosphorylation-regulated kinase 1B	Dyrk1b	0.0383109	0.0321972	0.0307654	0.0359092	0.0336794	0	0	0	0	0	3	0.0341724	0	5.98061e-09
Q5U4C9	Dual specificity tyrosine-phosphorylation-regulated kinase 2	Dyrk2	0.0109033	0.0108831	0.0118447	0.0147416	0.00822175	0.00366362	0	0	0	0	1	0.0113189	0.000732725	3.40294e-05
Q9ESD7;Q9ESD7-2;E9QL12;E9PXU9;E9Q423;Q9ESD7-3	Dysferlin	Dysf	0	0.00195554	0.000876272	0.000725961	0.000734351	0.00486181	0.0146162	0.0094496	0	0	4	0.000858425	0.00578552	0.120847
Q8C008;E9Q4Z6	Double zinc ribbon and ankyrin repeat-containing protein 1	Dzank1	0.155388	0.157491	0.113599	0.163294	0.143224	0.0342687	0.017918	0.0176078	0.0213586	0	12	0.146599	0.0182306	1.76459e-06
Q7TPV2;E9QNZ2;Q7TPV2-2;F6Z1P8;Q7TPV2-3	E3 ubiquitin-protein ligase DZIP3	Dzip3	0.0248265	0.0309298	0.00884438	0.0195601	0.02523	0.0611194	0.0698066	0.0269521	0.020636	0.0396952	10	0.0218782	0.0436419	0.0659258
F6XLV1		E030010N08Rik	0.0105231	0.0113217	0.0304752	0.023526	0.0180863	0.00170083	0	0.00735238	0.00331099	0	11	0.0187865	0.00247284	0.00357085
Q5SUE3		E130309D14Rik	0.0134674	0.0399818	0.0465731	0.0295413	0.0349268	0.0123471	0	0.158932	0	0.0496846	3	0.0328981	0.0441928	0.721755
Q9CXJ1	Probable glutamate--tRNA ligase, mitochondrial	Ears2	0.166134	0.195678	0.208199	0.113761	0.106659	0.0319724	0.0497117	0.0688383	0.0708276	0.143416	10	0.158086	0.0729532	0.0163481
Q9D903;A2ACZ1	Probable rRNA-processing protein EBP2	Ebna1bp2	0.0243869	0.0245056	0.0188991	0.0267904	0.0243511	0	0.0261503	0	0	0	3	0.0237866	0.00523006	0.00879298
P70245;A2AC29	3-beta-hydroxysteroid-Delta(8),Delta(7)-isomerase	Ebp	1.18824	1.15108	1.18836	0.430648	1.13183	2.27083	1.75573	1.79346	1.84909	1.47625	3	1.01803	1.82907	0.00316678
Q9JMI0	Endothelin-converting enzyme-like 1	Ecel1	0.00483295	0.0161457	0.0290166	0.0281642	0.00792317	0	0	0	0	0	3	0.0172165	0	0.00877914
O35459;F7B227	Delta(3,5)-Delta(2,4)-dienoyl-CoA isomerase, mitochondrial	Ech1	0.974355	0.968855	0.921622	0.850418	1.02113	1.21916	0.988707	0.345674	1.54518	0.98407	12	0.947275	1.01656	0.73624
Q9D9V3;Q9D9V3-2;E0CXS3	Ethylmalonyl-CoA decarboxylase	Echdc1	0.615684	0.674837	0.627327	0.547012	0.532952	0.227841	0.081572	0.0805884	0.0593	0.0921086	10	0.599562	0.108282	1.86764e-06
Q3TLP5;F6YTG0;Q3TLP5-3;Q3TLP5-2;F6Z5N5	Enoyl-CoA hydratase domain-containing protein 2, mitochondrial	Echdc2	0.0366748	0.00796484	0.0221628	0.0641983	0.021134	0	0	0	0	0	3	0.0304269	0	0.0131289
Q8BH95;F6T930	Enoyl-CoA hydratase, mitochondrial	Echs1	7.14815	8.21349	9.25541	6.40679	7.64899	16.829	12.7638	12.4421	13.8884	12.6433	19	7.73457	13.7133	0.000234772
P42125	Enoyl-CoA delta isomerase 1, mitochondrial	Eci1	2.94793	2.56719	2.98313	2.2836	2.78129	1.33255	1.19486	1.49205	1.19364	0.970368	13	2.71263	1.23669	1.28827e-05
Q9WUR2;Q3TCD4;Q9WUR2-2;E9PUY9;E9PYA9;E9PVM6;E9PYC6;E9Q858;E9Q7A8	Enoyl-CoA delta isomerase 2, mitochondrial	Eci2	0.840167	1.42659	1.61417	1.53345	1.68774	0.757523	1.16502	1.28345	1.08497	1.14069	10	1.42042	1.08633	0.0931314
Q6PDI5;Q6PDI5-2;A2ALV7;A2ALV6;A2ALV8;A2ALW1;A2ALV9	Proteasome-associated protein ECM29 homolog	Ecm29;AI314180	0.432994	0.47136	0.47756	0.412067	0.560508	0.326801	0.376545	0.247526	0.347793	0.424452	41	0.470898	0.344623	0.0116327
Q9QZH6;J3KMM6	Evolutionarily conserved signaling intermediate in Toll pathway, mitochondrial	Ecsit	0.305283	0.346936	0.295514	0.33175	0.290486	0.33363	0.290556	0.401622	0.323689	0.402835	10	0.313993	0.350466	0.179878
Q8K2D3	Enhancer of mRNA-decapping protein 3	Edc3	0.0246855	0.0591939	0.0607649	0.0210149	0.0673989	0.181296	0.115843	0.0642244	0.0252902	0.0463841	5	0.0466116	0.0866076	0.214808
Q3UJB9;G5E896;Q3UJB9-2;D6RE33;F6V5I7;F6ZJ27	Enhancer of mRNA-decapping protein 4	Edc4	0.190925	0.256251	0.279674	0.272543	0.274268	0.237892	0.231068	0.14035	0.11701	0.162883	20	0.254732	0.177841	0.0304247
Q2HXL6;B7ZNP0;A0A087WQK5;A0A087WR24	ER degradation-enhancing alpha-mannosidase-like protein 3;alpha-1,2-Mannosidase	Edem3	0.00275546	0.00394994	0.0121966	0.00698015	0.00433971	0.0166047	0.0117179	0.0197977	0	0.0177361	3	0.00604436	0.0131713	0.107352
Q9JMG1	Endothelial differentiation-related factor 1	Edf1	1.69964	1.62122	1.52948	1.2405	1.67355	1.5318	1.54883	1.23068	0.861011	1.07176	7	1.55288	1.24882	0.0882803
Q8C4U8;O35474;Q8C8K0;O35474-2	EGF-like repeat and discoidin I-like domain-containing protein 3	Edil3	0.0897706	0.0694095	0.102286	0.0464513	0.0516188	3.32645	3.37227	4.44969	3.43805	3.2443	15	0.0719073	3.56615	2.78271e-07
P48302	Endothelin B receptor	Ednrb	0.0285332	0.0180004	0.0192322	0.0434486	0.0276324	0.0643368	0.0188906	0.0203509	0	0.0220627	3	0.0273694	0.0251282	0.850588
Q6GQV7;D3YZE7;E9Q9F9	Erythroid differentiation-related factor 1	Edrf1	0.00426471	0.00557731	0.00397434	0.00531572	0.00380628	0	0	0	0	0	1	0.00458767	0	1.37129e-06
Q8BL66	Early endosome antigen 1	Eea1	1.20895	1.15988	1.24403	0.916648	1.26931	1.48483	1.5988	1.43774	1.65397	1.93333	58	1.15976	1.62173	0.00264974
P10126;D3YZ68;D3Z3I8	Elongation factor 1-alpha 1	Eef1a1	61.0192	61.0449	66.1307	67.5276	69.1847	56.9846	66.9844	88.4531	73.5148	62.5539	16	64.9814	69.6982	0.429622
P62631	Elongation factor 1-alpha 2	Eef1a2	14.8927	17.6515	14.8129	16.1381	20.9669	11.9387	12.6706	15.5746	10.2431	8.18827	12	16.8924	11.7231	0.0152391
O70251;A0A087WS46;M0QWK5;M0QWH8;G3UX43;G3UZ47	Elongation factor 1-beta	Eef1b;Eef1b2	6.73957	7.93163	7.03275	6.11117	7.36108	9.38411	10.8196	4.98013	11.0599	11.3865	9	7.03524	9.52604	0.076509
F6ZFU0		Eef1d	2.6296	3.06395	3.02577	2.69642	2.77621	2.18326	2.01584	1.97831	2.40109	2.02139	0	2.83839	2.11998	0.000288982
Q9D1M4	Eukaryotic translation elongation factor 1 epsilon-1	Eef1e1	1.20136	1.44333	1.06378	1.40587	1.58613	1.11639	1.42441	1.21863	0.907031	1.79786	9	1.34009	1.29286	0.796733
Q9D8N0	Elongation factor 1-gamma	Eef1g	11.6197	9.76599	10.3522	10.2681	12.2537	8.52822	10.5809	12.0223	10.972	11.0305	21	10.8519	10.6268	0.768787
P58252	Elongation factor 2	Eef2	16.5037	16.1494	16.036	14.3469	16.0976	7.94483	8.22346	10.211	9.71622	9.1104	56	15.8267	9.04117	2.37444e-06
Q9JHW4	Selenocysteine-specific elongation factor	Eefsec	0.186752	0.189828	0.125789	0.160672	0.149177	0.0878359	0.142239	0.0713536	0.0614558	0.106536	12	0.162444	0.0938841	0.00625685
Q3TGW2	Endonuclease/exonuclease/phosphatase family domain-containing protein 1	Eepd1	0.0452873	0.0470769	0.0406896	0.0422906	0.0479423	0.0304476	0	0	0	0	3	0.0446573	0.00608951	0.000266406
Q8C845;Q9D8Y0;Q9D4J1	EF-hand domain-containing protein D2	Efhd2	6.07413	6.61805	7.52337	6.80017	6.23699	3.00684	3.25593	4.32718	4.61304	3.79244	17	6.65054	3.79909	9.40978e-05
P52795	Ephrin-B1	Efnb1	0.0196302	0.0218336	0.0429782	0.0196229	0.0218996	0	0.132154	0	0	0	2	0.0251929	0.0264307	0.964302
P52800;F6RSU6	Ephrin-B2	Efnb2	0.156432	0.192585	0.134302	0.17233	0.186761	0.529801	0.649503	0.573646	0.597547	0.235809	3	0.168482	0.517261	0.00148226
O35393	Ephrin-B3	Efnb3	0.32137	0.400798	0.360288	0.361908	0.240864	0.108317	0.100312	0	0	0.105023	10	0.337046	0.0627303	8.00432e-05
Q8BG67;Q8BG67-2;Q8BWC5	Protein EFR3 homolog A	Efr3a	0.364383	0.424018	0.404523	0.388898	0.324623	0.254326	0.300688	0.304008	0.157894	0.158106	23	0.381289	0.235005	0.00415026
Q6ZQ18;Q6ZQ18-2	Protein EFR3 homolog B	Efr3b	0.764793	0.763751	0.663115	0.678881	0.6702	1.39864	2.02842	1.39708	1.41057	1.30262	25	0.708148	1.50747	0.000330909
Q8C0D5;D3Z1V3	Elongation factor Tu GTP-binding domain-containing protein 1	Eftud1	0.211588	0.251395	0.22254	0.175178	0.183753	0.213481	0.130604	0.132571	0.159612	0.094676	25	0.208891	0.146189	0.031219
O08810;G3UZ34;A2AH85;G3UXK8;G3UZ25	116 kDa U5 small nuclear ribonucleoprotein component	Eftud2	0.74961	0.707475	0.755673	0.836445	0.76032	0.770043	0.68137	0.807996	0.791812	0.754268	32	0.761904	0.761098	0.979397
Q01279;Q9WVF5	Epidermal growth factor receptor	Egfr	0.161035	0.166911	0.153304	0.170078	0.189979	0.197364	0.147737	0.182751	0.193205	0.216001	8	0.168261	0.187411	0.174256
Q91YE3	Egl nine homolog 1	Egln1	0.0435814	0.0717153	0.0655254	0.0662229	0.0456252	0	0	0	0	0	5	0.0585341	0	7.88958e-06
Q69ZW3;Q69ZW3-2;Q5SS55;Q99MS7;E9QP49;Q99MS7-2;G5E8Y6;Q99MS7-4;Q99MS7-5;Q99MS7-3	EH domain-binding protein 1	Ehbp1	0.323769	0.296839	0.274202	0.274969	0.323124	0.231435	0.194714	0.0848635	0.187441	0.190205	27	0.298581	0.177732	0.00200798
Q9WVK4	EH domain-containing protein 1	Ehd1	2.44976	2.58989	3.05574	2.20535	2.66589	3.32697	2.93881	3.54568	3.12012	3.25911	21	2.59333	3.23814	0.00576151
Q8BH64;D3Z7U7	EH domain-containing protein 2	Ehd2	0.101894	0.143623	0.122744	0.0493745	0.0921906	0	0	0.0149061	0	0	11	0.101965	0.00298123	0.000278521
Q9QXY6	EH domain-containing protein 3	Ehd3	7.28385	7.16342	6.49839	6.2427	6.54707	9.46602	10.0325	6.89335	7.57242	10.1755	21	6.74709	8.82795	0.0178423
Q9EQP2	EH domain-containing protein 4	Ehd4	0.37297	0.363508	0.398294	0.425629	0.379669	0.0443064	0.0960995	0.0233429	0.184641	0.0604238	18	0.388014	0.0817627	8.02408e-06
Q61070;V9GXH2;C3VDI2;V9GXU0	Etoposide-induced protein 2.4	Ei24	0.0653825	0.0689723	0.0656817	0.093145	0.0713682	0.271515	0.300632	0.249839	0.336705	0.284423	5	0.07291	0.288623	6.88983e-07
Q6X7S9	EP300-interacting inhibitor of differentiation 2	Eid2	0.165741	0.193272	0.163166	0.219026	0.194176	0.0501277	0	0.237952	0.0420888	0	5	0.187076	0.0660337	0.0285561
P48024;Q9CXU9;J3QN87	Eukaryotic translation initiation factor 1;Eukaryotic translation initiation factor 1b	Eif1;Eif1b	0.973798	1.15982	1.52588	1.46482	1.66398	1.50768	1.4085	1.48883	2.6245	2.30734	2	1.35766	1.86737	0.106394
Q8BMJ3;Q60872;J3QNT6;J3QPQ5;Q8BX20;Q3UTA4;Q3UT53;Q3TQZ4;M0QWL1;J3QQ02;J3QPI8;J3QP87;J3QMW5;D3Z367	Eukaryotic translation initiation factor 1A, X-chromosomal;Eukaryotic translation initiation factor 1A	Eif1ax;Eif1a	1.28299	1.48053	1.37914	1.79184	1.75491	0.917683	1.9179	1.58775	2.21799	1.43722	6	1.53788	1.61571	0.756775
Q8BJW6;Q8BJW6-2;D3YZZ6;D6RFN2;D6RGA6	Eukaryotic translation initiation factor 2A;Eukaryotic translation initiation factor 2A, N-terminally processed	Eif2a	0.300442	0.303267	0.285564	0.268537	0.327594	0.0454615	0.0281875	0.086062	0.00911302	0.0496137	16	0.297081	0.0436875	2.67962e-07
Q9QZ05;A2AUM2;A2AUM1;A2AUM0;Q9QZ05-4;Q9QZ05-2;Q9QZ05-3;Q9QZ05-5	Eukaryotic translation initiation factor 2-alpha kinase 4	Eif2ak4	0.00738484	0.00861333	0.00539381	0.00797701	0.0057048	0	0.00226095	0	0	0	6	0.00701476	0.00045219	2.92828e-05
Q99LC8;D3Z151;D3YZ05;A0A0G2JEF1	Translation initiation factor eIF-2B subunit alpha	Eif2b1	0.305936	0.331897	0.26879	0.290644	0.328078	0.426911	0.0487084	0.108094	0.355094	0.165047	13	0.305069	0.220771	0.285948
Q99LD9;D3Z487;D3Z7J6	Translation initiation factor eIF-2B subunit beta	Eif2b2	0.894997	0.902117	0.972505	0.932691	0.845219	0.616923	0.545392	3.86676	0.304693	0.760974	12	0.909506	1.21895	0.654767
B1AUN2;Q3UKV0;B1AUN3		Eif2b3	0.242613	0.190146	0.253579	0.290053	0.209646	0.432094	0.40317	0.442574	0.339592	0.302055	14	0.237207	0.383897	0.00189469
Q61749;Q61749-2;D3Z780;F7CPG6	Translation initiation factor eIF-2B subunit delta	Eif2b4	0.634902	0.657588	0.694004	0.77717	0.660635	0.36477	0.456298	0.19416	0.206038	0.125943	15	0.68486	0.269442	0.000230552
Q8CHW4;F6T9C3	Translation initiation factor eIF-2B subunit epsilon	Eif2b5	0.30367	0.325603	0.308341	0.291491	0.258382	0.219793	0.131668	0.1174	0.126517	0.186274	12	0.297497	0.156331	0.000266252
Q61211;Q8C8I3;E9PUG7;Q61211-2	Eukaryotic translation initiation factor 2D	Eif2d	0.011714	0.0110413	0.00837636	0.00421931	0.00836743	0.0188065	0.0165552	0	0.0177009	0.0263056	1	0.00874368	0.0158736	0.153104
Q6ZWX6	Eukaryotic translation initiation factor 2 subunit 1	Eif2s1	2.48234	2.52233	2.50818	2.86335	2.63265	2.5652	2.16374	2.25307	2.02828	1.80423	22	2.60177	2.1629	0.0159418
Q99L45	Eukaryotic translation initiation factor 2 subunit 2	Eif2s2	1.42887	1.40212	1.40022	1.38113	1.52526	1.46202	1.95265	1.95905	1.11895	1.36772	14	1.42752	1.57208	0.415517
Q9Z0N1;Q9Z0N2;A2AAW9	Eukaryotic translation initiation factor 2 subunit 3, X-linked;Eukaryotic translation initiation factor 2 subunit 3, Y-linked	Eif2s3x;Eif2s3y	2.61381	2.43011	2.42954	2.50076	2.48793	2.45827	2.44048	2.88061	1.98511	2.38516	23	2.49243	2.42993	0.679945
P23116	Eukaryotic translation initiation factor 3 subunit A	Eif3a	2.05589	2.10958	2.46293	2.28396	2.47819	1.76048	1.74654	1.33304	1.57659	1.46609	72	2.27811	1.57655	0.000376605
Q8JZQ9;A0A0G2JG48	Eukaryotic translation initiation factor 3 subunit B	Eif3b	1.03743	1.04459	1.12363	1.12975	1.05155	0.88883	1.28903	0.733234	0.9799	1.0694	33	1.07739	0.99208	0.395018
Q8R1B4	Eukaryotic translation initiation factor 3 subunit C	Eif3c	1.17559	1.17437	1.33156	1.0521	1.23478	1.28362	1.57945	1.31818	0.921662	1.24255	32	1.19368	1.26909	0.52833
O70194	Eukaryotic translation initiation factor 3 subunit D	Eif3d	1.5442	1.52363	1.37032	1.15905	1.45724	1.52227	1.4257	1.54465	1.57794	1.11542	23	1.41089	1.4372	0.816256
P60229	Eukaryotic translation initiation factor 3 subunit E	Eif3e	2.10412	2.25425	2.13027	2.21229	2.13745	1.87196	1.95327	1.27424	2.02588	2.49793	23	2.16768	1.92465	0.253812
Q9DCH4	Eukaryotic translation initiation factor 3 subunit F	Eif3f	1.02444	1.367	1.24556	1.53137	1.25192	0.47237	0.144641	0.152279	0.196636	0.356103	10	1.28406	0.264406	1.06731e-05
Q9Z1D1	Eukaryotic translation initiation factor 3 subunit G	Eif3g	1.08294	1.12136	1.14315	1.10456	1.15641	1.0151	1.28872	0.774758	1.05872	0.765461	15	1.12168	0.980552	0.190116
Q91WK2	Eukaryotic translation initiation factor 3 subunit H	Eif3h	1.2794	1.04475	1.30984	0.95306	1.22219	1.62373	1.77016	1.33215	2.29428	1.5175	14	1.16185	1.70756	0.0151767
Q9QZD9;A2AE03	Eukaryotic translation initiation factor 3 subunit I	Eif3i	1.09483	1.09339	1.28244	1.04678	0.922696	2.52163	2.0352	2.01324	2.69374	1.34805	18	1.08803	2.12237	0.00271273
Q3UGC7;Q66JS6	Eukaryotic translation initiation factor 3 subunit J-A;Eukaryotic translation initiation factor 3 subunit J-B	Eif3j1;Eif3j2	2.09705	2.29014	1.94155	1.75877	2.07894	2.29324	2.36198	1.5614	2.24212	1.53145	13	2.03329	1.99804	0.867959
Q9DBZ5;Q9DBZ5-2	Eukaryotic translation initiation factor 3 subunit K	Eif3k	1.60384	1.70503	1.45892	1.75187	1.74663	1.303	1.13991	1.07623	1.65219	2.38033	6	1.65326	1.51033	0.576726
Q8QZY1	Eukaryotic translation initiation factor 3 subunit L	Eif3l	2.07542	2.08908	1.90795	1.93201	2.07939	1.78583	2.36608	1.6792	2.05999	1.89451	32	2.01677	1.95712	0.649824
Q99JX4;A2A702;A2A701	Eukaryotic translation initiation factor 3 subunit M	Eif3m	1.29713	0.917248	1.2471	0.628034	1.40489	1.64831	1.34085	1.94375	1.64162	1.95926	16	1.09888	1.70676	0.0105627
P60843	Eukaryotic initiation factor 4A-I	Eif4a1	14.1309	13.9253	12.2502	14.491	14.5874	6.67042	6.52513	8.17982	8.70963	9.54694	19	13.877	7.92639	3.53936e-05
P10630;P10630-2;Q8BTU6;E9Q561;D6RJ60;D6RJ11	Eukaryotic initiation factor 4A-II;Eukaryotic initiation factor 4A-II, N-terminally processed	Eif4a2	6.06627	6.24448	5.48898	6.88326	6.4533	1.98969	1.56737	1.23687	1.47879	1.11619	16	6.22726	1.47778	1.28315e-07
Q91VC3;A2AFK7;E9PV04	Eukaryotic initiation factor 4A-III;Eukaryotic initiation factor 4A-III, N-terminally processed	Eif4a3;Gm8994	2.74574	2.88219	2.67063	2.85823	2.6277	1.63368	1.37883	1.72748	1.82822	1.87373	21	2.7569	1.68839	5.61289e-06
Q8BGD9	Eukaryotic translation initiation factor 4B	Eif4b	0.521627	0.63547	0.952082	0.509362	0.650128	0.716474	1.32433	1.16979	0.914875	1.3121	22	0.653734	1.08751	0.0161734
P63073;A0A0G2JGT5;A0A0G2JG98	Eukaryotic translation initiation factor 4E	Eif4e	3.11367	3.15957	3.06431	2.78368	3.03262	2.89734	2.10509	2.62626	2.241	2.50175	2	3.03077	2.47429	0.0070322
Q8BMB3;Q0P688;D3Z730;Q3UUT0;G3X9H1;D3Z729;D3YUV9;M0QWD1	Eukaryotic translation initiation factor 4E type 2	Eif4e2	0.37975	1.62464	0.388425	0.435778	0.392765	0	0.128192	0.0937451	0	0.0996126	7	0.644271	0.0643099	0.0466539
Q9EST3;Q9EST3-2;A8Y5K6;Q5NBZ7;Q5NBZ4	Eukaryotic translation initiation factor 4E transporter	Eif4enif1	0.0394406	0.0495499	0.0533015	0.0518177	0.0562304	0.0115888	0	0	0	0.00449832	8	0.050068	0.00321743	1.30044e-06
Q6NZJ6;E9Q9E1;Q6NZJ6-2;D3YWM1;D3YWC6;D6RCH1	Eukaryotic translation initiation factor 4 gamma 1	Eif4g1	0.953034	0.953614	0.967614	0.932292	1.01903	0.756115	0.682555	0.894588	0.645182	0.783719	0	0.965117	0.752432	0.00164638
Q62448;G3XA17;Q62448-2;F7CBP1;F6TW20;F7DAB1;F6UU81	Eukaryotic translation initiation factor 4 gamma 2	Eif4g2	0.913293	0.944069	0.830421	0.971086	0.906715	0.88918	1.11216	1.15446	0.899123	0.959788	31	0.913117	1.00294	0.171861
Q80XI3-2;Q80XI3-4;Q80XI3;Z4YKC4;Q80XI3-3;A2AMI2;A2AMI7;A2AMI6;A2AMI4;Q8BQR8	Eukaryotic translation initiation factor 4 gamma 3	Eif4g3	0.63145	0.603534	0.587261	0.644218	0.622071	0.367361	0.377938	0.482598	0.423019	0.281362	39	0.617707	0.386456	0.000158871
Q9WUK2	Eukaryotic translation initiation factor 4H	Eif4h	3.46	4.94132	5.46988	6.25563	4.99573	3.40249	1.89871	3.77603	3.08312	3.67927	1	5.02451	3.16792	0.0114714
P59325	Eukaryotic translation initiation factor 5	Eif5	1.78281	1.5703	1.39656	1.69641	1.59131	1.12123	2.06851	1.80593	1.42116	1.25549	13	1.60748	1.53446	0.707528
P63242;A0A0A0MQM0;Q8BGY2;J3QPS8	Eukaryotic translation initiation factor 5A-1;Eukaryotic translation initiation factor 5A	Eif5a	12.169	11.8799	13.256	13.3901	14.0011	21.654	19.0191	19.2942	25.9078	26.7804	9	12.9392	22.5311	0.000442644
Q05D44	Eukaryotic translation initiation factor 5B	Eif5b	0.1998	0.212734	0.193022	0.190249	0.219494	0.290132	0.199485	0.172416	0.266306	0.273283	26	0.20306	0.240324	0.153335
O55135;A6PWZ2	Eukaryotic translation initiation factor 6	Eif6	0.992323	1.29459	1.10344	1.58696	1.06867	0.145855	0.0651027	0.207197	0.317132	0.15425	6	1.2092	0.177907	1.8508e-05
Q8VEB6;Q8VEB6-2	Zinc phosphodiesterase ELAC protein 1	Elac1	0.102401	0.102433	0.186002	0.150169	0.096337	2.57802	1.20732	0.128514	2.60014	0.91713	4	0.127468	1.48622	0.0229251
Q80Y81;B1ATP7;Q80Y81-2	Zinc phosphodiesterase ELAC protein 2	Elac2	0.0436507	0.030913	0.0278347	0.0645026	0.0253526	0.178642	0.311881	0.0779016	0.0609037	0.0644849	8	0.0384507	0.138763	0.0745142
P70372	ELAV-like protein 1	Elavl1	4.16897	4.68408	4.65555	4.50002	4.47311	3.84354	4.31807	5.43699	4.45089	3.98944	17	4.49635	4.40779	0.771059
B1AXZ4;B1AXZ5;Q60899;Q3UR02;Q80Y51;B1AXZ6;B1AXZ0;Q80UJ0;H3BLG7;B1AXZ3	ELAV-like protein;ELAV-like protein 2	Elavl2	2.46297	3.26607	2.5523	3.11123	3.06499	1.41066	2.33477	3.39745	1.92922	2.21447	10	2.89151	2.25732	0.119607
Q60900;Q60900-2	ELAV-like protein 3	Elavl3	1.13034	1.39604	1.16371	1.41432	1.26768	1.32068	1.70398	2.08727	1.29371	1.60804	12	1.27442	1.60274	0.0686316
Q61701;A2A9S2;A2A9R8;A2A9R6;Q8BVA9;A2A9S0;A2A9S3;Q61701-2;A2A9R4;A2A9S1;A2A9R5	ELAV-like protein 4;ELAV-like protein	Elavl4	0.374479	0.632773	0.42618	0.683797	0.597127	0.218371	0.0354936	0	0.0391864	0	9	0.542871	0.0586101	0.000161361
Q8C8T7	Protein ELFN1	Elfn1	0.125181	0.117566	0.114821	0.125201	0.121068	0	0	0	0	0	7	0.120767	0	7.94295e-12
Q68FM6	Protein phosphatase 1 regulatory subunit 29	Elfn2	0.585136	0.606953	0.525231	0.563996	0.566148	0.450685	0.480818	0.641232	0.443241	0.459272	19	0.569493	0.49505	0.0959842
Q8BPU7;Q8BPU7-2;Q8BPU7-4;Q8BPU7-3	Engulfment and cell motility protein 1	Elmo1	0.0997029	0.0777119	0.103158	0.108869	0.137123	0.090737	0.137603	0.0691075	0.278502	0.271492	6	0.105313	0.169488	0.19609
Q8BHL5-2;Q8BHL5;Q8BHL5-3;F6YXR3;F6XD63;A2A5A7;D6RHT3;Q5GMG0	Engulfment and cell motility protein 2	Elmo2	0.929116	1.09042	0.988037	0.926324	0.929189	0.718793	0.59973	0.869723	0.688029	0.66435	22	0.972617	0.708125	0.00132886
Q3V1U8;E9Q0K9	ELMO domain-containing protein 1	Elmod1	0.49921	0.542442	0.600284	0.45675	0.503441	0.437968	0.113469	0.403944	0.168335	0.236187	7	0.520425	0.271981	0.00670094
Q8BGF6	ELMO domain-containing protein 2	Elmod2	0.101922	0.116053	0.0957314	0.101314	0.10981	0.101627	0.189043	0.0837037	0.0576366	0.0574844	4	0.104966	0.097899	0.780567
Q9JLJ5	Elongation of very long chain fatty acids protein 1	Elovl1	0.104764	0.094527	0	0.115926	0	0	0	0	0	0	1	0.0630435	0	0.0412936
Q8BHI7;D3Z136;D3Z0Z6	Elongation of very long chain fatty acids protein 5;Elongation of very long chain fatty acids protein	Elovl5	0.747454	0.665142	1.013	0.815409	0.64313	0.562247	0.772743	1.05588	1.14808	0.798515	3	0.776827	0.867493	0.48696
Q91WG4;Q91WG4-2	Elongator complex protein 2	Elp2	0.167913	0.195941	0.226226	0.184607	0.154907	0.0298882	0.0380226	0.0553083	0.0587699	0.0447644	13	0.185919	0.0453507	5.89393e-06
Q9CZX0-2;Q9CZX0	Elongator complex protein 3	Elp3	0.567137	0.609056	0.600485	0.623566	0.654336	0.193953	0.174121	0.049753	0.0708798	0.13381	20	0.610916	0.124503	3.11525e-07
Q9ER73;A2A414	Elongator complex protein 4	Elp4	0.461669	0.490022	0.523458	0.524204	0.512826	0.282227	0.0973578	0.0991151	0.159817	0.247208	12	0.502436	0.177145	3.6846e-05
Q99L85;B1AR48;F8WIE7;J3QN35;J3QJV1	Elongator complex protein 5	Elp5	0.124426	0.102743	0.102774	0.129052	0.0971756	0	0	0	0	0	6	0.111234	0	1.30579e-07
Q8BK75;A0A0G2JGK0;Q8BK75-2;A0A0G2JGM4	Elongator complex protein 6	Elp6	0.137567	0.114631	0.124924	0.233551	0.131308	0	0	0	0.0335913	0	7	0.148396	0.00671825	0.000243858
P21995	Embigin	Emb	0.573399	0.590252	0.484763	0.551126	0.590343	0.420662	0.440735	0.410512	0.234068	0.335639	8	0.557977	0.368323	0.00218528
Q8C7X2	ER membrane protein complex subunit 1	Emc1	0.882379	1.02653	1.05056	0.973507	0.889603	1.40185	1.37652	1.40281	1.38711	1.26534	1	0.964516	1.36672	1.39964e-05
Q3TAS6-2;Q3TAS6;D3Z665	ER membrane protein complex subunit 10	Emc10	0.0909208	0.0832186	0.0664409	0.115878	0.108394	0.262577	0.191608	0.109407	0.490507	0.0540215	4	0.0929704	0.221624	0.131237
Q9CRD2	ER membrane protein complex subunit 2	Emc2	0.52987	0.460573	0.414094	0.542408	0.473535	0.75511	0.863728	0.874798	1.31461	1.54863	9	0.484096	1.07137	0.00529862
Q99KI3	ER membrane protein complex subunit 3	Emc3	0.42014	0.464546	0.455321	0.512362	0.468188	0.548712	0.995268	1.22904	0.931497	0.878908	7	0.464111	0.916685	0.00349614
Q9CZX9	ER membrane protein complex subunit 4	Emc4	0.597239	0.513228	0.53163	0.583751	0.652798	0.10984	0.730468	0.638916	0.250847	0.747452	7	0.575729	0.495505	0.566493
Q9CQW0	ER membrane protein complex subunit 6	Emc6	0.528769	0.642861	0.462423	0.563063	0.462659	0.231763	0.191841	0.160286	0.159233	0.203499	3	0.531955	0.189325	1.36329e-05
Q9EP72	ER membrane protein complex subunit 7	Emc7	0.780817	0.654194	0.641424	0.873238	1.01311	2.10334	2.83632	3.1614	3.17176	2.85236	11	0.792557	2.82504	9.53428e-06
O70378;M0QWY0;M0QWP2;M0QWI7;M0QWC9	ER membrane protein complex subunit 8	Emc8	0.375354	0.571339	0.454073	0.474004	0.455445	0.753454	0.48227	0.403317	0.958097	0.641377	6	0.466043	0.647703	0.11734
O08579;I7HJS1;Q3THM8;B7FAU5	Emerin	Emd	1.15812	1.26606	1.09081	0.971349	1.17146	1.96271	0.858142	1.41245	0.885621	0.717714	10	1.13156	1.16733	0.883471
O35130	Ribosomal RNA small subunit methyltransferase NEP1	Emg1	0.0120795	0.0130477	0.0144814	0.0174536	0.0148137	0	0	0	0	0	2	0.0143752	0	2.67032e-07
Q99K41	EMILIN-1	Emilin1	0.00310127	0.00326793	0.00636608	0.00390477	0.00419354	0	0	0	0	0	3	0.00416672	0	0.000100003
Q05BC3;Q05BC3-2;D3Z4J9;Q05BC3-3;D6RII3	Echinoderm microtubule-associated protein-like 1	Eml1	0.430526	0.419751	0.420517	0.49573	0.430109	0.0528859	0.0130309	0	0	0.0474172	17	0.439327	0.0226668	1.49301e-08
E9QK48;Q7TNG5;D3YWS2;Q7TNG5-2;D6RGM3	Echinoderm microtubule-associated protein-like 2	Eml2	0.502807	0.614603	0.610248	0.695287	0.543537	0.120204	0.0671615	0.099081	0.0895863	0.0873618	22	0.593296	0.0926789	4.58175e-07
Q8VC03	Echinoderm microtubule-associated protein-like 3	Eml3	0	0	0	0	0.0084107	0	0	0	0	0	2	0.00168214	0	0.346594
Q3UMY5;F8WJ93;Q3UMY5-4;Q3UMY5-2;Q3UMY5-3	Echinoderm microtubule-associated protein-like 4	Eml4	0.248514	0.320774	0.290576	0.335363	0.3383	0.216463	0.175558	0.218392	0.204963	0.224847	19	0.306705	0.208045	0.000818523
Q8BQM8	Echinoderm microtubule-associated protein-like 5	Eml5	0.00267238	0.00122705	0.0019372	0.000949586	0.00161446	0	0	0	0	0	4	0.00168013	0	0.000504393
Q5SQM0	Echinoderm microtubule-associated protein-like 6	Eml6	0.0167224	0.0168897	0.0197617	0.0219633	0.0238271	0.011723	0.0087802	0.0120107	0.0161705	0.0111765	9	0.0198328	0.0119722	0.00267411
Q04742	Homeobox protein EMX1	Emx1	0	0.014611	0.0097988	0	0.0243347	0	0	0	0	0	1	0.00974891	0	0.0677483
Q03173;Q03173-4;A0A0A6YW06;J3QNM3;E9QKQ9;E9QLZ9;Q03173-5;Q03173-3;Q03173-6;A0A0A6YXC8;E9QKR1;Q03173-2;A0A0A6YVZ6	Protein enabled homolog	Enah	0.427251	0.458113	0.468627	0.453416	0.397715	0.534941	0.556674	0.443234	0.565019	0.64	17	0.441024	0.547974	0.0138703
O35709	Ectoderm-neural cortex protein 1	Enc1	0.0210313	0.0202942	0.0204663	0.02012	0.0163727	0	0	0	0	0	2	0.0196569	0	1.12977e-08
Q8C522	Endonuclease domain-containing 1 protein	Endod1	1.42303	1.53877	1.38036	1.48539	1.26773	0.247809	0.537635	0.447148	0.554197	0.273344	13	1.41906	0.412026	1.42513e-06
O08600	Endonuclease G, mitochondrial	Endog	0.09183	0.194632	0.139087	0.218512	0.0909034	0.0735942	0.0531688	0	0.0632571	0	7	0.146993	0.038004	0.00731241
Q8BX80;F7CXI4;E9Q017;E9PY27	Cytosolic endo-beta-N-acetylglucosaminidase	Engase	0.0594644	0.0722938	0.0774948	0.10826	0.0830462	0	0	0	0	0	9	0.0801119	0	8.7794e-06
P17182;Q6PHC1;B0QZL1;B1ARR7;B1ARR6	Alpha-enolase	Eno1	105.315	103.629	98.4825	104.276	102.785	67.2136	72.9078	78.7867	67.9938	58.6118	38	102.897	69.1027	1.20373e-05
P17183;D3Z6E4;D3Z2S4;D3YVD3	Gamma-enolase;Enolase	Eno2	53.5223	55.6277	62.4067	57.3521	54.5929	38.1072	25.824	31.8713	37.4343	42.5781	27	56.7004	35.163	0.00017651
Q8BGB7;Q8BGB7-2	Enolase-phosphatase E1	Enoph1	0.870008	0.991353	0.743087	0.678619	0.65504	0.839122	1.08356	1.33826	1.12402	0.696798	8	0.787622	1.01635	0.114226
P16406;F7B9G4;F6YHW2	Glutamyl aminopeptidase	Enpep	0.0151357	0.0328363	0.0235768	0.0115695	0.0308884	0	0.00255923	0	0	0	10	0.0228014	0.000511845	0.000749132
P06802;G3X9S2;P06802-2;E9QQ26	Ectonucleotide pyrophosphatase/phosphodiesterase family member 1;Alkaline phosphodiesterase I;Nucleotide pyrophosphatase	Enpp1	0.00915232	0.00897911	0.0201494	0.0102568	0.0101	0.0190493	0.0204388	0.0306468	0.0209946	0.00313865	3	0.0117275	0.0188536	0.185121
Q9R1E6;Q9R1E6-3;G3UXY9;Q9R1E6-2	Ectonucleotide pyrophosphatase/phosphodiesterase family member 2	Enpp2	0.0734292	0.0110847	0.101767	0.0260304	0.0875651	0	0	0	0	0	9	0.0599753	0	0.00939099
Q8BTJ4;Q8BTJ4-2	Bis(5-adenosyl)-triphosphatase enpp4	Enpp4	0.0170663	0.00792797	0.0106882	0.0170101	0.0099219	0.0115026	0	0.0804298	0.0585223	0	4	0.0125229	0.0300909	0.32326
Q9EQG7	Ectonucleotide pyrophosphatase/phosphodiesterase family member 5	Enpp5	0.272526	0.390629	0.242507	0.329031	0.277378	1.08447	0.951138	0.900949	0.858778	0.687089	11	0.302414	0.896484	2.76506e-05
Q8BGN3;D3YU63;F6R291	Ectonucleotide pyrophosphatase/phosphodiesterase family member 6	Enpp6	1.0481	1.00062	1.25113	0.988346	1.06082	0	0	0.0251971	0	0.0887572	16	1.0698	0.0227909	3.01433e-08
P60840;P60840-2;P60840-3	Alpha-endosulfine	Ensa	2.45773	2.56689	3.92389	2.65866	3.05574	2.98626	6.45851	9.10576	8.24296	8.96448	4	2.93258	7.1516	0.007042
P55772;Q8CDV7;F7B9M9;D6RHQ2	Ectonucleoside triphosphate diphosphohydrolase 1	Entpd1	0.10559	0.127755	0.12422	0.0212471	0.0832154	0.295084	0.857568	1.23703	0	0.339077	3	0.0924054	0.545752	0.0754752
O55026;O55026-2	Ectonucleoside triphosphate diphosphohydrolase 2	Entpd2	0.793699	0.859971	0.76666	0.960136	0.767647	0	0	0	0	0	10	0.829623	0	1.57897e-08
Q8BFW6		Entpd3	0.0272342	0.0232918	0.0171344	0.0159568	0.0224324	0	0	0	0	0	5	0.0212099	0	7.27161e-06
Q9WUZ9;Q3TQC7	Ectonucleoside triphosphate diphosphohydrolase 5	Entpd5	0.0255207	0.069708	0.0973793	0.0878759	0.061878	0.0443182	0.078021	0.0568485	0	0.036218	4	0.0684724	0.0430811	0.194074
Q3U0P5		Entpd6	0.0840086	0.109999	0.0820662	0.118746	0.0859941	0.185381	0.291857	0.284744	0.198472	0.22681	10	0.0961628	0.237453	0.000286044
Q9JIX0	Transcription and mRNA export factor ENY2	Eny2	0.34947	0.480477	0.458961	0.410564	0.382119	0.650116	1.03644	0.856695	1.74188	1.16013	3	0.416318	1.08905	0.00682239
Q8BYW9;D3Z5Q3;D3YWW8;D3Z459	EGF domain-specific O-linked N-acetylglucosamine transferase	Eogt	0.0262474	0.0387151	0.0258429	0.0311294	0.0390497	0.0364388	0.0813728	0.0486292	0.100981	0.0457096	6	0.0321969	0.0626262	0.0417146
B2RWS6	Histone acetyltransferase p300	Ep300	0.00393005	0.00558088	0.0061005	0.00552389	0.00532776	0	0	0	0	0	2	0.00529262	0	4.88399e-07
Q8CHI8;Q8CHI8-3;Q8CHI8-2;Q8CHI8-4;Q8CHI8-5;F6R9G0	E1A-binding protein p400	Ep400	0.00283054	0.00474712	0.00663408	0.00502899	0.00482646	0.00252337	0.00157226	0	0	0	6	0.00481344	0.000819125	0.00105761
E9PV14		Epb4.1l1	0.0680456	0.0710812	0.0424016	0.0757395	0.0455498	0	0.152108	0.213067	0.148724	0.121255	7	0.0605635	0.127031	0.100401
A2ALK6;Q9JMC8;B1AXV1		Epb4.1l4b	0.0113819	0.017797	0.0187687	0.00972612	0.00740529	0.0294492	0.0420218	0	0.0486235	0.0210856	4	0.0130158	0.028236	0.122756
P48193;A2A842;A2A841;P48193-2;A2A839;A2A838;A2AD32;F7BUB8;F6S4K9;F7CR30	Protein 4.1	Epb41;Epb4.1	0.102475	0.100948	0.100809	0.121516	0.112825	0.0543343	0.0565162	0.0285156	0.0703663	0.0466221	10	0.107715	0.0512709	0.000106139
Q9Z2H5;A2AUK5	Band 4.1-like protein 1	Epb41l1;Epb4.1l1	7.12768	7.74766	7.00392	6.93061	7.68728	9.40485	10.0456	8.91746	7.23317	7.12295	0	7.29943	8.54481	0.0760509
O70318	Band 4.1-like protein 2	Epb41l2	2.5586	2.36953	2.57062	2.01996	2.50416	0.0703732	0.141481	0.123685	0.114104	0.11002	45	2.40458	0.111933	1.78525e-08
Q9WV92-7	Band 4.1-like protein 3;Band 4.1-like protein 3, N-terminally processed	Epb41l3	0.0168693	0.0193822	0.0134015	0.0113973	0.0258644	0	0	0	0	0	1	0.0173829	0	0.000127775
Q9WV92;Q9WV92-3;Q9WV92-2;Q9WV92-6;Q9WV92-4;Q9WV92-5	Band 4.1-like protein 3;Band 4.1-like protein 3, N-terminally processed	Epb41l3	7.60531	7.27853	6.84076	7.45437	7.66088	3.08798	3.02649	2.43356	1.69191	2.30086	5	7.36797	2.50816	1.92143e-07
Q9WV92-8	Band 4.1-like protein 3;Band 4.1-like protein 3, N-terminally processed	Epb41l3	0.101209	0.0956135	0.0945952	0.056431	0.0918914	0.0193847	0.0291541	0.026831	0.0141151	0.0106048	1	0.0879481	0.0200179	5.54617e-05
Q8BGS1;Q8BGS1-2;Q8BGS1-3	Band 4.1-like protein 5	Epb41l5	0.0112867	0.00831486	0.00954874	0	0.0048365	0	0	0	0	0	1	0.00679736	0	0.00940125
P49222;Q3UV95	Erythrocyte membrane protein band 4.2	Epb42;Epb4.2	0.0235665	0.0320599	0.0186057	0.033935	0.0186233	0	0	0	0	0	4	0.0253581	0	5.34948e-05
Q8C0I4;A2AQV0	Enhancer of polycomb homolog 2	Epc2	0.0139909	0.0204835	0.0228939	0.021621	0.0131804	0	0	0	0	0	1	0.0184339	0	1.67184e-05
Q99M71;Q99M71-2	Mammalian ependymin-related protein 1	Epdr1	0.99162	1.22137	1.3798	1.35624	1.22557	3.01966	4.21543	3.43601	6.09192	3.1752	8	1.23492	3.98765	0.00129239
Q80TA9	Ectopic P granules protein 5 homolog	Epg5	0.03784	0.0386132	0.0393845	0.0398838	0.0434817	0.00737655	0.00291541	0.000956076	0.00121757	0.00316724	18	0.0398406	0.00312657	8.61502e-09
Q03137;Q03137-2;A0A087WRH4;A0A087WQW6;Q03145	Ephrin type-A receptor 4	Epha4	1.54576	1.6486	1.38839	1.65792	1.43835	3.8481	2.57538	2.26903	2.13284	2.14265	27	1.5358	2.5936	0.0121804
Q60629;Q6PFV6;E9PUQ4;E9PUQ2;E9PUP9;E9PUQ0	Ephrin type-A receptor 5;Receptor protein-tyrosine kinase	Epha5	0.226827	0.169633	0.181982	0.175769	0.161214	0.400819	0.463077	0.355052	0.302532	0.23104	10	0.183085	0.350504	0.00375998
Q62413;G1K381;E9PUK8;P29319-3	Ephrin type-A receptor 6;Receptor protein-tyrosine kinase	Epha6	0.111424	0.143546	0.114427	0.125023	0.0774815	0.0480452	0.0433907	0.0272149	0.0437566	0.0341598	15	0.11438	0.0393134	0.000176801
Q61772;A2BDQ4;Q61772-3;Q61772-2;Q61772-4;Q61772-5;Q8BYG9;F6WVB0;Q8BYG9-2	Ephrin type-A receptor 7;Receptor protein-tyrosine kinase	Epha7	0.123834	0.181195	0.180543	0.194433	0.169818	0.238266	0.259371	0.274991	0.210288	0.176499	13	0.169964	0.231883	0.0200647
Q8CBF3;Q8CBF3-2;Q8CA63	Ephrin type-B receptor 1	Ephb1	0	0.00651038	0	0.00214544	0	0.0152971	0.0278222	0.0105418	0.0115557	0.0118886	2	0.00173116	0.0154211	0.0040811
P54763;A3KG01;A3KG02;A3KG00;P54763-2;F6Q4H2	Ephrin type-B receptor 2;Receptor protein-tyrosine kinase	Ephb2	0.707289	0.509992	0.472614	0.459841	0.440982	1.49448	1.20189	1.05329	0.83905	1.10226	27	0.518143	1.13819	0.000749983
P54754	Ephrin type-B receptor 3	Ephb3	0.139189	0.149643	0.132958	0.105643	0.116177	0.0160001	0.0229143	0.0106977	0.010563	0.0268765	11	0.128722	0.0174103	1.17064e-06
O08644;O08644-3;O08644-2	Ephrin type-B receptor 6	Ephb6	0.0302087	0.0234909	0.0814405	0.099623	0.0727451	0.0287892	0	0	0.0370685	0.0734614	8	0.0615016	0.0278638	0.13356
Q9D379;E9PWK1;F6YTS6;D3Z4M3	Epoxide hydrolase 1	Ephx1	1.17082	0.785131	1.42644	0.715552	1.0304	16.8486	21.3785	15.4252	13.76	15.9747	30	1.02567	16.6774	1.9164e-06
[truncated: 5,297 more rows]

## Sheet: Neuronal culture
Protein IDs	Protein names	Gene names	Neurons 1 (pmol/mg)	Neurons 2 (pmol/mg)	Neurons 3 (pmol/mg)	Neurons 4 (pmol/mg)	Neurons 5 (pmol/mg)	Unique peptides	neurons (pmol/mg)
Q922Q1;E0CZH6	Mitochondrial amidoxime reducing component 2	Mtarc2	1.64	2.22413	1.78147	1.10606	1.22743	14	1.59582
Q3KNM2;F6W8T3	E3 ubiquitin-protein ligase MARCH5	Marchf5	0.384642	0.392395	0.42068	0.455271	0.644921	6	0.459582
P42208;E9Q3V6;F6WYM0;D3YYB1;D3Z3C0;D3Z1S1;F6UKN5;D3YZU7;D3YV76;G3UYQ0	Septin-2	Septin2	2.4481	1.69353	1.51259	1.3705	1.66442	22	1.73783
Q9Z1S5-2	Neuronal-specific septin-3	Septin3	24.8576	21.9114	27.0325	17.2192	18.6508	2	21.9343
Q9Z1S5	Neuronal-specific septin-3	Septin3	1.48608	1.35775	1.28283	0.85994	1.43761	1	1.28484
P28661;P28661-2;P28661-3;P28661-4;P28661-5;Q5ND09;Q5ND13;Q5ND18;P28661-6;P42209	Septin-4	Septin4	0.209966	0.208453	0.155733	0.0200457	0.160417	27	0.150923
Q9Z2Q6	Septin-5	Septin5	30.1756	31.3671	27.9218	33.9601	20.728	28	28.8305
Q9R1T4;Q9R1T4-2;Q9R1T4-3;A2A3W1	Septin-6	Septin6	6.04746	6.80762	6.99089	7.65932	5.56145	14	6.61335
E9Q1G8;O55131;E9Q9F5;Q9DA97;S4R2P6	Septin-7	Septin7	30.3571	37.2647	23.0908	22.9417	27.7307	32	28.277
B1AQZ0;Q8CHH9;B1AQY9;Q8CHH9-2;E0CYM4	Septin-8	Septin8	4.71149	5.28758	5.52705	4.61215	4.51612	3	4.93088
Q80UG5-2;A2A6U5;A8Y5D3	Septin-9	Septin9	0.824771	0.423281	0.891588	0.61634	0.683966	1	0.687989
Q80UG5-3;Q80UG5	Septin-9	Septin9	5.23484	5.18799	4.21708	4.47798	3.93536	1	4.61065
Q8C650;Q8C650-2	Septin-10	Septin10	0.846491	2.27469	0.0391234	2.042	1.39055	9	1.31857
Q8C1B7;Q8C1B7-3;Q8C1B7-2	Septin-11	Septin11	21.3283	19.1059	15.3898	13.426	16.3235	16	17.1147
Q9ERR7	15 kDa selenoprotein	Selenof	1.76874	1.12116	2.99078	1.8889	2.14478	6	1.98287
Q9DCS2;E9Q5B2;G5E8X1;E9Q7K5;D3YZM4	UPF0585 protein C16orf13 homolog	0610011F06Rik	0.146279	0.244793	0.313595	0	0.169732	7	0.17488
Q8BHG2;Q8BHG2-3;A2A8E2;A2A8E4;B7ZC72;B7ZC71;Q8BHG2-2;D6REH4	UPF0587 protein C1orf123 homolog	0610037L13Rik	0.242882	0.19089	0	0.180347	0.104199	5	0.143664
Q9CQF4;D3Z316	Uncharacterized protein C6orf203 homolog	1700021F05Rik	0.226449	0.224513	0.291882	0.317683	0.217302	7	0.255566
Q8K207;A0A0A0MQF7	Uncharacterized protein C1orf21 homolog	1700025G04Rik	0.369193	0.217979	0.784208	0.0995222	1.19112	2	0.532405
Q9D1K7;F8WIU1;H7BXB9;Q6IR22	UPF0687 protein C20orf27 homolog	1700037H04Rik	0.514882	0.793703	0.831412	0.789115	0.550206	6	0.695863
Q9D882;D3Z7G3;D3YYX8;D3Z2E9;F8WHN9	Uncharacterized protein C10orf35 homolog	2010107G23Rik	0.0773225	0.0317654	0	0	0.056947	5	0.033207
E9Q3M9;E0CXB3		2010300C02Rik	8.03795	8.78515	13.9643	12.5635	9.10269	21	10.4907
F7B0R9		2010300C02Rik	0.140367	0.0809125	0	0.0680737	0.0508361	2	0.0680378
Q9CPN9		2210010C04Rik	0.196253	0.922904	1.80215	1.41846	0.577656	1	0.983484
B8JJ66;B8JJ69;F6X1P1;F6W3U3;B8JJ67		2310061I04Rik	0.830634	0.965378	1.33075	0.723509	0.999178	5	0.969889
Q3TE80;A0A087WSJ7;A0A087WQ29;A0A087WPT9;D3Z520;D3Z276;D3Z7R5		2410002F23Rik	0.642838	0.393007	0.378917	0.426728	0.612649	8	0.490828
J3QQ27;F7D3E1;B8JJH0		2610015P09Rik	0	0.0213711	0.0322393	0.0194041	0	2	0.0146029
B1AV75;Q3UJP5	Protein C8orf37 homolog	2610301B20Rik	0.121493	0.15467	0	0	0.166733	8	0.0885793
Q8R1Y2;D3Z3S8;D3YWS4	Uncharacterized protein C16orf45 homolog	2900011O08Rik	0.673013	0.737707	0.62264	0.119116	0.229669	8	0.476429
Q3U3D8;Q6DFW0;A2ANZ2	Protein C9orf72 homolog	3110043O21Rik	0.0475784	0.0291709	0.0471835	0	0.0621464	7	0.0372158
E9Q1Z0		4732456N10Rik	0.0997147	0	0.0492937	0.165362	0.00472514	2	0.0638192
Q8R092;E0CYZ4;H7BX33;Q8R092-2;Q8R092-1	Uncharacterized protein C1orf43 homolog	4933434E20Rik	0.0475873	0.0450618	0.0544631	0.0173373	0.127042	1	0.0582983
B1APX2;Q3UE31	Uncharacterized protein KIAA0930 homolog	5031439G07Rik	0.16192	0.252148	0.108234	0.263818	0.0628489	10	0.169794
Q9CYI0;J3KMQ6;B1AQG3	Protein Njmu-R1	5730455P16Rik	0.0572421	0.133266	0.030382	0.0852591	0.256357	7	0.112501
Q8BH86;E9QMK9;Q8BH86-2;F7CUW7	UPF0317 protein C14orf159 homolog, mitochondrial	9030617O03Rik	0.1215	0.0975327	0.0347858	0.0227176	0.0659098	13	0.0684891
Q8BWQ6;I1E4X5;D3YW20;D3YW19;Q8BWQ6-3;Q8BWQ6-2;F6RR19;H3BJE8	UPF0505 protein C16orf62 homolog	9030624J02Rik	0.194465	0.199606	0.246929	0.161922	0.0997953	29	0.180544
Q61838;D3YW52;D3YUI3	Alpha-2-macroglobulin;Alpha-2-macroglobulin 165 kDa subunit;Alpha-2-macroglobulin 35 kDa subunit	A2m;Pzp	0.0470313	0.025427	0.0339641	0.0396715	0.0671684	34	0.0426525
G3X9V7;E9QLA8;Q3TEG0;D3YUW2;F7CG54		A830010M20Rik	1.1409	1.1369	0.95732	0.626496	0.667327	1	0.905789
P58742	Aladin	Aaas	0.512077	0.606638	0	0	0.311484	7	0.28604
Q9D2R0	Acetoacetyl-CoA synthetase	Aacs	0.128395	0.134439	0.123696	0.0865626	0.0864713	21	0.111913
Q3UHJ0;Q3UHJ0-2	AP2-associated protein kinase 1	Aak1	4.24814	4.13062	3.30232	3.48484	2.75318	44	3.58382
Q3TJ22;J3QN89;A0A087WNM5		Aamp	0.0413749	0	0.0308912	0.0549432	0.0311841	5	0.0316787
Q8BGQ7	Alanine--tRNA ligase, cytoplasmic	Aars	4.20106	2.92476	4.05774	4.65796	4.78088	51	4.12448
Q14CH7	Alanine--tRNA ligase, mitochondrial	Aars2	0.0391137	0.0326503	0.00911573	0.0251286	0.0510686	19	0.0314154
Q3THG9;A2A4P3;A2A4P4	Alanyl-tRNA editing protein Aarsd1	Aarsd1;Gm27029	0.426268	0.589351	0.74595	0.671809	0.470652	12	0.580806
Q99K67;F6VMP2	Alpha-aminoadipic semialdehyde synthase, mitochondrial;Lysine ketoglutarate reductase;Saccharopine dehydrogenase	Aass	0.0126281	0.00824721	0	0	0.00581631	6	0.00533833
Q80YE4;Q80YE4-2;B1AZF9;B1AZF3;Q80YE4-3	Serine/threonine-protein kinase LMTK1	Aatk	0.018391	0.0120975	0.0155143	0.00700516	0.0177107	3	0.0141437
P61922;P61922-2;F7C9G3;Q3TUE8	4-aminobutyrate aminotransferase, mitochondrial	Abat	20.6227	24.6467	19.2877	17.5717	21.2485	31	20.6755
P41233	ATP-binding cassette sub-family A member 1	Abca1	0.0286741	0.0295129	0.0129426	0.0121124	0.00517629	6	0.0176837
Q8R420;Q6AXE3;E9PX95	ATP-binding cassette sub-family A member 3	Abca3	0.0524549	0.0706288	0.0332613	0.0163452	0.0511134	13	0.0447607
Q8K448;A2AEP5;A2AEP6	ATP-binding cassette sub-family A member 5	Abca5	0.079644	0.0506679	0.0627453	0.0767018	0.0472086	10	0.0633935
P21447;P21440;A0A0G2JDM4;A0A0G2JF49;F6SGP4	Multidrug resistance protein 1A	Abcb1a	1.3013	2.04866	1.66789	1.17096	0	15	1.23776
Q9DC29	ATP-binding cassette sub-family B member 6, mitochondrial	Abcb6	0.0646537	0.066717	0.39274	0.0586664	0.05732	9	0.128019
Q61102	ATP-binding cassette sub-family B member 7, mitochondrial	Abcb7	0.425055	0.347702	0.500929	0.475991	0.49879	23	0.449693
Q9CXJ4;D3Z492;F6ZFC5;A0A0G2JFJ3;D3Z1J6	ATP-binding cassette sub-family B member 8, mitochondrial	Abcb8	0.117551	0.170576	0.275054	0.188262	0.19433	21	0.189155
Q9JJ59;Q9JJ59-2;D6RFD9	ATP-binding cassette sub-family B member 9	Abcb9	0.0226628	0.0534683	0.0321016	0.0277127	0	13	0.0271891
E9Q236;E9Q467		Abcc4	0.0465734	0.0249669	0.037668	0.0101566	0.0162823	14	0.0271294
Q61285	ATP-binding cassette sub-family D member 2	Abcd2	0.0376223	0.0347284	0.0443535	0.0212639	0.0123933	12	0.0300723
P55096;A0A0G2JDI9	ATP-binding cassette sub-family D member 3	Abcd3	1.13159	1.24345	1.25892	0.724244	0.563904	22	0.984422
P61222	ATP-binding cassette sub-family E member 1	Abce1	1.0546	0.89919	0.860037	0.853623	0.811853	28	0.89586
Q6P542	ATP-binding cassette sub-family F member 1	Abcf1	1.77936	1.45443	0.0790975	0.091886	0.102485	18	0.701452
Q99LE6	ATP-binding cassette sub-family F member 2	Abcf2	0.463788	0.372908	0.513241	0.47782	0.487166	25	0.462985
Q8K268	ATP-binding cassette sub-family F member 3	Abcf3	0.0432956	0.00635608	0	0.0414244	0.033565	14	0.0249282
Q64343	ATP-binding cassette sub-family G member 1	Abcg1	0.591174	0.0231165	2.2204	1.10197	2.3723	4	1.26179
Q7TMS5;S4R2E1;D3Z150;D3YZX5;D3YVG8	ATP-binding cassette sub-family G member 2	Abcg2	0.0447201	0.0785924	0.0705957	0.039065	0.0659803	10	0.0597907
Q6PE15-2;Q6PE15;F6X5P5	Mycophenolic acid acyl-glucuronide esterase, mitochondrial	Abhd10	0.400927	0.205122	0.195202	0.270705	0.464116	7	0.307215
Q8K4F5;D3YYK0	Alpha/beta hydrolase domain-containing protein 11	Abhd11	0.126832	0.129347	0.15247	0.13286	0.0813538	8	0.124573
Q99LR1;D6RFU2;Q99LR1-2;D6RI21;F7BHM8	Monoacylglycerol lipase ABHD12	Abhd12	2.93443	2.00783	1.45313	1.41228	1.71199	18	1.90393
Q80UX8	Alpha/beta hydrolase domain-containing protein 13	Abhd13	0.0664836	0.0446829	0	0.0428932	0.0145485	3	0.0337216
Q8VCR7;E9QN99;A0A087WPF8;A0A087WQN8;A0A087WSR2;A0A087WRJ2;A0A087WP24	Alpha/beta hydrolase domain-containing protein 14B	Abhd14b	0.0803819	0.101535	0	0.232947	0.0842929	7	0.0998314
Q9Z1Q2;G3UX11;Q80YU0	Abhydrolase domain-containing protein 16A	Abhd16a	0.559439	0.632251	0.376907	0.622701	0.315777	26	0.501415
Q7M759	Alpha/beta hydrolase domain-containing protein 17B	Abhd17b	0.220884	0.143102	0.307093	0.402286	0.103782	8	0.235429
Q91ZH7;D3YU06;D3Z6Y2;Q91ZH7-2;F6RSE8	Phospholipase ABHD3	Abhd3	0.0190228	0.116838	0.0598993	0.0533217	0.0752271	7	0.0648618
Q8VD66;Q8C0M2;Q3U7M5;A0A0G2JEC8;A0A0G2JDM2;A0A0G2JE28;A0A0G2JFC7;A0A0G2JGK5	Abhydrolase domain-containing protein 4	Abhd4	0.0168871	0.0440355	0	0	0.00437061	9	0.0130587
Q8R2Y0;Q8R2Y0-2	Monoacylglycerol lipase ABHD6	Abhd6	3.90165	3.13245	3.71467	2.77972	2.39688	19	3.18508
Q8CBW3;B7ZCU3;Q8CBW3-3;J3QNK8	Abl interactor 1	Abi1	4.57518	3.98418	4.26009	4.96891	6.04989	1	4.76765
P62484;A0A087WPP8;Q6AXH6;Q6AXD2;A0A087WNU9	Abl interactor 2	Abi2	0.808656	0.767159	0.759162	0.900225	1.01508	2	0.850057
P00520;P00520-4;P00520-2;P00520-3	Tyrosine-protein kinase ABL1	Abl1	0.00783932	0.00326195	0	0.00287548	0	6	0.00279535
F8VQH0;Q4JIM5;B2RQ57;A0A087WQB7;G3UWQ2	Non-specific protein-tyrosine kinase;Abelson tyrosine-protein kinase 2	Abl2	0.296886	0.321102	0.288492	0.247557	0.25962	23	0.282732
Q8K4G5-5	Actin-binding LIM protein 1	Ablim1	0.0363299	0.0614679	0.0989348	0	0	1	0.0393465
Q8K4G5-2;E9Q9C0;E9Q9C2;Q8K4G5-4;E9Q9C4;E9Q9C1;F6YHE5	Actin-binding LIM protein 1	Ablim1	1.26652	1.0715	0.770208	1.37428	1.07328	1	1.11116
Q8BL65-4;Q8BL65-3;Q8BL65-2;E9Q0W6;F6VVW4	Actin-binding LIM protein 2	Ablim2	0.407093	0.324332	0.261724	0.306608	0.262924	2	0.312536
Q69ZX8	Actin-binding LIM protein 3	Ablim3	0.0373831	0.0355638	0.0107853	0.0354174	0.0153668	4	0.0269033
Q5SSL4;Q5SSL4-2;E9PUE7;Q5SSL4-4;Q5SSL4-3;H3BKV6;H3BJY3;H3BKT3;Z4YN68;H3BL84	Active breakpoint cluster region-related protein	Abr	1.67717	1.67374	1.16986	1.67951	1.67394	39	1.57484
Q921H8;H3BJZ9;H3BKL5;H3BKA1;Q8VCH0;H3BJC1;H3BJG8	3-ketoacyl-CoA thiolase A, peroxisomal	Acaa1a	0.532507	0.471323	0.501823	0.542212	0.588472	12	0.527267
Q8BWT1	3-ketoacyl-CoA thiolase, mitochondrial	Acaa2	3.86991	2.88064	3.46722	3.42183	3.80292	23	3.4885
Q5SWU9;Q5SWU9-2;V9GWS0;V9GXY1;D3Z0B3	Acetyl-CoA carboxylase 1;Biotin carboxylase	Acaca	0.335756	0.322162	0.261476	0.282397	0.244	62	0.289158
Q8K370	Acyl-CoA dehydrogenase family member 10	Acad10	0.020342	0.0223121	0.00267689	0.0219241	0.0195449	4	0.01736
Q80XL6;D3YTQ5;F6U473	Acyl-CoA dehydrogenase family member 11	Acad11	0.0280061	0.0385392	0.0390169	0.0486959	0.018141	9	0.0344798
D3Z7X0;F6RGT6;D3Z2B3		Acad12	0.0193396	0.0140993	0.0373325	0.0167395	0.0202987	3	0.0215619
Q9D7B6;D3YTT4	Isobutyryl-CoA dehydrogenase, mitochondrial	Acad8	0.521617	0.51133	0.559847	0.428741	0.376591	18	0.479625
Q8JZN5;A0A0G2JF25;A0A0G2JDY4	Acyl-CoA dehydrogenase family member 9, mitochondrial	Acad9	4.43971	4.97979	4.30945	5.47559	4.42757	36	4.72642
P51174	Long-chain specific acyl-CoA dehydrogenase, mitochondrial	Acadl	2.06406	3.24058	4.26745	3.30298	3.58417	20	3.29185
P45952;D3Z2A5	Medium-chain specific acyl-CoA dehydrogenase, mitochondrial	Acadm	1.89382	2.23356	2.24857	1.6452	1.29461	18	1.86315
Q07417;F6RAZ3	Short-chain specific acyl-CoA dehydrogenase, mitochondrial	Acads	0.541186	0.560911	0.230242	0.675074	0.36392	6	0.474267
Q9DBL1;E9Q5L3	Short/branched chain specific acyl-CoA dehydrogenase, mitochondrial	Acadsb	3.14287	3.05869	2.13912	3.00744	1.61454	17	2.59253
P50544;B1AR28	Very long-chain specific acyl-CoA dehydrogenase, mitochondrial	Acadvl	3.75445	4.80748	4.93846	3.62604	4.06982	31	4.23925
Q61282	Aggrecan core protein	Acan	0.0374057	0.0100551	0.016939	0.0257318	0.030419	16	0.0241101
Q6ZQK5;Q6ZQK5-2;Q8K2H4;Q8CI47	Arf-GAP with coiled-coil, ANK repeat and PH domain-containing protein 2	Acap2	0.588288	0.506657	0.928448	0.350174	0.350563	23	0.544826
Q6NXL5;A2ADA6		Acap3	0.0179183	0.00582235	0	0	0.00962001	14	0.00667213
Q8QZT1	Acetyl-CoA acetyltransferase, mitochondrial	Acat1	24.0385	24.2871	28.7525	28.1121	27.3427	25	26.5066
Q8CAY6;G3XA25;Q80X81;F2Z459	Acetyl-CoA acetyltransferase, cytosolic	Acat2;Acat3	5.37518	6.83877	8.67365	5.52972	7.1503	16	6.71352
Q8BMP6	Golgi resident protein GCP60	Acbd3	1.25207	1.17986	0.505985	1.3559	1.64528	15	1.18782
Q5XG73;E9QNH7;Q5XG73-2;Q5XG73-3;Z4YM84	Acyl-CoA-binding domain-containing protein 5	Acbd5	0.0217847	0.0897402	0	0.157086	0.027054	7	0.0591329
Q9D061;Q9D061-2;Q9D061-3;A0A0A6YWZ1	Acyl-CoA-binding domain-containing protein 6	Acbd6	0.273167	0.285648	0.358076	0.0637935	0.340739	12	0.264285
P21836;A0A0G2JDM6	Acetylcholinesterase	Ache	0.355226	0.0766229	0.0691107	0.0302944	0.107836	14	0.127818
Q9JIX8;F6RJ39;Q9JIX8-4;B8JJ91;Q9JIX8-3;Q9JIX8-2;Q52KR6;B8JJ92;B8JJ90;B8JJ89;F6Q8C0	Apoptotic chromatin condensation inducer in the nucleus	Acin1	0.170958	0.176923	0.113731	0.111236	0.166813	20	0.147932
Q3V117;Q91V92;Q3TS02	ATP-citrate synthase	Acly	4.07662	3.75399	3.73279	4.00483	5.61461	61	4.23657
P28271	Cytoplasmic aconitate hydratase	Aco1	0.320018	0.328585	0.294623	0.209295	0.372641	39	0.305032
Q99KI0	Aconitate hydratase, mitochondrial	Aco2	87.0413	93.6027	96.1074	83.8364	81.7957	61	88.4767
O55137;Q9QYR7;Q9QYR7-2;Q8BWN8;Q6Q2Z6;Q32Q92;Q91YQ6;Q32Q92-2	Acyl-coenzyme A thioesterase 1	Acot1	1.02775	1.24131	1.42897	1.35559	0.892706	10	1.18927
Q8VHQ9;A2AVR6;E0CYS0;F6SS52;E0CYA0;E0CXP8	Acyl-coenzyme A thioesterase 11	Acot11	0.151421	0.0575771	0	0.0781486	0.00453777	19	0.0583369
Q9CQR4	Acyl-coenzyme A thioesterase 13;Acyl-coenzyme A thioesterase 13, N-terminally processed	Acot13	7.77598	6.98111	7.56408	8.28498	6.80361	7	7.48195
Q9QYR9	Acyl-coenzyme A thioesterase 2, mitochondrial	Acot2	0.816961	0.906816	0.652202	0.358349	0.365412	8	0.619948
Q91V12-2;Q91V12;E9PYH2;Q91V12-4;Q91V12-3	Cytosolic acyl coenzyme A thioester hydrolase	Acot7	21.7535	19.4191	24.1599	19.0233	17.7238	20	20.4159
P58137;Q8BZR4	Acyl-coenzyme A thioesterase 8	Acot8	0.056112	0	0.277524	0.0900734	0.0557975	4	0.0959014
Q9R0X4	Acyl-coenzyme A thioesterase 9, mitochondrial	Acot9	6.34153	5.96561	5.29827	5.51764	6.86571	12	5.99775
Q9R0H0;Q9R0H0-2;A2A848	Peroxisomal acyl-coenzyme A oxidase 1	Acox1	0.754039	0.555715	0.564703	0.511525	0.389997	22	0.555196
Q9EPL9;Q8C178;E9Q296;D3Z2N6	Peroxisomal acyl-coenzyme A oxidase 3;Acyl-coenzyme A oxidase	Acox3	0.0387448	0.0255617	0.0438115	0.0123811	0.0190594	8	0.0279117
Q9D358	Low molecular weight phosphotyrosine protein phosphatase	Acp1	2.31067	1.7206	1.70034	2.00243	2.10729	3	1.96827
P24638;B7ZCF5;B7ZCF4	Lysosomal acid phosphatase	Acp2	0.199426	0.307792	0.670371	0.561854	0.337396	7	0.415368
Q8BP40;Q8BP40-2	Lysophosphatidic acid phosphatase type 6	Acp6	0.139151	0.0951925	0.147689	0.0896827	0.0610393	14	0.106551
Q99PU5;D3Z1Z2;D3Z2G8	Long-chain-fatty-acid--CoA ligase ACSBG1	Acsbg1	1.31415	1.69013	1.1797	1.1412	0.865353	30	1.23811
Q8VCW8	Acyl-CoA synthetase family member 2, mitochondrial	Acsf2	1.62485	2.06289	1.27358	0.68803	0.891006	24	1.30807
Q3URE1;Q3URE1-2	Acyl-CoA synthetase family member 3, mitochondrial	Acsf3	0.294877	0.379825	0.178027	0.232063	0.141969	15	0.245352
P41216;D3Z041;D3Z457;D3YVF6;F6WNZ2	Long-chain-fatty-acid--CoA ligase 1	Acsl1	2.06544	1.82678	1.73768	1.66811	1.61906	29	1.78341
Q9CZW4;E9PUC2;D3Z4I4	Long-chain-fatty-acid--CoA ligase 3	Acsl3	0.470847	0.318071	0.147887	0.206051	0.249792	18	0.27853
Q9QUJ7;Q9QUJ7-2	Long-chain-fatty-acid--CoA ligase 4	Acsl4	1.64174	2.56036	2.75068	2.44566	2.19981	20	2.31965
Q8JZR0	Long-chain-fatty-acid--CoA ligase 5	Acsl5	0.021949	0.0380577	0.0147351	0.0269587	0	8	0.0203401
Q91WC3;Q91WC3-2	Long-chain-fatty-acid--CoA ligase 6	Acsl6	4.39655	4.64856	3.76961	3.79969	4.1181	2	4.1465
Q99NB1	Acetyl-coenzyme A synthetase 2-like, mitochondrial	Acss1	0.15829	0.169435	0.136638	0.125407	0.0939379	23	0.136742
Q9QXG4;A2AQN4;A2AQN5;D6RHA7;F7CU63	Acetyl-coenzyme A synthetase, cytoplasmic	Acss2	0.0276009	0.103094	0.0869352	0.0807959	0.0826634	13	0.0762178
P62737;D3YZY0;D3Z2K3	Actin, aortic smooth muscle	Acta2;Actg2	122.312	132.844	122.463	105.082	122.691	0	121.078
E9Q5F4;E9Q2D1		Actb	0.465433	0.130752	0	0.196632	0.132397	1	0.185043
P60710;E9Q1F2	Actin, cytoplasmic 1;Actin, cytoplasmic 1, N-terminally processed	Actb	8.57935	9.29356	8.42286	6.67432	3.38983	0	7.27198
Q8BFZ3	Beta-actin-like protein 2	Actbl2	0.0419539	0.838808	5.90742	1.73572	2.22293	2	2.14937
F6WX90		Actc1	3.26112	2.6067	6.00989	4.30921	3.96468	1	4.03032
P63260;G3UYG0;E9Q606;B1ATY1;F8WGM8	Actin, cytoplasmic 2;Actin, cytoplasmic 2, N-terminally processed	Actg1	777.331	674.931	794.911	693.817	780.986	1	744.395
Q9Z2N8;D3YVN1;A0A0A6YWG8;A0A0A6YWR1	Actin-like protein 6A	Actl6a	0.0524401	0.0196165	0.0192371	0.042998	0.029647	4	0.0327877
Q99MR0;F8WI57;D3Z4L2;D3Z5W4	Actin-like protein 6B	Actl6b	0.38868	0.185857	0.415521	0.278758	0.389015	11	0.331566
A1BN54		Actn1	7.14784	5.53508	6.41386	6.2681	4.69026	3	6.01103
Q7TPR4	Alpha-actinin-1	Actn1	0.255589	0.227032	0	0.432575	0.234578	1	0.229955
Q9JI91;D3YY95	Alpha-actinin-2	Actn2	0.21348	0.37196	0.0992393	0.3258	0.341387	31	0.270373
P57780;D3Z0L8;D3Z761	Alpha-actinin-4	Actn4	10.03	10.4927	8.69176	10.3095	10.0839	24	9.92157
E9Q2W9		Actn4	0.996698	1.08561	1.00691	1.30946	0.860306	1	1.0518
Q9QZB7	Actin-related protein 10	Actr10	0.951794	1.06909	1.23787	0.761333	0.887664	14	0.981552
P61164	Alpha-centractin	Actr1a	10.6216	10.1851	11.7966	9.0239	11.2533	12	10.5761
Q8R5C5;E0CZD4;E0CYB4	Beta-centractin	Actr1b	2.38278	2.26622	2.78104	2.36218	2.03327	10	2.3651
P61161	Actin-related protein 2	Actr2	10.5044	10.4283	11.619	10.4867	9.59976	22	10.5276
Q99JY9;A0A087WRA1;A0A087WQ14;A0A087WP86;A0A087WS98;A0A087WQ83;A0A087WPR6	Actin-related protein 3	Actr3	11.492	11.7788	13.738	9.2355	10.6275	23	11.3744
Q641P0;Q641P0-2	Actin-related protein 3B	Actr3b	1.13697	1.17245	1.06205	0.865354	0.861934	22	1.01975
Q61271;Q3V348;A2AJR5;Q8K348	Activin receptor type-1B	Acvr1b	0.133298	0.0713032	0.0587449	0.0773806	0.0388162	6	0.0759087
Q99JW2;A0A087WPX1;A0A087WRE0;A0A087WPV3	Aminoacylase-1	Acy1	0.00476477	0.043264	0	0.0561848	0.0306379	20	0.0269703
P56376;E9QJT5;Q8BMV3	Acylphosphatase-1;Acylphosphatase	Acyp1	3.0733	3.63029	2.07496	3.1703	3.45618	9	3.08101
P56375	Acylphosphatase-2	Acyp2	0.529972	0.611172	1.10498	1.18896	0.61167	4	0.809352
O35598;E9PYF2;D3Z1E6	Disintegrin and metalloproteinase domain-containing protein 10	Adam10	0.115315	0.118124	0.1292	0.236771	0.0818531	16	0.136253
Q9R1V4;Q7TQG7	Disintegrin and metalloproteinase domain-containing protein 11	Adam11	0.127558	0.0468018	0.107313	0.0251207	0.0424971	11	0.0698581
O88839;O88839-3;O88839-2;O88839-4	Disintegrin and metalloproteinase domain-containing protein 15	Adam15	0.0493271	0.0351645	0.0136338	0.0388806	0.00827563	4	0.0290563
Q9R1V6-14;Q9R1V6-11;Q9R1V6-8;Q9R1V6-12;D3YUP9;Q9R1V6-10;Q9R1V6-17;Q9R1V6-6;Q9R1V6-7;Q9R1V6-1;Q9R1V6-9;Q9R1V6-20;Q9R1V6-19;Q9R1V6-2;Q9R1V6-18;Q9R1V6-21;Q9R1V6-16;D3YUQ0;F7DAP1;F7BZ55;F6XIT3;F6PZ09;F7BXL9;F6SK63;F6TDF4;F7AYY9;S4R1S5	Disintegrin and metalloproteinase domain-containing protein 22	Adam22	0.621333	0.671261	0.660805	0.451293	0.543151	1	0.589569
Q9R1V7;Q9R1V7-2;Q5SRA0;Q9R1V7-4;Q9R1V7-3	Disintegrin and metalloproteinase domain-containing protein 23	Adam23	0.657904	0.673456	0.684005	0.471497	0.589759	12	0.615324
Q61072;E9Q638	Disintegrin and metalloproteinase domain-containing protein 9	Adam9	0.0921393	0.087855	0.0630902	0.0571352	0.049343	6	0.0699125
E9PY16;Q8R2V5		Adap1	3.52412	3.1138	2.62163	2.99348	4.30162	28	3.31093
Q99MU3;Q99MU3-5;Q99MU3-4;Q99MU3-2;Q99MU3-3	Double-stranded RNA-specific adenosine deaminase	Adar	0.0648702	0.0795151	0.0389393	0.0389068	0.0350615	17	0.0514586
Q91ZS8-5;Q91ZS8-3;Q91ZS8-2	Double-stranded RNA-specific editase 1	Adarb1	0.0973563	0.118065	0.39217	0.247593	0.193503	2	0.209737
Q9D0L4;Q9D0L4-2	Uncharacterized aarF domain-containing protein kinase 1	Adck1	0.572477	0.651009	0.422006	0.552492	0.630363	16	0.56567
Q60936;Q60936-2;F7B1B6;A0A0A6YXD9;A0A0A6YXI0;F6T0A8	Atypical kinase ADCK3, mitochondrial	Adck3	0.269997	0.204937	0.0835114	0.153276	0.0985789	13	0.16206
E9QLB8;Q566J8	AarF domain-containing protein kinase 4	Adck4	0.0208214	0.0341671	0.0573292	0	0.00438466	11	0.0233405
Q80V03;E0CXW2;E9PUK2;Q80V03-2;E0CXE8	Uncharacterized aarF domain-containing protein kinase 5	Adck5	0.00375177	0.00888011	0	0	0.0296738	10	0.00846113
O88444	Adenylate cyclase type 1	Adcy1	0.0786806	0.0936412	0.0661944	0.093553	0.0975156	16	0.085917
Q3V1Q3;Q80TL1	Adenylate cyclase type 2	Adcy2	0.128758	0.0685874	0.0600106	0.0413459	0.0349628	21	0.0667329
Q8VHH7;B8JK56	Adenylate cyclase type 3	Adcy3	0.0786617	0.0919071	0.0806747	0.0928629	0.0740208	12	0.0836254
P84309;P84309-2;P51829	Adenylate cyclase type 5	Adcy5	0.0788172	0.0348435	0.102046	0.108794	0.0347739	10	0.0718549
Q01341;F8VQ52	Adenylate cyclase type 6	Adcy6	0.012175	0.00872564	0.00759969	0.0307038	0.0168902	7	0.0152189
P97490	Adenylate cyclase type 8	Adcy8	0.0357158	0.0263857	0.0116286	0.0215777	0.0209687	14	0.0232553
P51830;E9Q706	Adenylate cyclase type 9	Adcy9	0.192722	0.176157	0.129008	0.173819	0.147928	37	0.163927
P70205;E9Q968;E9PVE8;Q6NXJ9;E9Q4B3;E9Q3E8;E9QAL0	Pituitary adenylate cyclase-activating polypeptide type I receptor	Adcyap1r1	0.0407796	0.0739481	0.117223	0.0332211	0.0258568	7	0.0582057
F8WGR0;Q9QYC0-2;F8WHZ9;F6RDR0;D3Z0T1	Alpha-adducin	Add1	0.553089	0.560436	0.54594	0.342544	0.375096	2	0.475421
Q9QYC0	Alpha-adducin	Add1	7.48953	5.03541	4.69908	6.12017	5.68133	2	5.80511
Q9QYB8;Q9QYB8-2;Q9QYB8-3	Beta-adducin	Add2	8.69551	7.22039	6.0328	6.41112	5.75656	38	6.82327
Q9QYB5-2	Gamma-adducin	Add3	2.30255	1.70345	1.7377	1.0846	1.62514	1	1.69069
Q8C4G9		Adgra1	0.0416269	0.0607747	0.06953	0.0459218	0.0286703	4	0.0493048
P28474;A0A0G2JGS3	Alcohol dehydrogenase class-3	Adh5	2.31867	1.27028	1.80414	1.03117	2.34872	15	1.7546
Q8R0N6;A0A087WRE7;Q8R0N6-2	Hydroxyacid-oxoacid transhydrogenase, mitochondrial	Adhfe1	0.0984376	0.11676	0.0201441	0.0778881	0.0643544	9	0.0755169
Q99JT9;F7ARY2	1,2-dihydroxy-3-keto-5-methylthiopentene dioxygenase	Adi1	0.0539174	0.0924378	0.0705013	0.0462676	0	3	0.0526248
P55264-2	Adenosine kinase	Adk	0.17738	0.215878	0.147854	0.162926	0.346104	1	0.210028
A2BDX0;Q9Z103	Activity-dependent neuroprotector homeobox protein	Adnp	0.0254935	0.0127561	0.0263656	0.0123998	0.00603462	11	0.0166099
Q6PDY2	2-aminoethanethiol dioxygenase	Ado	0.523467	0.531224	0.569073	0.568132	0.614542	11	0.561288
Q8VDL4;Q8VDL4-3;Q8VDL4-2	ADP-dependent glucokinase	Adpgk	0.213256	0.0770126	0.0894801	0.120089	0.194869	11	0.138941
P54923	[Protein ADP-ribosylarginine] hydrolase	Adprh	0.568397	0.313406	0.271444	0.645031	0.470012	14	0.453658
Q8CG72;Q8CG72-2	Poly(ADP-ribose) glycohydrolase ARH3	Adprhl2	0.158347	0.134454	0.0840866	0	0.072724	8	0.0899222
Q99MK8;Q7TS64;E9PW16;E9Q419;F6QY34;F6Y9P3	Beta-adrenergic receptor kinase 1	Adrbk1	0.839789	0.98092	0.791747	0.59229	0.649344	24	0.770818
Q9JKV1;A0A0A6YVU8;D3YUD8	Proteasomal ubiquitin receptor ADRM1	Adrm1;Gm9774	0.650149	0.671572	0.740405	0.637146	0.649942	10	0.669843
P54822;E9Q242;E9Q3T7;E9Q0A0;A0A0G2JFI8;A0A0G2JFL8	Adenylosuccinate lyase	Adsl	1.08514	0.934641	0.746502	0.442145	1.38118	19	0.917922
P46664	Adenylosuccinate synthetase isozyme 2	Adss	0.6142	0.413646	0.570966	0.264147	0.413904	17	0.455373
P28650;J3QN31;P28650-2	Adenylosuccinate synthetase isozyme 1	Adssl1	0.108291	0.0265575	0	0.0304085	0	15	0.0330513
P63002;P63002-2	Amino-terminal enhancer of split	Aes	0.591348	1.89987	0.342574	0.520011	0.678312	3	0.806423
Q9ESC8;B7ZC42	AF4/FMR2 family member 4	Aff4	0.0408153	0.157158	0.318026	0.219808	0.218445	3	0.19085
Q920A7;Q920A7-2	AFG3-like protein 1	Afg3l1	0.10411	0.0602606	0.117097	0.0670124	0.104168	7	0.0905296
Q8JZQ2	AFG3-like protein 2	Afg3l2	1.95308	2.15896	1.88435	2.00165	1.96659	35	1.99293
Q80WT5;Q80WT5-2;H3BJH7;H3BIZ9;H3BKM5	Aftiphilin	Aftph	0.0130262	0.0198284	0	0.0436484	0.0465048	8	0.0246016
Q8BXK8;A0A087WRF2;E9Q3K3	Arf-GAP with GTPase, ANK repeat and PH domain-containing protein 1	Agap1	0.700214	0.596652	0.754057	0.561536	1.40342	20	0.803176
Q3UHD9;Q3UHD9-2	Arf-GAP with GTPase, ANK repeat and PH domain-containing protein 2	Agap2	1.24471	1.04854	0.989366	1.18186	1.21951	49	1.1368
Q8VHH5;F8VQE9;Q8VHH5-2;A0A0G2JER6;A0A0G2JDW1	Arf-GAP with GTPase, ANK repeat and PH domain-containing protein 3	Agap3	0.397322	0.232004	0.164237	0.284819	0.244409	18	0.264558
Q8K2K6;A0A087WNV1;A0A087WSR7;Q8K2K6-3;Q8K2K6-1;A0A087WR52;Q8K2K6-2;A0A087WRL1	Arf-GAP domain and FG repeat-containing protein 1	Agfg1	1.73269	1.19529	1.25808	1.97759	1.46441	12	1.52561
Q80WC7;Q3U2K8;Q3TBU7;Q80WC7-2	Arf-GAP domain and FG repeat-containing protein 2	Agfg2	0.616784	0.421357	0.510693	0.195771	0.505159	9	0.449953
Q9ESW4;Q9ESW4-2	Acylglycerol kinase, mitochondrial	Agk	7.46404	5.76787	3.1644	3.08761	4.61852	20	4.82049
F8VPN4;A0A0G2JGI9;F6XXE6;E0CYU6;E0CX86;F7CSZ6		Agl	0.0926081	0.0623727	0.0313334	0.0517999	0.0713053	54	0.0618839
Q8CJG1;H3BJ70;H3BL59	Protein argonaute-1	Ago1	0.25378	0.173539	0.189091	0.20532	0.217081	14	0.207762
Q8CJG0;A3KFX6	Protein argonaute-2	Ago2	0.311105	0.262896	0.215197	0.213028	0.263421	24	0.253129
Q8CJF9;A3KFX7	Protein argonaute-3	Ago3	0.013359	0.0104875	0	0	0.00572943	8	0.00591519
O35083;G3UWV6	1-acyl-sn-glycerol-3-phosphate acyltransferase alpha;1-acyl-sn-glycerol-3-phosphate acyltransferase	Agpat1	0.162956	0.110552	0.0770171	0.059587	0.106593	5	0.103341
Q9D517;D3YUW0;D3Z1M6	1-acyl-sn-glycerol-3-phosphate acyltransferase gamma	Agpat3	1.26211	1.55563	1.37477	1.26652	1.52697	19	1.3972
Q8K4X7;E9Q6S5;E9Q2T9;E9Q2W7	1-acyl-sn-glycerol-3-phosphate acyltransferase delta	Agpat4	1.36105	1.3455	1.04695	1.47365	1.352	16	1.31583
Q9D1E8;F8WGD9	1-acyl-sn-glycerol-3-phosphate acyltransferase epsilon	Agpat5	1.26605	0.701801	0.693653	0.688111	0.462567	13	0.762437
Q8K2C8	Glycerol-3-phosphate acyltransferase 4	Agpat6	0.152728	0.161584	0.169457	0.10269	0.0553538	4	0.128363
Q8C0I1;A2AL50;H3BKN2;A2AL49;H3BJ14;H3BIY5	Alkyldihydroxyacetonephosphate synthase, peroxisomal	Agps	0.300114	0.395486	0.643836	0.294525	0.297049	17	0.386202
A2ASQ1;Z4YJS5	Agrin;Agrin N-terminal 110 kDa subunit;Agrin C-terminal 110 kDa subunit;Agrin C-terminal 90 kDa fragment;Agrin C-terminal 22 kDa fragment	Agrn	0.0131864	0.00430159	0.0044716	0.00531339	0.00281153	2	0.0060169
Q641K1;Q641K1-2;Q641K1-5;Q641K1-4;Q641K1-3;F6ZCF0;E9Q878;Q8C1R2;E9Q3T5;E9PX07;E9PXA7;E9Q2R5;E9Q352	Cytosolic carboxypeptidase 1	Agtpbp1	0.0266338	0.0592901	0.00491838	0.014322	0.0626484	17	0.0335625
Q8CJF7;F6QTR3;F6SJR1	Protein ELYS	Ahctf1	0.00518278	0.0020848	0	0	0.00385273	11	0.00222406
P50247;A2ALT5	Adenosylhomocysteinase	Ahcy	1.26846	1.26163	1.08222	1.26973	1.50718	26	1.27784
Q80SW1;F7ATQ6;D3Z2Q0	Putative adenosylhomocysteinase 2	Ahcyl1	7.41425	7.54283	7.22917	6.17445	7.68328	17	7.2088
Q68FL4;F8WGT1;F8WI65;Q68FL4-2;H3BKT5;E9PX77;H3BL31;D3YYM7;D3YX97	Putative adenosylhomocysteinase 3;Adenosylhomocysteinase	Ahcyl2	3.15126	2.91493	2.21337	2.24789	2.62657	14	2.63081
Q6PAL7	AT-hook DNA-binding motif-containing protein 1	Ahdc1	0.0107638	0	0	0.00857846	0.00953804	5	0.00577605
Q8K3E5;E9QP54;Q8K3E5-2;E9Q552	Jouberin	Ahi1	0.0655951	0.0711121	0.0316207	0.117965	0.0615886	29	0.0695763
E9Q616		Ahnak	0.0399891	0.0531036	0.0392154	0.0294564	0.025574	75	0.0374677
F7DBB3;F7CVJ5;E9PYB0;Q3URZ6		Ahnak2	0.00641209	0.0122474	0.00827907	0.0108571	0.0109686	5	0.00975285
Q8BK64	Activator of 90 kDa heat shock protein ATPase homolog 1	Ahsa1	1.91841	1.05601	2.55558	1.99341	2.07249	21	1.91918
Q8N9S3;F6S1R2;Q8N9S3-2;Q8N9S3-3;A2AF81;A2AF82	Activator of 90 kDa heat shock protein ATPase homolog 2	Ahsa2	0.0412123	0.0789511	0.0548489	0	0.0985723	5	0.0547169
E9QNR6;Q8VD62	UPF0696 protein C11orf68 homolog	AI837181;Bles03	0.108951	0.0988565	0.0319651	0.024267	0	10	0.0528079
Q8C4Q6;Q8C4Q6-2	Axin interactor, dorsalization-associated protein	Aida	0	0.0335252	0.0360118	0.0524902	0.0282159	9	0.0300486
Q9EQX4;A0A0A6YWH2	Allograft inflammatory factor 1-like	Aif1l	0.0339737	0.0863306	0.445093	0.217344	0.0972178	2	0.175992
Q9Z0X1;B1AU25	Apoptosis-inducing factor 1, mitochondrial	Aifm1	4.54804	3.38554	3.3769	3.41612	2.89689	27	3.5247
Q3TY86;Q3TY86-2;Q3TY86-3	Apoptosis-inducing factor 3	Aifm3	0.00686614	0.0104546	0.0201793	0.0249213	0	14	0.0124843
P31230;Q3UZG4;A0A0G2JEU9;A0A0G2JDV0;A0A0G2JDW6;A0A0G2JDH0	Aminoacyl tRNA synthase complex-interacting multifunctional protein 1;Endothelial monocyte-activating polypeptide 2	Aimp1	1.48551	0.940556	1.0239	1.65621	1.88466	13	1.39817
Q8R010;Q8R3V2	Aminoacyl tRNA synthase complex-interacting multifunctional protein 2	Aimp2	0.927998	0.905227	0.524671	0.538203	0.641807	8	0.707581
O08915;D3YW40	AH receptor-interacting protein	Aip	1.03368	1.26394	0.911329	0.704372	0.338103	16	0.850285
Q9R0Y5;Q9R0Y5-2;A0A0A6YXW8;Z4YN97	Adenylate kinase isoenzyme 1	Ak1	12.513	8.94656	12.3956	14.9937	14.2359	15	12.6169
Q9WTP6;Q9WTP6-2;F7BP55	Adenylate kinase 2, mitochondrial;Adenylate kinase 2, mitochondrial, N-terminally processed	Ak2	3.37058	3.59031	3.15596	2.30778	4.30696	11	3.34632
Q9WTP7;F6RP11	GTP:AMP phosphotransferase AK3, mitochondrial	Ak3	4.9717	4.78332	5.12275	5.50303	5.70798	16	5.21776
Q9WUR9;F6TEU8;A2ARF6;A2ARF5	Adenylate kinase 4, mitochondrial	Ak4	1.73987	1.32042	1.50811	1.92368	1.91156	16	1.68073
Q920P5;Q920P5-2;A0A0G2JGN7	Adenylate kinase isoenzyme 5	Ak5	1.18106	1.00515	0.974767	0.872541	0.959873	20	0.998678
O08715;O08715-4;O08715-6;O08715-2;O08715-5;O08715-3	A-kinase anchor protein 1, mitochondrial	Akap1	0.220556	0.272937	0.206779	0.142098	0.110191	12	0.190512
O88845;O88845-3;O88845-2	A-kinase anchor protein 10, mitochondrial	Akap10	0.128325	0.0650922	0.0231235	0.0248789	0.0885832	12	0.0660007
Q9WTQ5;Q9WTQ5-2	A-kinase anchor protein 12	Akap12	0.0666478	0.0669848	0.0962487	0.0806275	0.0746059	34	0.077023
D3YVF0;H3BIV5	A-kinase anchor protein 5	Akap5	2.26506	1.43919	1.32918	1.70004	2.04443	27	1.75558
E9Q9K8		Akap6	0.00262328	0.00757428	0	0.00300533	0.00509712	4	0.00366
O55074;Q7TN79	A-kinase anchor protein 7 isoform alpha;A-kinase anchor protein 7 isoform gamma	Akap7	1.31851	1.68483	3.98599	4.60365	3.59333	5	3.03726
Q9DBR0	A-kinase anchor protein 8	Akap8	0.171484	0.201855	0.126353	0.174076	0.202233	10	0.1752
Q9R0L7;Q5RL57	A-kinase anchor protein 8-like	Akap8l	0.177242	0.0763022	0.041352	0	0.0512251	9	0.0692242
Q70FJ1;E9QQ10;Q70FJ1-3;Q70FJ1-2;H3BLL7	A-kinase anchor protein 9	Akap9	0.00183408	0.00165029	0.0602956	0.0251834	0.0136241	8	0.0205175
Q9JII6;B1AXW3	Alcohol dehydrogenase [NADP(+)]	Akr1a1	6.43062	5.84135	6.46389	5.68199	5.66995	21	6.01756
P45376;D3YVJ7	Aldose reductase	Akr1b1	7.17186	5.59646	5.48485	6.26359	5.5282	24	6.00899
G5E895;D3Z494;S4R2G9		Akr1b10	0.126402	0.0937185	0	0.0930791	0.167479	8	0.0961357
P21300	Aldose reductase-related protein 1	Akr1b7	0.0473894	0.0434687	0.0414255	0.0563777	0.055703	1	0.0488729
Q8CG76	Aflatoxin B1 aldehyde reductase member 2	Akr7a2	0.54422	0.433518	0.378803	0.453483	0.662652	11	0.494535
P31750;D3Z783;D3YXX3;D3YYP9	RAC-alpha serine/threonine-protein kinase	Akt1	0.227818	0.241001	0.22412	0.162819	0.106847	15	0.192521
Q9D1F4;F6R8S6;E9QKI5;E9QKI4;D3Z4R0;D3YWZ1	Proline-rich AKT1 substrate 1	Akt1s1	0.0779844	0.0954822	0.0642068	0.200666	0.136545	3	0.114977
Q60823;F8WHG5;D3YXM7;D3Z3N2;D3Z490;D3Z5X2;D3Z0M3;D3YZJ5	RAC-beta serine/threonine-protein kinase	Akt2	0.0464214	0.0723015	0.0608237	0.0504743	0.0389015	12	0.0537845
Q9WUA6;Q9WUA6-2	RAC-gamma serine/threonine-protein kinase	Akt3	0.420676	0.451878	0.264171	0.340805	0.190307	15	0.333567
Q64362;D3Z2J4;D3Z632	AKT-interacting protein	Aktip	0.0830618	0.28629	0.0514073	0.187727	0.0343449	7	0.128566
P10518	Delta-aminolevulinic acid dehydratase	Alad	0.562456	0.490197	0.256464	0.157693	0.227758	19	0.338914
P07724	Serum albumin	Alb	0.0231097	0.0383725	0.118958	0.0624876	0.0654536	34	0.0616763
E9Q3Q6;Q61490;E9Q4G8;F6QH25;Q5MPX5	CD166 antigen	Alcam	2.09226	2.78084	2.84778	3.54994	3.67577	25	2.98932
Q9Z110;Q9Z110-2;D3Z0B4;H3BKJ8;H3BLE8;H3BKK0	Delta-1-pyrroline-5-carboxylate synthase;Glutamate 5-kinase;Gamma-glutamyl phosphate reductase	Aldh18a1	3.97577	2.77847	2.52224	3.01032	3.11224	31	3.07981
P24549	Retinal dehydrogenase 1	Aldh1a1	0.101807	0.276716	0.119079	0.0232218	0.0468914	10	0.113543
Q62148;Q9JHW9;G3UWP3	Retinal dehydrogenase 2	Aldh1a2	0.08815	0.0865028	0.0256119	0.07795	0.146075	5	0.084858
Q9CZS1;G3UYH1	Aldehyde dehydrogenase X, mitochondrial	Aldh1b1	2.69228	2.41551	2.63098	2.64581	2.68529	21	2.61397
Q8R0Y6	Cytosolic 10-formyltetrahydrofolate dehydrogenase	Aldh1l1	0.352737	0.505837	0.291994	0.323096	0.478168	49	0.390367
Q8K009;D3Z6B9	Mitochondrial 10-formyltetrahydrofolate dehydrogenase	Aldh1l2	0.587378	0.65351	0.67696	0.715679	0.573487	18	0.641403
P47738;A0A0G2JEU1;A0A0G2JFQ0;A0A0G2JF60;D3YYF3	Aldehyde dehydrogenase, mitochondrial	Aldh2	7.60913	8.37568	6.32262	7.97832	6.6649	25	7.39013
B1ATI0;P47740;B1AV77;P47739	Aldehyde dehydrogenase;Fatty aldehyde dehydrogenase	Aldh3a2	1.37468	1.70985	1.36432	1.65243	1.99484	16	1.61922
Q8CHT0	Delta-1-pyrroline-5-carboxylate dehydrogenase, mitochondrial	Aldh4a1	1.03832	1.12941	0.885338	0.879213	1.00029	20	0.986513
Q8BWF0	Succinate-semialdehyde dehydrogenase, mitochondrial	Aldh5a1	2.47017	3.58992	3.97461	3.19864	3.76444	31	3.39956
Q9EQ20	Methylmalonate-semialdehyde dehydrogenase [acylating], mitochondrial	Aldh6a1	5.80524	5.51559	5.89643	5.12559	4.96171	31	5.46091
Q9DBF1;Q9DBF1-2;G3UYR8;G3UY72;E9Q1H3;E9Q1G1	Alpha-aminoadipic semialdehyde dehydrogenase	Aldh7a1	1.43973	1.40015	0.379781	0.346081	0.874134	23	0.887976
Q9JLJ2;Q3U367	4-trimethylaminobutyraldehyde dehydrogenase	Aldh9a1	0.364691	0.332489	0.411627	0.338516	0.213506	21	0.332166
P05064;A6ZI44;D3YWI1;Q9CPQ9;A6ZI46;D3Z510;D3YV98;Q91Y97	Fructose-bisphosphate aldolase A;Fructose-bisphosphate aldolase	Aldoa;Aldoart1	108.318	120.011	117.135	157.452	115.467	24	123.677
P05063	Fructose-bisphosphate aldolase C	Aldoc	3.41935	4.1984	1.44379	2.41935	2.07222	31	2.71062
Q921Q3;Q921Q3-2	Chitobiosyldiphosphodolichol beta-mannosyltransferase	Alg1	0.0797079	0.070735	0.0475599	0.0615757	0.0398969	4	0.0598951
Q3UGP8	Putative Dol-P-Glc:Glc(2)Man(9)GlcNAc(2)-PP-Dol alpha-1,2-glucosyltransferase	Alg10b	0.149723	0.145019	0.146419	0.0790569	0.330189	7	0.170081
Q3TZM9;Q3TZM9-3;Q3TZM9-2;F6R220	GDP-Man:Man(3)GlcNAc(2)-PP-Dol alpha-1,2-mannosyltransferase	Alg11	0.0193695	0	0	0.114174	0.0762227	7	0.0419532
Q9DBE8;F6RBY3	Alpha-1,3/1,6-mannosyltransferase ALG2	Alg2	5.02571	3.80179	4.6882	4.65846	3.44398	15	4.32363
Q8K2A8;D6RCW8	Dol-P-Man:Man(5)GlcNAc(2)-PP-Dol alpha-1,3-mannosyltransferase	Alg3	0.0178378	0.00625943	0.0120278	0.0105899	0.00837675	3	0.0110183
Q9DB25;D6RCG2	Dolichyl-phosphate beta-glucosyltransferase	Alg5	0.286995	0.24087	0.398161	0.16003	0.337097	6	0.28463
Q8VDI9;H3BJ25;E0CZF3;E0CZ10	Alpha-1,2-mannosyltransferase ALG9	Alg9	0.11835	0.0833786	0.0665027	0.079499	0.0674635	4	0.0830388
Q3TSG4	RNA demethylase ALKBH5	Alkbh5	0.052305	0.0879929	0.0307924	0	0.0818325	6	0.0505845
P09242;E9Q7P8;B1AXF5;B1AXF6	Alkaline phosphatase, tissue-nonspecific isozyme;Alkaline phosphatase	Alpl	0.0735324	0.0284246	0	0.0639241	0.0412201	8	0.0414203
Q920R0;Q920R0-2	Alsin	Als2	0.119441	0.150523	0.0251058	0.0559399	0.133092	20	0.0968201
O08583;O08583-2;G3X9I4	THO complex subunit 4	Alyref	3.03489	2.41941	2.94157	1.66076	3.93636	6	2.7986
O09174	Alpha-methylacyl-CoA racemase	Amacr	0.347325	0.10443	0.123365	0.108846	0.184489	8	0.173691
Q8JZV7;F6UP77	Putative N-acetylglucosamine-6-phosphate deacetylase	Amdhd2	0.0349486	0.0284486	0.0298118	0.0388346	0	6	0.0264087
Q8CCJ4;Q8CCJ4-2	APC membrane recruitment protein 2	Amer2	0.185906	0.102885	0.14788	0.154396	0.155443	16	0.149302
Q9R049-2;Q9R049;H3BJC0	E3 ubiquitin-protein ligase AMFR	Amfr	0.0211981	0.0345332	0.0326375	0.030178	0.0226793	12	0.0282452
Q80ZD8;A2AE38;Q80ZD8-2;A0A0G2JEP5	Amphoterin-induced protein 1	Amigo1	0.0843887	0.0491135	0	0.072033	0.116668	5	0.0644407
A2AE27;Q9DBT5	AMP deaminase 2	Ampd2	0.687443	0.65969	0.830836	0.952219	0.567568	32	0.739551
O08739;D3Z4N3;D3YU73	AMP deaminase 3	Ampd3	0	0.0825648	0.00773633	0.00424132	0.00832706	15	0.0205739
Q7TQF7;A0A0G2JEG8	Amphiphysin	Amph	11.1093	12.6049	9.89716	17.9843	14.5572	30	13.2306
Q8CFA2	Aminomethyltransferase, mitochondrial	Amt	0.0909183	0.114586	0.126446	0.0240154	0.0543	8	0.0820532
P53995;A2ATQ5	Anaphase-promoting complex subunit 1	Anapc1	0.0321709	0.0458814	0.0582337	0.0411141	0.0404876	25	0.0435775
Q8BZQ7;A2AI11	Anaphase-promoting complex subunit 2	Anapc2	0.0803029	0.0225366	0	0.222444	0.0511369	15	0.0752841
Q91W96;A0A0G2JF77;D6RDT6	Anaphase-promoting complex subunit 4	Anapc4	0.0436691	0.0415113	0.036345	0.0171548	0	15	0.0277361
Q8BTZ4;A0A0G2JE03;Q3UFC2;Q3TWF7;A0A0G2JDM7;Q8BTZ4-2;A0A0G2JDE8;A0A0G2JFH0;A0A0G2JG78;A0A0G2JGE5;A0A0G2JF12	Anaphase-promoting complex subunit 5	Anapc5	0.0291242	0	0.0292518	0.0347103	0.0471353	13	0.0280443
Q9WVM3;D3YU58	Anaphase-promoting complex subunit 7	Anapc7	0.169834	0.361008	0.341635	0.159687	0.0706804	10	0.220569
Q8K1C0;Q8K1C0-2;Q8K1C0-5;Q8K1C0-4;Q8K1C0-3;F6SBQ6	Protein angel homolog 2	Angel2	0	0	0.0384968	0.0295481	0.0376763	3	0.0211442
D3Z5M4;Q02357-6;Q02357;Q02357-2;G5E8J2;B7ZW98;E9QNT8;G8JL84;D3YTV8;Q0VGY9;Q02357-5;Q02357-3;Q02357-4;F7D1P5;G3UY11;D6RJ51	Ankyrin-1	Ank1	0.0292636	0.0516614	0.0682675	0.0873021	0.0318475	39	0.0536684
Q8C8R3-7	Ankyrin-2	Ank2	0.070149	0.0385637	0.0742636	0.0392542	0.105343	3	0.0655147
S4R249;S4R1F9;Q8C8R3-2;S4R2T7;S4R1J9	Ankyrin-2	Ank2	5.95956	5.64721	4.86199	4.7659	4.39207	0	5.12535
S4R291;Q8C8R3-4;S4R245;S4R285;Q8C8R3;S4R2D0;Q8C8R3-5;S4R2F3;S4R2R5;S4R1I1;S4R2D6;Q8C8R3-8;Q8C8R3-6;S4R1U2;S4R241	Ankyrin-2	Ank2	0.0597658	0.0409897	0.0351484	0.0340649	0.0345002	0	0.0408938
S4R2H6		Ank2	0.0051991	0.0041739	0	0	0.0030523	1	0.00248506
S4R2K9;S4R1X7;S4R208;W4VSQ0;S4R1U4;S4R229;Q3UVY0;S4R162		Ank3	0.772575	0.717906	0.616579	0.58547	0.673611	4	0.673228
A0A087WNU5;A0A087WRU2;A0A087WRP9		Ank3	0.171569	0.144351	0.133062	0.0702512	0.104274	37	0.124701
Q810B6;Q810B6-2	Rabankyrin-5	Ankfy1	0.185892	0.116659	0.200283	0.12493	0.0970188	22	0.144957
Q9JHZ2	Progressive ankylosis protein	Ankh	0.453817	0.420673	0.311832	0.607111	0.316026	11	0.421892
Q6ZPS6;A0A0G2JEA0	Ankyrin repeat and IBR domain-containing protein 1	Ankib1	2.69337	1.86123	0.481749	1.01609	0.101173	14	1.23072
Q6P1H6;Q6P1H6-2;Q6P1H6-3;Q6P1H6-4	Ankyrin repeat and LEM domain-containing protein 2	Ankle2	0.0590574	0.0387708	0.0463829	0.0400001	0.0541784	11	0.0476779
Q3TPE9;Q3TPE9-2	Ankyrin repeat and MYND domain-containing protein 2	Ankmy2	0.572625	0.440662	0.522363	0.596884	0.738318	9	0.57417
Q6PD24;F7C8Z0;Q5F259;F6YTJ4;E9Q6X4;Q5F260;Q5F259-2;E9Q821	Ankyrin repeat domain-containing protein 13D	Ankrd13d	0	0	0.0302365	0.0193972	0	10	0.00992674
Q99NH0;E9QKG6;A0A0G2JDZ9;E9Q804;Q99NH0-3;Q99NH0-2;F6SI14	Ankyrin repeat domain-containing protein 17	Ankrd17	0.0395936	0.0402576	0.01353	0.0205499	0.0423166	8	0.0312495
Q505D1	Serine/threonine-protein phosphatase 6 regulatory ankyrin repeat subunit A	Ankrd28	0.0195801	0.0312601	0.00990516	0.0500531	0.0580024	13	0.0337602
D3YVV3;D3YTU5		Ankrd29	0	0.0168746	0	0	0.0288059	9	0.0091361
B2RW11		Ankrd34a	0.0183084	0.0190955	0.0554734	0.0217202	0.0258105	12	0.0280816
Q8BTZ5	Ankyrin repeat domain-containing protein 46	Ankrd46	0.029257	0.254157	0.345047	0.204768	0.340929	5	0.234832
F7BE84;A6H6J9;D3Z643		Ankrd50	0.177686	0.150479	0.122343	0.0564249	0.151994	11	0.131785
Q8BIZ1;S4R286;S4R2H8;S4R2N9;S4R235;K4DI73;S4R1K4;S4R1W3;S4R2M2;S4R1G5	Ankyrin repeat and sterile alpha motif domain-containing protein 1B	Anks1b	0.458559	0.393953	0.304313	0.304735	0.238487	4	0.340009
S4R1Q0;S4R2I2;S4R2H2;S4R2Q2;E9QPP6		Anks1b	0.0351729	0.0203945	0.0564176	0.0374357	0.0300628	0	0.0358967
Q8BH79-2;Q8BH79;Q8BH79-4;Q8BH79-3	Anoctamin-10	Ano10	0.113045	0.220262	0.140246	0.140207	0.0955574	5	0.141864
O35381;D3YYE1;D3Z7M9;F6UFG6;Q64G17	Acidic leucine-rich nuclear phosphoprotein 32 family member A	Anp32a	5.62524	3.80367	3.73069	3.44316	4.78878	11	4.27831
E9Q5H2;E9PZF5;P97822;P97822-2	Acidic leucine-rich nuclear phosphoprotein 32 family member E	Anp32e	0.707451	0.929876	0.768345	1.5149	1.0424	3	0.992594
P97449	Aminopeptidase N	Anpep	0.0103031	0.00915275	0.0119655	0.0103514	0.0112851	12	0.0106116
P10107	Annexin A1	Anxa1	0.441422	0.367889	0.712446	0.754605	0.893701	7	0.634012
P97384;D3Z7U0	Annexin A11;Annexin	Anxa11	0.347354	0.362662	0.374629	0.339447	0.368553	20	0.358529
P07356;B0V2N7;B0V2N8;B0V2N5	Annexin A2;Annexin	Anxa2	6.79319	8.69901	7.81405	7.68593	5.76206	19	7.35085
O35639;Q3TET3;A0A0G2JGL7;A0A0G2JDV9	Annexin A3;Annexin	Anxa3	7.03536	7.31228	5.90607	7.82543	4.963	15	6.60843
P97429;D3Z0S1;S4R1F2;F7ANV6	Annexin A4;Annexin	Anxa4	0.143969	0.383862	0.274283	0.303746	0.29239	12	0.27965
P48036;A0A0G2JGQ0	Annexin A5	Anxa5	23.6402	15.6833	17.3174	14.7674	18.3653	23	17.9547
F8WIT2	Annexin	Anxa6	11.0835	9.60749	8.92021	8.28326	11.7624	2	9.93137
Q07076	Annexin A7	Anxa7	1.74622	2.70222	1.88514	1.30025	2.80103	20	2.08697
O35643;Q5SVG5;Q5SVG4	AP-1 complex subunit beta-1	Ap1b1	3.42471	3.76503	1.89519	2.4408	2.9386	29	2.89287
P22892;Q8CBB7	AP-1 complex subunit gamma-1	Ap1g1	1.53047	1.92625	1.09537	1.54063	1.38447	38	1.49544
P35585;D3YZ71;S4R1Q4	AP-1 complex subunit mu-1	Ap1m1	3.02518	3.18478	3.20105	2.76108	2.79303	22	2.99303
P61967;D3Z268;D3Z0D6;D3YXN0	AP-1 complex subunit sigma-1A	Ap1s1	0.153836	0.0519658	0.289249	0	0.0897369	4	0.116957
Q9DB50;B1B0F6;Q3TIV9;Q8BW87	AP-1 complex subunit sigma-2	Ap1s2	0.652901	0.376528	0.25595	0.765966	0.261176	4	0.462504
P17426;P17426-2;F6TPX8;F6VSP9	AP-2 complex subunit alpha-1	Ap2a1	10.2823	9.22809	9.87149	9.62547	10.2488	49	9.85122
P17427;E9PWD0	AP-2 complex subunit alpha-2	Ap2a2	14.4554	10.9851	12.267	11.0023	11.7119	41	12.0844
Q9DBG3;Q9DBG3-2;H3BIY9;H3BKM0;H3BJ06;Q5SWR0	AP-2 complex subunit beta;AP complex subunit beta	Ap2b1	28.284	28.9765	26.0285	29.5399	30.4624	34	28.6583
P84091;Q3TWV4	AP-2 complex subunit mu	Ap2m1	26.0707	24.299	23.0263	22.0976	20.4367	36	23.1861
P62743	AP-2 complex subunit sigma	Ap2s1	16.4196	16.06	19.1281	15.8055	10.7099	9	15.6246
Q9Z1T1	AP-3 complex subunit beta-1	Ap3b1	0.0385046	0.0961346	0.0661549	0.0885393	0.0551383	18	0.0688943
Q9JME5;E9Q1S6	AP-3 complex subunit beta-2	Ap3b2	4.91306	4.65365	4.80603	4.56716	4.84632	46	4.75724
O54774	AP-3 complex subunit delta-1	Ap3d1	5.04834	4.44487	3.81164	4.14843	4.19424	47	4.3295
Q9JKC8;H7BWY2;D3YWU3;D3YXV9;D6RI63	AP-3 complex subunit mu-1	Ap3m1	1.21869	0.932929	0.915789	1.18537	0.920444	15	1.03465
Q8R2R9	AP-3 complex subunit mu-2	Ap3m2	3.4938	3.6251	3.51142	3.65587	3.03205	15	3.46365
Q9DCR2	AP-3 complex subunit sigma-1	Ap3s1	7.65428	8.10924	7.12943	6.5784	7.89993	9	7.47426
Q8BSZ2	AP-3 complex subunit sigma-2	Ap3s2	0.398018	0.723308	0.429992	0.821963	0.408897	8	0.556436
Q80V94;H3BL03;A2ASB3;H3BKM4	AP-4 complex subunit epsilon-1	Ap4e1	0.00654466	0.00432244	0.00723581	0.0177034	0.00735983	4	0.00863322
Q9JKC7;E9Q416;E9Q9U6	AP-4 complex subunit mu-1	Ap4m1	0.0984463	0.0702451	0	0.0411846	0	11	0.0419752
B2RUJ5;B2RUJ5-3;B2RUJ5-2	Amyloid beta A4 precursor protein-binding family A member 1	Apba1	0.215822	0.216608	0.272752	0.136607	0.10319	16	0.188996
P98084;E9Q505;D3Z3A5;E9Q0G5;Q3TYH5	Amyloid beta A4 precursor protein-binding family A member 2	Apba2	0.123394	0.158102	0.0816253	0.142712	0.0734682	13	0.11586
Q9QXJ1;Q9QXJ1-2;A0A087WR62;A0A087WPS7;A0A087WPI2;A0A087WQC5;A0A087WRP1;A0A087WNN4;A0A087WQ58;A0A087WPF4;A0A087WRY7	Amyloid beta A4 precursor protein-binding family B member 1	Apbb1	0.127513	0.292265	0.175689	0.174129	0.183074	12	0.190534
B2RUG9;Q61315;E9QLQ9;Q61315-3;Q61315-2;Q61315-4;E9Q4H1;Q8C493;F6Q4R2	Adenomatous polyposis coli protein	Apc	0.111227	0.0791394	0.0663619	0.0473298	0.0914951	37	0.0791107
Q8R146;Q8R146-2;A0A0A6YXV0	Acylamino-acid-releasing enzyme	Apeh	0.112727	0.0734836	0.189837	0.238041	0.129197	16	0.148657
P28352;F6QA74;D3Z124	DNA-(apurinic or apyrimidinic site) lyase;DNA-(apurinic or apyrimidinic site) lyase, mitochondrial	Apex1	0.689851	0.74303	0.668887	0.506608	0.324868	13	0.586649
[truncated: 5,175 more rows]

## Sheet: Neu prot. present also in hipp
Protein IDs	Protein names	Gene names	Neurons 1 (pmol/mg)	Neurons 2 (pmol/mg)	Neurons 3 (pmol/mg)	Neurons 4 (pmol/mg)	Neurons 5 (pmol/mg)	Unique peptides	neurons (pmol/mg)
[truncated: 5,537 more rows]

[truncated: 3 more sheets: Neuronal and astrocytic markers, GFAP in neuronal compartments, Legend]
