# Supplementary material for: Proteomic Profiling of Primary Hippocampal Neurons Reveals Noncanonical GFAP Expression and Metabolic Adaptations in Glia‐Free Culture
Source: Proteomics. 2026 Apr 10;26(7):111–30. doi: 10.1002/pmic.70130 (PMC13327714; doi:10.1002/pmic.70130)
Supplement: Supplementary file 2 — Supporting File 2: pmic70130‐sup‐0002‐TableS2.xlsx. [file PMIC-26--s002.xlsx]

## Sheet: Glycolysis and Glucose metaboli
Protein IDs	Protein names	Gene names	Hipp. 1 (pmol/mg)	Hipp. 2 (pmol/mg)	Hipp. 3 (pmol/mg)	Hipp. 4 (pmol/mg)	Hipp. 5 (pmol/mg)	Neurons 1 (pmol/mg)	Neurons 2 (pmol/mg)	Neurons 3 (pmol/mg)	Neurons 4 (pmol/mg)	Neurons 5 (pmol/mg)	Unique peptides	young hippocampus (pmol/mg)	neurons (pmol/mg)	T-test
Glucose transporters
P17809	Solute carrier family 2, facilitated glucose transporter member 1	Slc2a1	3.07413	2.89384	3.05068	2.84026	3.01959	1.49898	1.34081	1.08787	1.39394	1.21306	8	2.9757	1.30693	4.73639e-08
P32037;E9Q2G7;E9Q4C4;E9Q6T5	Solute carrier family 2, facilitated glucose transporter member 3	Slc2a3	3.63364	3.67548	3.2355	3.51152	3.54402	3.11743	3.01015	3.72413	4.19498	5.28063	12	3.52003	3.86547	0.435458
														6.49573	5.1724
Glycolysis
P17710-3;P17710;G3UVV4;P17710-4;P17710-2;D3YYR4;Q91W97;D3Z105;E9Q9M6;B4YB29	Hexokinase-1;Hexokinase	Hk1	35.6371	33.7157	32.0381	31.6782	32.0476	27.8666	23.2378	21.6153	18.3584	20.7749	50	33.0233	22.3706	0.000293001
P06745;CON__Q3ZBD7	Glucose-6-phosphate isomerase	Gpi	66.564	67.9414	62.6556	53.6923	62.3691	58.6389	57.5162	41.6035	58.4476	58.1571	11	62.6445	54.8727	0.097995
P12382	ATP-dependent 6-phosphofructokinase, liver type	Pfkl	5.39429	5.44247	5.60852	5.17773	4.61177	0.457923	0.388249	0.358416	1.22093	1.32399	31	5.24696	0.749902	2.0061e-07
P47857;P47857-2;P47857-3	ATP-dependent 6-phosphofructokinase, muscle type	Pfkm	15.1386	16.1697	14.6083	15.4645	14.562	6.47118	6.92234	5.99266	5.95057	6.08076	38	15.1886	6.2835	6.10633e-09
Q9WUA3;Q8C605;Q9WUA3-2;F6YL81;D3YUA3	ATP-dependent 6-phosphofructokinase, platelet type;ATP-dependent 6-phosphofructokinase	Pfkp	9.40515	8.74372	8.22195	7.80184	8.58621	8.19773	6.85015	8.92287	6.80252	6.98566	39	8.55177	7.55178	0.0832326
P05064;A6ZI44;D3YWI1;Q9CPQ9;A6ZI46;D3Z510;D3YV98;Q91Y97	Fructose-bisphosphate aldolase A;Fructose-bisphosphate aldolase	Aldoa;Aldoart1	186.81	200.656	190.455	182.289	189.81	108.318	120.011	117.135	157.452	115.467	24	190.004	123.677	8.98775e-05
P05063	Fructose-bisphosphate aldolase C	Aldoc	56.5901	61.0332	60.015	66.045	66.3444	3.41935	4.1984	1.44379	2.41935	2.07222	31	62.0055	2.71062	1.3465e-09
P17751;H7BXC3	Triosephosphate isomerase	Tpi1	39.5829	47.9835	58.9564	48.9209	49.818	49.5515	74.863	59.0666	45.5498	68.594	24	49.0523	59.525	0.136763
P16858;A0A0A0MQF6;S4R1W1;S4R257;D3YYI5;S4R1N5;V9GXA7	Glyceraldehyde-3-phosphate dehydrogenase	Gapdh;Gm3839	322.241	320.766	283.938	316.996	314.528	277.146	244.842	163.691	260.859	264.805	30	311.694	242.268	0.0120927
P09411;S4R2M7	Phosphoglycerate kinase 1;Phosphoglycerate kinase	Pgk1	77.7979	83.9836	85.2025	76.7755	73.1815	68.592	68.7204	58.7408	59.6144	68.0928	31	79.3882	64.7521	0.00187548
P09041	Phosphoglycerate kinase 2	Pgk2	0	0	0	0.0121078	0.00946138	0	0	0	0	0	1	0.00431384	0	0.145434
Q9DBJ1	Phosphoglycerate mutase 1	Pgam1	92.6003	86.9201	84.4143	86.4165	90.8378	58.5666	54.7531	62.8732	55.4617	54.279	21	88.2378	57.1867	6.23528e-07
O70250	Phosphoglycerate mutase 2	Pgam2	0.266103	0.319512	0.507042	0.442263	0.411522	0	0	0.417805	0	0	9	0.389288	0.083561	0.011681
P17182;Q6PHC1;B0QZL1;B1ARR7;B1ARR6	Alpha-enolase	Eno1	105.315	103.629	98.4825	104.276	102.785	67.2136	72.9078	78.7867	67.9938	58.6118	38	102.897	69.1027	1.20373e-05
P17183;D3Z6E4;D3Z2S4;D3YVD3	Gamma-enolase;Enolase	Eno2	53.5223	55.6277	62.4067	57.3521	54.5929	38.1072	25.824	31.8713	37.4343	42.5781	27	56.7004	35.163	0.00017651
P52480-2	Pyruvate kinase PKM	Pkm	125.717	122.709	123.372	122.929	113.307	116.956	115.952	98.4651	106.833	93.975	3	121.607	106.436	0.0171177
												Total		1186.63	852.733
Lactate metabolism
P06151;G5E8N5;D3Z736;D3YZQ9;P00342;D3YVR7;D3YZE4	L-lactate dehydrogenase A chain;L-lactate dehydrogenase	Ldha	71.2595	73.4511	64.041	69.1497	69.8913	86.9354	87.4477	88.2922	69.1974	73.241	20	69.5585	81.0227	0.0298906
P16125;D3Z7F0	L-lactate dehydrogenase B chain;L-lactate dehydrogenase	Ldhb	59.1098	63.6589	59.4261	57.6197	61.8612	17.7182	21.9316	24.702	15.8477	20.4641	25	60.3351	20.1327	2.51619e-08
P53986	Monocarboxylate transporter 1	Slc16a1	0.954892	1.01252	1.01383	0.808993	0.895485	2.03837	1.9009	1.79134	1.71184	2.00674	7	0.937143	1.88984	1.15655e-06
O70324	Monocarboxylate transporter 8	Slc16a2	0.015895	0.0617675	0.0542103	0.0382016	0.0546276	0.145846	0.075103	0.152209	0.14668	0.040215	2	0.0449404	0.112011	0.0247679
O70451	Monocarboxylate transporter 2	Slc16a7	0.0250456	0.0336801	0.0293456	0.0237431	0.0319253	0.233825	0.140202	0.220841	0.148264	0.269967	2	0.0287479	0.20262	0.000126788
Gluconeogenesis
P70695	Fructose-1,6-bisphosphatase isozyme 2	Fbp2	0	0	0	0	0	1.08872	1.68236	2.70707	1.72139	0.77343	3	0	1.59459	0.00132629
Q8BH04;Q9Z2V4	Phosphoenolpyruvate carboxykinase [GTP], mitochondrial	Pck2	1.82307	1.97376	2.22851	2.30347	2.05088	0.295359	0.22229	0.148857	0.250133	0.114436	31	2.07594	0.206215	3.816e-08
G5E8R3;E9QPD7;Q05920	Pyruvate carboxylase;Pyruvate carboxylase, mitochondrial	Pcx;Pc	2.99421	3.36698	3.01243	3.51773	3.44174	2.41984	2.92652	2.12965	2.12116	2.00968	57	3.26662	2.32137	0.00144802
glycogen metabolism
Q9D0F9;A2CEK3	Phosphoglucomutase-1	Pgm1;Pgm2	8.27126	8.32234	7.22084	7.87534	7.4242	1.69828	1.6907	1.54793	1.69096	1.48522	32	7.82279	1.62262	3.26465e-09
Q7TSV4;A0A0G2JG04	Phosphoglucomutase-2	Pgm2	0.228343	0.187446	0.174324	0.281725	0.242151	0.0310221	0	0.0121301	0.0158356	0	13	0.222798	0.0117976	6.07059e-06
Q91ZJ5	UTP--glucose-1-phosphate uridylyltransferase	Ugp2	5.17492	4.76521	5.48488	4.36193	5.02594	2.05491	2.46659	2.25327	2.35994	2.01123	2	4.96258	2.22919	1.10953e-06
Q9D6Y9;F6ZHD8;G3UW30	1,4-alpha-glucan-branching enzyme	Gbe1	0.250897	0.244723	0.205835	0.200595	0.237524	0.0237821	0.0286005	0.0180746	0.0477411	0.0388986	15	0.227915	0.0314194	1.52364e-07
Q9Z1E4;D3Z0Q6	Glycogen [starch] synthase, muscle	Gys1	0.180278	0.160962	0.184282	0.233918	0.190023	0.0297975	0	0	0	0.0136542	10	0.189893	0.00869035	8.62846e-07
Q8CI94	Glycogen phosphorylase, brain form	Pygb	13.5334	13.7373	13.0657	13.3445	12.1146	2.84576	2.39077	3.02489	2.13931	2.64473	53	13.1591	2.60909	8.74946e-10
Q9ET01;Q3UEJ6	Glycogen phosphorylase, liver form;Alpha-1,4 glucan phosphorylase	Pygl	0.037887	0.143149	0.0250249	0.0265984	0.0229713	0.017492	0	0	0	0	9	0.0511262	0.0034984	0.0763583
Q9WUB3;E9PUM3	Glycogen phosphorylase, muscle form;Alpha-1,4 glucan phosphorylase	Pygm	1.69071	1.77263	1.66363	1.88885	1.77674	0	0	0.00355054	0	0	36	1.75851	0.000710107	7.1083e-11
												Total		28.3947	6.51701
Pentose Phosphate Pathway
Q00612;A3KG36;P97324;G3UWD6	Glucose-6-phosphate 1-dehydrogenase X;Glucose-6-phosphate 1-dehydrogenase	G6pdx	1.31654	1.22124	1.20952	1.32298	1.14482	0.463703	0.413913	0.32581	0.390957	0.426607	27	1.24302	0.404198	3.35953e-08
Q9CQ60;Q8CBG6;D3Z4X1;F6X8L5	6-phosphogluconolactonase	Pgls	2.66571	3.50765	3.99504	3.91244	3.07446	1.40952	1.83525	2.36841	3.03253	2.80211	10	3.43106	2.28956	0.0194884
Q9DCD0	6-phosphogluconate dehydrogenase, decarboxylating	Pgd	3.85144	3.84396	3.68596	3.57171	3.62933	2.95373	2.07251	2.24989	2.44249	2.27267	19	3.71648	2.39826	3.69209e-05
P40142;E0CY51	Transketolase	Tkt	18.6955	17.096	17.1702	15.3491	16.752	12.8824	15.4626	12.8941	11.3864	13.3477	35	17.0126	13.1946	0.00197197
Q93092	Transaldolase	Taldo1	9.7728	8.57017	10.2553	8.8926	9.42386	3.08278	3.2607	2.71944	2.99832	4.17094	18	9.38294	3.24644	2.64033e-07
												Total		34.7861	21.5331
Puruvate transport and Pyr dehydrogenase complex (Pdh)
P63030;D3Z786;D3YWY6;D3Z5S0;E9Q0V4	Mitochondrial pyruvate carrier 1	Mpc1	5.88251	6.84189	5.41647	5.38419	5.88264	3.65635	13.7551	11.9788	6.92008	1.58937	4	5.88154	7.57994	0.490694
Q9D023;A0A0A6YY89;Q3V1C1;E9PY67;G5E869	Mitochondrial pyruvate carrier 2	Mpc2	18.2103	19.194	18.37	19.6457	18.851	17.176	18.7846	21.921	17.4477	14.6768	9	18.8542	18.0012	0.501747
P35486	Pyruvate dehydrogenase E1 component subunit alpha, somatic form, mitochondrial	Pdha1	18.3304	22.7438	18.2254	19.6004	17.5862	22.862	16.8656	22.066	13.3639	15.7609	32	19.2972	18.1837	0.603333
Q9D051	Pyruvate dehydrogenase E1 component subunit beta, mitochondrial	Pdhb	18.016	21.4015	17.7045	18.9877	19.3192	23.8131	32.8211	35.6721	36.8875	24.7484	20	19.0858	30.7884	0.00319508
Q8BKZ9;A2AWH7;A2AWH8	Pyruvate dehydrogenase protein X component, mitochondrial	Pdhx	3.45475	3.64057	3.38163	3.3432	3.47605	7.93107	8.20535	7.25896	7.0602	5.71277	23	3.45924	7.23367	2.52369e-05
Q8BMF4	Dihydrolipoyllysine-residue acetyltransferase component of pyruvate dehydrogenase complex, mitochondrial	Dlat	20.1423	20.7863	20.1974	19.5389	19.0347	27.0571	22.8877	22.4059	22.6604	25.243	30	19.9399	24.0508	0.00260545
O08749	Dihydrolipoyl dehydrogenase, mitochondrial	Dld	15.3644	13.0518	13.9884	13.2441	15.9544	23.1315	23.5748	28.386	31.5808	23.7169	26	14.3206	26.078	0.000163023
												Total		100.839	131.916

## Sheet: TCA
Protein IDs	Protein names	Gene names	Hipp. 1 (pmol/mg)	Hipp. 2 (pmol/mg)	Hipp. 3 (pmol/mg)	Hipp. 4 (pmol/mg)	Hipp. 5 (pmol/mg)	Neurons 1 (pmol/mg)	Neurons 2 (pmol/mg)	Neurons 3 (pmol/mg)	Neurons 4 (pmol/mg)	Neurons 5 (pmol/mg)	Unique peptides	young hippocampus (pmol/mg)	neurons (pmol/mg)	t-test
Q9CZU6	Citrate synthase, mitochondrial	Cs	63.2546	62.4476	57.561	63.0636	59.7266	49.9978	37.3179	46.1294	46.9786	43.3963	13	61.2107	44.764	0.000134356
Q99KI0	Aconitate hydratase, mitochondrial	Aco2	65.6429	60.7701	63.3318	63.4655	63.7713	87.0413	93.6027	96.1074	83.8364	81.7957	61	63.3963	88.4767	2.3043e-05
O88844;A0A087WPT4;A0A087WRS9;D3YVY3;A0A087WRM4	Isocitrate dehydrogenase [NADP] cytoplasmic	Idh1	5.18576	5.54739	4.97319	5.49488	5.49918	9.34702	7.04526	7.26696	10.2692	11.769	25	5.34008	9.13949	0.0030016
P54071;D6RIL6	Isocitrate dehydrogenase [NADP], mitochondrial	Idh2	5.52093	4.82955	5.59111	4.29256	5.01008	5.52097	5.4431	6.72602	6.17534	5.2038	28	5.04885	5.81385	0.0707426
Q9D6R2;Q9D6R2-2	Isocitrate dehydrogenase [NAD] subunit alpha, mitochondrial	Idh3a	30.2943	32.278	31.5864	28.5073	31.5744	63.4529	81.3271	59.6662	74.4922	95.5981	24	30.8481	74.9073	0.000139119
Q91VA7;V9GXV0	Isocitrate dehydrogenase [NAD] subunit, mitochondrial	Idh3b	34.4948	34.5945	32.1683	29.4593	29.8663	48.2546	46.9342	51.098	55.6279	48.8058	22	32.1166	50.1441	1.15288e-05
P70404	Isocitrate dehydrogenase [NAD] subunit gamma 1, mitochondrial	Idh3g	7.22558	8.25171	6.53295	7.38473	6.52556	15.413	11.7107	8.61731	9.63846	12.8183	19	7.18411	11.6395	0.00708794
Q60597-3;Q5SVY0	2-oxoglutarate dehydrogenase, mitochondrial	Ogdh	8.30047	8.31282	8.82842	8.94124	9.19879	9.24277	7.21655	6.41116	8.15905	8.73118	0	8.71635	7.95214	0.195794
E9Q7L0	2-oxoglutarate dehydrogenase-like, mitochondrial	Ogdhl	2.74063	2.8488	2.7483	2.88509	2.69086	1.63115	1.04064	1.48782	1.32844	1.35501	49	2.78274	1.36861	8.58907e-07
Q9D2G2;Q9D2G2-2	Dihydrolipoyllysine-residue succinyltransferase component of 2-oxoglutarate dehydrogenase complex, mitochondrial	Dlst	6.87859	7.15972	6.77823	7.11249	6.80337	18.9875	22.4387	27.8648	26.2431	18.3474	20	6.94648	22.7763	3.24369e-05
Q9Z2I9	Succinyl-CoA ligase [ADP-forming] subunit beta, mitochondrial	Sucla2	18.7972	16.6933	17.4334	16.8891	17.6945	31.5664	35.4658	31.123	33.5613	27.6875	28	17.5015	31.8808	5.41694e-06
Q9WUM5	Succinyl-CoA ligase [ADP/GDP-forming] subunit alpha, mitochondrial	Suclg1	9.14004	8.42064	9.25897	8.05892	8.46452	19.1598	14.3125	15.2682	18.1885	18.2973	13	8.66862	17.0453	2.60656e-05
Q9Z2I8;Q9Z2I8-2	Succinyl-CoA ligase [GDP-forming] subunit beta, mitochondrial	Suclg2	0.986382	1.00833	1.03789	1.06904	1.01563	1.8437	2.14625	1.59465	1.51636	1.38424	21	1.02346	1.69704	0.00110099
Q8K2B3	Succinate dehydrogenase [ubiquinone] flavoprotein subunit, mitochondrial	Sdha	12.3371	12.3745	11.998	12.6134	12.5403	15.2343	16.9235	15.3211	14.5969	15.4461	40	12.3727	15.5044	4.95687e-05
Q8C6I2;Q8C6I2-3;Q8C6I2-2	Succinate dehydrogenase assembly factor 2, mitochondrial	Sdhaf2	0	0	0	0	0	0	0.103919	0.207764	0.0668107	0.60936	3	0	0.197571	0.105556
Q9CQA3	Succinate dehydrogenase [ubiquinone] iron-sulfur subunit, mitochondrial	Sdhb	10.0142	10.5381	11.6712	10.8343	11.1616	18.0519	13.9612	14.7286	12.8464	21.1714	17	10.8439	16.1519	0.00906256
Q9CZB0;F8WGB3;D3Z1A8	Succinate dehydrogenase cytochrome b560 subunit, mitochondrial	Sdhc	8.59933	8.59171	8.63821	10.1348	8.34256	9.02158	6.87546	8.2981	9.79028	8.35489	6	8.86133	8.46806	0.516466
Q9CXV1	Succinate dehydrogenase [ubiquinone] cytochrome b small subunit, mitochondrial	Sdhd	1.60318	1.42743	1.55527	1.63516	1.23764	0.983513	0.355006	0.735984	0.485925	0.737014	2	1.49174	0.659488	0.000224719
P97807-2;P97807;H3BKG7	Fumarate hydratase, mitochondrial	Fh	14.7836	15.4525	13.6087	12.7158	22.7114	27.7616	24.9677	24.8647	25.4776	28.4943	29	15.8544	26.3132	0.000636561
P08249;A0A0G2JF23;A0A0G2JGY4	Malate dehydrogenase, mitochondrial	Mdh2	137.79	138.492	133.852	141.101	145.178	275.501	239.129	255.327	276.266	261.772	30	139.282	261.599	1.38868e-07
												Total		439.49	696.499

## Sheet: OXPHOS
Protein IDs	Protein names	Gene names	Hipp. 1 (pmol/mg)	Hipp. 2 (pmol/mg)	Hipp. 3 (pmol/mg)	Hipp. 4 (pmol/mg)	Hipp. 5 (pmol/mg)	Neurons 1 (pmol/mg)	Neurons 2 (pmol/mg)	Neurons 3 (pmol/mg)	Neurons 4 (pmol/mg)	Neurons 5 (pmol/mg)	Unique peptides	young hippocampus (pmol/mg)	neurons (pmol/mg)	T-test
Complex 1
O35683	NADH dehydrogenase [ubiquinone] 1 alpha subcomplex subunit 1	Ndufa1	2.67129	2.20191	1.75889	2.69953	2.2282	0.165415	0.114519	0	0.117911	0.178298	1	2.31196	0.115228	1.63326e-06
Q99LC3;A0A087WR38	NADH dehydrogenase [ubiquinone] 1 alpha subcomplex subunit 10, mitochondrial	Ndufa10	9.37534	9.77273	9.93521	8.36911	9.66845	8.45742	8.15165	6.67129	6.71241	6.65861	16	9.42417	7.33027	0.00266037
G5E814;Q9D8B4	NADH dehydrogenase [ubiquinone] 1 alpha subcomplex subunit 11	Ndufa11	1.53721	0.918965	1.33249	0.934953	1.58996	0.727789	1.61442	1.24479	0.745358	1.10789	5	1.26271	1.08805	0.448812
Q7TMF3;F6RBR6	NADH dehydrogenase [ubiquinone] 1 alpha subcomplex subunit 12	Ndufa12	20.0986	21.1217	18.6998	17.2578	18.7258	13.6702	18.4448	14.6502	15.9939	12.1826	12	19.1807	14.9883	0.010165
Q9ERS2	NADH dehydrogenase [ubiquinone] 1 alpha subcomplex subunit 13	Ndufa13	16.1557	18.9976	22.4661	22.6287	24.152	9.0802	6.93543	11.4551	13.8496	6.90436	9	20.88	9.64494	0.00046537
Q9CQ75	NADH dehydrogenase [ubiquinone] 1 alpha subcomplex subunit 2	Ndufa2	13.5436	18.5425	18.7881	14.0479	11.9351	9.1073	7.66003	12.737	10.0012	15.3626	8	15.3714	10.9736	0.0545727
Q9CQ91;D3Z670	NADH dehydrogenase [ubiquinone] 1 alpha subcomplex subunit 3	Ndufa3	16.8405	15.0201	15.051	16.1213	15.5542	10.7142	11.0895	5.41249	10.5245	17.3472	3	15.7174	11.0176	0.0405644
Q62425	Cytochrome c oxidase subunit NDUFA4	Ndufa4	75.8417	77.2258	72.2244	78.7803	76.8626	44.5411	65.2769	48.1043	76.5293	47.5394	8	76.187	56.3982	0.0138749
Q9CPP6;D3YTQ8	NADH dehydrogenase [ubiquinone] 1 alpha subcomplex subunit 5	Ndufa5	3.03232	4.12079	4.99994	4.3254	3.69133	6.04127	5.53466	10.2279	7.23949	7.44486	7	4.03396	7.29764	0.00592249
Q9CQZ5	NADH dehydrogenase [ubiquinone] 1 alpha subcomplex subunit 6	Ndufa6	23.9113	25.4282	23.9385	22.0208	22.3957	14.5446	18.1165	19.2743	17.9966	24.2523	13	23.5389	18.8369	0.0234165
Q9Z1P6;G3UXZ4	NADH dehydrogenase [ubiquinone] 1 alpha subcomplex subunit 7	Ndufa7	14.4208	15.4533	20.2142	9.41324	16.1774	22.3179	21.4384	22.0646	23.3594	31.3927	11	15.1358	24.1146	0.00757465
Q9DCJ5	NADH dehydrogenase [ubiquinone] 1 alpha subcomplex subunit 8	Ndufa8	11.4189	13.4306	12.4571	12.5304	13.8209	14.3184	13.0113	14.0629	15.506	15.9072	13	12.7316	14.5611	0.0255161
Q9DC69	NADH dehydrogenase [ubiquinone] 1 alpha subcomplex subunit 9, mitochondrial	Ndufa9	17.7727	16.5055	17.5393	18.157	18.2647	11.7478	8.41108	12.578	13.2561	10.4029	25	17.6478	11.2792	0.000118094
A2AQ17;Q9CWX2	Complex I intermediate-associated protein 30, mitochondrial	Ndufaf1	0.416659	0.527626	0.518841	0.433089	0.50957	0.739028	0.405508	0.285523	0.509086	0.5101	15	0.481157	0.489849	0.914332
Q59J78	Mimitin, mitochondrial	Ndufaf2	1.27073	1.14471	1.36977	1.15577	1.15132	2.14006	3.25482	2.24999	2.57244	1.92055	8	1.21846	2.42757	0.000909026
Q9JKL4;A0A0A6YVW1	NADH dehydrogenase [ubiquinone] 1 alpha subcomplex assembly factor 3	Ndufaf3	0.424255	0.580435	0.716671	0.648523	0.450943	0.128582	0.124248	0.0763518	0.0735972	0	4	0.564166	0.0805557	4.52289e-05
Q9D1H6;A2AJX3	NADH dehydrogenase [ubiquinone] 1 alpha subcomplex assembly factor 4	Ndufaf4	1.17551	1.1835	0.993029	1.35353	1.30659	2.50548	1.87242	1.60846	2.51236	2.75383	9	1.20243	2.25051	0.00166758
A2APY7;A2APY7-2	NADH dehydrogenase [ubiquinone] 1 alpha subcomplex assembly factor 5	Ndufaf5	0.146511	0.169413	0.146206	0.145777	0.17697	0.0645152	0.0507702	0	0.03148	0.108097	6	0.156975	0.0509725	0.000549283
A2AIL4	NADH dehydrogenase (ubiquinone) complex I, assembly factor 6	Ndufaf6	0.0348463	0.0413421	0.0265286	0.0464451	0.016815	0.220002	0.107062	0.0838624	0.0892872	0.132344	2	0.0331954	0.126512	0.00628938
Q9CWG8;Q9CWG8-2	NADH dehydrogenase [ubiquinone] complex I, assembly factor 7	Ndufaf7	0.00997062	0.0301632	0.0231275	0.0605692	0.0213201	0.439348	0.251708	0.210724	0.265158	0.176904	9	0.0290301	0.268768	0.000831811
Q9DCS9;D3YUK4	NADH dehydrogenase [ubiquinone] 1 beta subcomplex subunit 10	Ndufb10	7.26417	9.04965	9.3728	8.70906	7.91992	11.6049	12.8504	10.5224	11.1174	19.4007	15	8.46312	13.0992	0.0238461
O09111	NADH dehydrogenase [ubiquinone] 1 beta subcomplex subunit 11, mitochondrial	Ndufb11	4.59386	4.34495	4.20157	4.66487	4.79398	4.04639	5.30073	4.3009	4.36277	3.73385	6	4.51985	4.34893	0.563804
Q9CPU2	NADH dehydrogenase [ubiquinone] 1 beta subcomplex subunit 2, mitochondrial	Ndufb2	9.40661	10.0404	9.00588	10.2314	8.02944	1.53155	1.13263	1.75357	1.69816	2.58188	2	9.34274	1.73956	1.82839e-07
Q9CQZ6	NADH dehydrogenase [ubiquinone] 1 beta subcomplex subunit 3	Ndufb3	13.7318	16.1266	14.6775	31.8765	35.6141	9.21337	9.81753	9.56025	10.7602	14.1238	5	22.4053	10.695	0.0395448
Q9CQC7	NADH dehydrogenase [ubiquinone] 1 beta subcomplex subunit 4	Ndufb4	14.6674	17.4221	15.2598	15.9108	15.4269	6.82527	7.46966	9.24987	2.20592	10.4545	10	15.7374	7.24104	0.000449006
Q9CQH3;D3Z568;F6Y6V5;D3YX99;D3Z6W9	NADH dehydrogenase [ubiquinone] 1 beta subcomplex subunit 5, mitochondrial	Ndufb5	6.30393	6.36122	6.14102	5.55174	6.94039	4.80623	5.33445	6.51789	8.11966	7.87113	8	6.25966	6.52987	0.708381
Q3UIU2;A2AP32	NADH dehydrogenase [ubiquinone] 1 beta subcomplex subunit 6	Ndufb6	6.4068	7.41207	6.77939	6.9445	6.14235	3.61125	5.47579	6.9092	4.23137	10.6289	13	6.73702	6.1713	0.667425
Q9CR61	NADH dehydrogenase [ubiquinone] 1 beta subcomplex subunit 7	Ndufb7	11.4284	10.5934	9.85235	10.5854	11.8711	6.13543	8.93442	9.60633	8.76486	9.13619	13	10.8661	8.51544	0.010432
Q9D6J5;Q3V406;F6VCY0;E9Q9J5;F6Z9R1	NADH dehydrogenase [ubiquinone] 1 beta subcomplex subunit 8, mitochondrial	Ndufb8	9.9756	9.82037	8.09498	10.0112	8.92503	2.4261	4.51471	5.81606	5.5833	5.57653	10	9.36544	4.78334	0.000247172
Q9CQJ8	NADH dehydrogenase [ubiquinone] 1 beta subcomplex subunit 9	Ndufb9	9.30139	9.3946	9.26083	7.76411	8.29363	5.67564	10.0855	10.3255	8.23505	9.69104	12	8.80291	8.80256	0.999699
Q9CQY9	NADH dehydrogenase [ubiquinone] 1 subunit C1, mitochondrial	Ndufc1	2.61402	1.91166	2.87493	1.26432	1.81135	1.76424	2.20421	1.68605	2.30487	3.62028	1	2.09526	2.31593	0.638932
Q9CQ54	NADH dehydrogenase [ubiquinone] 1 subunit C2	Ndufc2	16.4339	17.9851	18.257	16.0254	18.755	12.8038	16.1832	16.4476	19.302	17.3378	8	17.4913	16.4149	0.389357
Q91VD9;A0A087WSU3;A0A087WQR0;A0A087WQ77;A0A087WP77;A0A087WR47	NADH-ubiquinone oxidoreductase 75 kDa subunit, mitochondrial	Ndufs1	10.9606	12.4214	12.7601	12.1265	11.9768	11.5165	11.2473	10.9769	10.5109	8.1852	51	12.0491	10.4874	0.0484728
A0A0A6YXD3	NADH dehydrogenase [ubiquinone] iron-sulfur protein 2, mitochondrial	Ndufs2	0.0531725	0.0903434	0.127347	0.0672695	0.0371664	0.112512	0.0340525	0.169662	0	0.0811066	1	0.0750598	0.0794666	0.898828
Q91WD5;D3YXT0;A0A0A6YW30	NADH dehydrogenase [ubiquinone] iron-sulfur protein 2, mitochondrial	Ndufs2	9.40923	10.5497	10.9763	10.8373	10.0082	6.62022	7.15654	5.58734	6.27783	5.31464	18	10.3561	6.19131	1.34651e-05
Q9DCT2	NADH dehydrogenase [ubiquinone] iron-sulfur protein 3, mitochondrial	Ndufs3	18.0409	17.6515	18.4172	19.9138	17.3551	13.0871	11.3902	13.7329	17.7942	17.6824	14	18.2757	14.7374	0.0314599
Q9CXZ1;E9QPX3	NADH dehydrogenase [ubiquinone] iron-sulfur protein 4, mitochondrial	Ndufs4	7.9673	9.67232	11.2103	9.86674	9.46401	13.9597	15.1849	9.94373	10.6129	8.90028	7	9.63613	11.7203	0.152247
Q99LY9;B1ARW4	NADH dehydrogenase [ubiquinone] iron-sulfur protein 5;NADH dehydrogenase [ubiquinone] iron-sulfur protein 5, N-terminally processed	Ndufs5	4.1449	5.01791	5.40693	4.56111	4.54353	10.4798	16.6798	9.26127	13.4752	18.6406	9	4.73488	13.7074	0.00105048
P52503	NADH dehydrogenase [ubiquinone] iron-sulfur protein 6, mitochondrial	Ndufs6	0.416158	0.628207	0.384273	0.477242	0.491169	0	0.194276	0.356529	0	0.227895	5	0.47941	0.15574	0.0039414
Q9DC70	NADH dehydrogenase [ubiquinone] iron-sulfur protein 7, mitochondrial	Ndufs7	8.40964	8.19364	8.17441	9.11563	7.45056	1.24108	1.22691	1.16243	0.936595	1.31333	7	8.26878	1.17607	5.36117e-09
Q8K3J1	NADH dehydrogenase [ubiquinone] iron-sulfur protein 8, mitochondrial	Ndufs8	5.98017	7.59464	7.67842	8.03723	7.28696	1.36672	0.886055	0.588525	0.986791	0.689458	7	7.31548	0.90351	1.52852e-07
Q91YT0;D3YUM1;D3Z1U9;D3Z0K1;D3YXX5;D6RG60	NADH dehydrogenase [ubiquinone] flavoprotein 1, mitochondrial	Ndufv1	13.2992	13.3262	12.9373	11.5888	13.0481	12.001	8.34698	9.85938	8.97647	9.62157	27	12.8399	9.76108	0.00224199
Q9D6J6;Q9D6J6-2;M0QWP9;D6RGN4	NADH dehydrogenase [ubiquinone] flavoprotein 2, mitochondrial	Ndufv2	3.79046	5.11744	4.50497	4.7403	4.75893	4.73259	8.94128	4.15833	5.26705	6.14198	11	4.58242	5.84825	0.182844
Q8BK30	NADH dehydrogenase [ubiquinone] flavoprotein 3, mitochondrial	Ndufv3	0.0222406	0.0449541	0.0505051	0.0321792	0.071674	0	0	0	0	0	1	0.0443106	0	0.000768799
Q3U422	NADH dehydrogenase [ubiquinone] flavoprotein 3, mitochondrial	Ndufv3	0.416478	0.381068	0.480613	0.315135	0.376462	1.20382	0.865273	1.15476	0.987343	1.30168	10	0.393951	1.10257	2.66382e-05
												Total		448.246	359.868
Complex 2
Q8K2B3	Succinate dehydrogenase [ubiquinone] flavoprotein subunit, mitochondrial	Sdha	12.3371	12.3745	11.998	12.6134	12.5403	15.2343	16.9235	15.3211	14.5969	15.4461	40	12.3727	15.5044	4.95687e-05
Q8C6I2;Q8C6I2-3;Q8C6I2-2	Succinate dehydrogenase assembly factor 2, mitochondrial	Sdhaf2	0	0	0	0	0	0	0.103919	0.207764	0.0668107	0.60936	3	0	0.197571	0.105556
Q9CQA3	Succinate dehydrogenase [ubiquinone] iron-sulfur subunit, mitochondrial	Sdhb	10.0142	10.5381	11.6712	10.8343	11.1616	18.0519	13.9612	14.7286	12.8464	21.1714	17	10.8439	16.1519	0.00906256
Q9CZB0;F8WGB3;D3Z1A8	Succinate dehydrogenase cytochrome b560 subunit, mitochondrial	Sdhc	8.59933	8.59171	8.63821	10.1348	8.34256	9.02158	6.87546	8.2981	9.79028	8.35489	6	8.86133	8.46806	0.516466
Q9CXV1	Succinate dehydrogenase [ubiquinone] cytochrome b small subunit, mitochondrial	Sdhd	1.60318	1.42743	1.55527	1.63516	1.23764	0.983513	0.355006	0.735984	0.485925	0.737014	2	1.49174	0.659488	0.000224719
												Total		33.5696	40.9814
Complex 3
P00158	Cytochrome b	Mt-Cyb	0.0968201	0.113694	0.13177	0.154762	0.123656	0.36905	0.388076	0.742722	0.809442	0.43332	2	0.12414	0.548522	0.00203548
Q9D0M3;Q9D0M3-2	Cytochrome c1, heme protein, mitochondrial	Cyc1	17.3177	16.5575	16.0974	16.3579	16.54	13.1828	14.3184	17.12	8.58415	11.2866	15	16.5741	12.8984	0.0348334
Q8R1I1	Cytochrome b-c1 complex subunit 9	Uqcr10	23.6158	28.7295	28.4628	30.7527	27.6703	6.44403	4.94279	10.6766	11.0892	11.4164	3	27.8462	8.9138	5.39017e-06
Q9CPX8	Cytochrome b-c1 complex subunit 10	Uqcr11	0.668073	0	0.916091	0.923687	0.902408	0.632981	0	0	0	0.365932	1	0.682052	0.199783	0.0591018
Q9CQB4;Q9D855	Cytochrome b-c1 complex subunit 7	Uqcrb	21.629	32.5417	41.408	30.092	32.3713	64.3824	69.1295	74.2516	79.8485	131.286	12	31.6084	83.7796	0.00318742
Q9CZ13;A0A0A6YW82;A0A0A6YWX6;A0A0A6YVZ0	Cytochrome b-c1 complex subunit 1, mitochondrial	Uqcrc1	15.3398	18.7267	17.0549	19.6607	16.7335	8.39391	11.3211	7.6797	14.8417	9.36886	23	17.5031	10.3211	0.00134473
Q9DB77	Cytochrome b-c1 complex subunit 2, mitochondrial	Uqcrc2	40.2889	42.0172	38.487	36.7769	37.9748	49.3053	39.0446	40.3729	42.1989	42.7126	30	39.1089	42.7269	0.107346
Q9CR68	Cytochrome b-c1 complex subunit Rieske, mitochondrial;Cytochrome b-c1 complex subunit 11	Uqcrfs1	25.2658	23.1986	22.2912	25.1159	22.6096	20.9005	24.1329	27.395	29.5054	20.7411	20	23.6962	24.535	0.662497
P99028	Cytochrome b-c1 complex subunit 6, mitochondrial	Uqcrh	4.17236	8.13208	6.29865	8.32349	5.0697	1.06347	0	1.12975	0	0	6	6.39926	0.438645	0.000123444
Q9CQ69;I7HPX6	Cytochrome b-c1 complex subunit 8	Uqcrq	39.3206	47.6017	46.4905	41.3721	36.7243	8.4667	13.4371	15.2185	9.91102	12.694	9	42.3018	11.9455	1.48402e-06
Q9DB73;G3UZG6;Q9DB73-2;G3UXV8;G3UZ57	NADH-cytochrome b5 reductase 1	Cyb5r1	1.55546	1.84928	1.76168	1.53132	1.39581	10.3601	12.5497	10.2078	5.92473	7.30028	17	1.61871	9.26852	0.00019584
Q9DCN2;Q9DCN2-2;F2Z456;A0A0A0MQM3	NADH-cytochrome b5 reductase 3;NADH-cytochrome b5 reductase 3 membrane-bound form;NADH-cytochrome b5 reductase 3 soluble form;NADH-cytochrome b5 reductase	Cyb5r3	7.80989	9.88386	8.64706	9.2421	8.53981	22.2713	16.8261	16.801	14.2672	17.4627	23	8.82454	17.5256	0.000202043
Q3TDX8-5;Q3TDX8	Cytochrome b5 reductase 4	Cyb5r4	0.0840963	0.10957	0.0553239	0.0627239	0.0537057	0.00364892	0	0.0278068	0	0	5	0.073084	0.00629115	0.000506865
Q925G2;Q925G2-2	Cytochrome b reductase 1	Cybrd1	0.0919303	0.0873919	0.0832342	0.0520918	0.0923987	0	0	0	0	0	1	0.0814094	0	4.66604e-06
Q9CWU6;A6PWX7;A6PWX8;A6PWX9;A6PWX5;F6V305;Q9CWU6-2;D6RJ83	Ubiquinol-cytochrome-c reductase complex assembly factor 1	Uqcc1	0.337567	0.324178	0.378867	0.274588	0.203371	0.209991	0.114262	0.050615	0.22506	0.162945	7	0.303714	0.152575	0.00884954
D3Z4C9;Q9CQY6;D3Z4D6	Ubiquinol-cytochrome-c reductase complex assembly factor 2	Uqcc2	0.459525	0.443499	0.53865	0.351301	0.272233	0.363848	0.876876	0.304524	0.569691	0.635622	7	0.413042	0.550112	0.256789
												Total		217.159	223.81
Complex 4
Q8BJ03-2;Q8BJ03	Cytochrome c oxidase assembly protein COX15 homolog	Cox15	0.328087	0.396198	0.357291	0.393086	0.288114	0.423335	0.786099	0.659654	0.697786	0.723954	8	0.352555	0.658166	0.00160719
P56394	Cytochrome c oxidase copper chaperone	Cox17	0.177972	0.211102	0.145441	0.214168	0.163367	0.217081	0.785388	0.394921	0.267034	0.421693	3	0.18241	0.417223	0.0477878
Q9D7J4	Cytochrome c oxidase protein 20 homolog	Cox20	0.458882	0.377654	0.23615	0.165295	0.101067	0.0468103	1.22747	0.44605	0.496496	0.906466	3	0.26781	0.624658	0.133417
P19783;M0QWX7;D6RG40	Cytochrome c oxidase subunit 4 isoform 1, mitochondrial	Cox4i1	95.1508	92.3858	95.1967	78.6582	85.3001	50.9328	82.5994	44.9815	80.5749	76.2865	13	89.3383	67.075	0.0315365
P12787	Cytochrome c oxidase subunit 5A, mitochondrial	Cox5a	20.927	27.1341	29.7415	26.7081	22.7369	17.9779	39.1543	52.9857	47.4279	42.4266	11	25.4495	39.9945	0.0466667
P19536;Q9D881;F7C106;A0A0A6YVR0	Cytochrome c oxidase subunit 5B, mitochondrial	Cox5b	10.3769	15.9047	16.3597	15.1789	14.5317	6.66412	4.62484	9.69107	13.5644	7.92069	6	14.4704	8.49303	0.0121367
Q9DCW5;P43024	Cytochrome c oxidase subunit 6A, mitochondrial;Cytochrome c oxidase subunit 6A1, mitochondrial	Cox6a1	7.91006	11.6369	12.7442	9.0607	11.7409	18.3065	9.41623	10.9587	11.5924	14.4818	4	10.6185	12.9511	0.234779
P56391	Cytochrome c oxidase subunit 6B1	Cox6b1	14.338	20.8325	20.0686	20.2741	16.357	12.7714	13.4183	16.5202	15.5468	23.7569	6	18.374	16.4027	0.424611
Q9CPQ1;D3Z6E1;A0A0G2JDA6	Cytochrome c oxidase subunit 6C	Cox6c	69.5021	67.7453	70.0955	47.6513	68.7452	32.0119	71.5762	48.0225	60.9608	65.5626	11	64.7479	55.6268	0.301747
P56392	Cytochrome c oxidase subunit 7A1, mitochondrial	Cox7a1	0.315007	0.204912	0.318389	0.220386	0.39045	0	0.281434	0	0.340295	0.271411	1	0.289829	0.178628	0.209409
P48771	Cytochrome c oxidase subunit 7A2, mitochondrial	Cox7a2	55.7705	64.1023	53.9819	57.6663	52.1267	15.8718	15.4	10.4273	15.4013	10.8956	2	56.7295	13.5992	9.02241e-08
Q61387;E9PZS8	Cytochrome c oxidase subunit 7A-related protein, mitochondrial	Cox7a2l	1.02224	1.07644	0.865337	1.08908	0.844851	6.97982	5.67868	8.45554	7.24442	9.07258	5	0.97959	7.48621	4.36538e-06
P56393	Cytochrome c oxidase subunit 7B, mitochondrial	Cox7b	0.085254	0.163611	0.140441	0.0732696	0.108292	0.943375	0	1.53582	2.25193	0.774543	2	0.114174	1.10113	0.0311994
P17665	Cytochrome c oxidase subunit 7C, mitochondrial	Cox7c	11.3311	11.9349	15.6107	13.8018	12.477	2.09257	2.12997	1.58626	1.99879	3.06607	1	13.0311	2.17473	8.42397e-07
P00397	Cytochrome c oxidase subunit 1	Mtco1	1.32733	1.09674	1.09527	1.30535	1.27631	1.1998	1.44029	0.554503	1.07218	1.25182	5	1.2202	1.10372	0.482281
P00405	Cytochrome c oxidase subunit 2	Mtco2	54.9952	58.7381	46.5421	39.8848	58.971	6.18823	5.9809	4.24742	5.13607	6.35578	8	51.8263	5.58168	1.77046e-06
P00416	Cytochrome c oxidase subunit 3	mt-Co3	4.10045	3.65273	3.45854	3.53876	2.85128	3.55996	1.82482	2.79911	2.70255	1.53653	1	3.52035	2.48459	0.0371488
Q62425	Cytochrome c oxidase subunit NDUFA4	Ndufa4	75.8417	77.2258	72.2244	78.7803	76.8626	44.5411	65.2769	48.1043	76.5293	47.5394	8	76.187	56.3982	0.0138749
												Total		427.699	292.351
Complex 5
Q03265;D3Z6F5;D6RJ16	ATP synthase subunit alpha, mitochondrial;ATP synthase subunit alpha	Atp5a1	121.735	115.992	117.839	126.945	128.19	170.402	162.626	180.88	203.73	166.789	55	122.14	176.885	0.00010533
P56480	ATP synthase subunit beta, mitochondrial	Atp5b	185.233	194.93	200.14	208.233	191.176	284.413	364.565	331.113	378.364	303.498	40	195.942	332.391	6.83295e-05	tu
A2AKU9	ATP synthase subunit gamma	Atp5c1	0	0	0	0	0	0.267488	0.497364	0	0.32816	0.293044	1	0	0.277211	0.00854636
Q91VR2;Q8C2Q8;A2AKV3;A2AKV2;A2AKV1;A2AKV0	ATP synthase subunit gamma, mitochondrial;ATP synthase subunit gamma	Atp5c1	37.1558	32.9106	32.4969	32.6581	34.1349	48.0334	72.7259	64.8203	63.5535	64.6718	1	33.8712	62.761	0.000111718
Q9D3D9;D3Z7S4	ATP synthase subunit delta, mitochondrial	Atp5d	4.33017	5.05374	5.50534	5.21923	3.1647	3.94682	4.38654	5.55364	5.28195	9.7539	6	4.65463	5.78457	0.341046
P56382	ATP synthase subunit epsilon, mitochondrial	Atp5e	13.7784	20.9404	19.4965	18.7951	13.3638	9.80894	10.0571	11.8062	15.8694	13.4816	2	17.2748	12.2046	0.0297194
Q9CQQ7;A0A0G2JGX3	ATP synthase F(0) complex subunit B1, mitochondrial	Atp5f1	27.0908	23.1957	28.2236	27.8986	29.4008	46.0364	43.9276	48.4852	47.5088	52.6855	23	27.1619	47.7287	3.13414e-06
Q9DCX2;G3X9L6;B1ASE2	ATP synthase subunit d, mitochondrial	Atp5h;Gm10250	18.9093	22.1715	33.314	23.8212	22.7156	100.869	125.577	173.516	177.475	183.813	18	24.1863	152.25	5.82361e-05
Q06185;Q8BTB6	ATP synthase subunit e, mitochondrial	Atp5i;Atp5k	56.3299	57.3256	59.2393	52.2108	57.4625	123.193	113.793	140.647	226.505	191.352	6	56.5136	159.098	0.00142892	tu
P97450;E9QAD6	ATP synthase-coupling factor 6, mitochondrial	Atp5j	1.77386	2.92141	3.11884	3.0863	2.84934	4.41731	7.04387	15.1464	14.2549	10.9361	4	2.74995	10.3597	0.00630495
P56135;F8WHP8	ATP synthase subunit f, mitochondrial	Atp5j2	60.9827	63.5139	61.4078	73.083	58.4187	27.168	20.908	21.0127	21.4825	28.4411	4	63.4812	23.8025	1.07921e-06
Q9CPQ8;J3QNM7	ATP synthase subunit g, mitochondrial	Atp5l	48.4765	52.3569	49.4227	37.1598	46.6939	69.3948	87.6593	119.207	86.5554	91.5812	7	46.822	90.8795	0.000806874	yu
Q9DB20;F7D3P8	ATP synthase subunit O, mitochondrial	Atp5o	51.6823	52.8491	47.7037	57.1056	60.1734	40.1393	50.8372	54.8899	56.9826	51.0796	13	53.9028	50.7857	0.414801
Q9CRA7	ATP synthase subunit s, mitochondrial	Atp5s	0.316983	0.454668	0.379556	0.304939	0.511837	0.543048	0.447569	0.603126	0.384683	0.0918293	7	0.393597	0.414051	0.838959
Q8CA44;Q9D7K5	ATP synthase subunit s-like protein	Atp5sl	0.007888	0.0052406	0.010857	0.00838752	0.00716266	0.0396774	0.0628074	0.0824264	0.0622791	0.0921857	1	0.00790715	0.0678752	0.000176657
												Total		649.102	1125.69
											Total OXPHOS			1775.78	2042.7
ADP/ATP translocas
Q3V132	ADP/ATP translocase 4;ADP/ATP translocase 4, N-terminally processed	Slc25a31	0.795151	0.627637	0.796822	0.83019	0.700956	0.357076	0.398683	0.0965298	0.128447	0.491584	2	0.750152	0.294464	0.000737407
P48962	ADP/ATP translocase 1	Slc25a4	213.74	191.589	212.373	195.983	213.696	232.086	258.136	345.636	264.104	261.75	17	205.476	272.342	0.00968345
P51881	ADP/ATP translocase 2;ADP/ATP translocase 2, N-terminally processed	Slc25a5	58.0717	53.7092	54.0362	59.2643	58.9291	41.6317	47.5941	78.2504	68.1189	54.468	16	56.8021	58.0126	0.863554
												Total		263.028	330.649

## Sheet: Legend
young hipocampus
"neurons" - hippocampal neurons isolated from neonatal mice and cultured for two weeks
