# Supplementary material for: Proteomic Profiling of Primary Hippocampal Neurons Reveals Noncanonical GFAP Expression and Metabolic Adaptations in Glia‐Free Culture
Source: Proteomics. 2026 Apr 10;26(7):111–30. doi: 10.1002/pmic.70130 (PMC13327714; doi:10.1002/pmic.70130)
Supplement: Supplementary file 3 — Supporting File 3: pmic70130‐sup‐0003‐TableS3.xlsx. [file PMIC-26--s001.xlsx]

## Sheet: Glutamate
Protein IDs	Protein names	Gene names	Hipp. 1 (pmol/mg)	Hipp. 2 (pmol/mg)	Hipp. 3 (pmol/mg)	Hipp. 4 (pmol/mg)	Hipp. 5 (pmol/mg)	Neurons 1 (pmol/mg)	Neurons 2 (pmol/mg)	Neurons 3 (pmol/mg)	Neurons 4 (pmol/mg)	Neurons 5 (pmol/mg)	Unique peptides	young hippocampus (pmol/mg)	neurons (pmol/mg)	T-test
Glutamate
AMPA receptor
Q7TNB5; P23818;F6YNQ1	Glutamate receptor 1	Gria 1	3.51535	3.62618	4.19044	3.65626	3.41688	0.624548	0.610126	0.502702	0.668795	0.737683		3.68103	0.628771	2.02646e-08
P23819-4;P23819; E9QKC0; P23819-3;A0A0A6YW90;P23819-2	Glutamate receptor 2	Gria2	10.2828	9.92667	10.5892	9.25194	9.03912	4.79052	5.63613	5.18253	5.8694	4.68619		9.81796	5.23295	0.00669674
B0QZW1;F2Z488	Glutamate receptor 3	Gria3	1.2299	1.04555	0.98566	1.01085	1.06373	0.146491	0.190919	0.0305862	0.146539	0.122016		1.06714	0.12731	1.58677e-07
G5E863;E9PX01; Q9Z2W9;B0QZW2	Glutamate receptor 4	Gria4	0.0788745	0.0831433	0.0840277	0.0924029	0.0894953	0.0329372	0.0301933	0	0.0502761	0.0541505	0	0.0855887	0.0335114	0.000759693
												Total		14.6517	6.02255
NMDA receptor
A2AI21;P35438;A2AI14;A2AI17;A2AI16;P35438-2	Glutamate receptor ionotropic, NMDA 1	Grin1	3.70915	3.74951	3.68619	3.3983	3.4984	1.52753	1.06267	1.24271	1.02639	0.932165	3	3.60831	1.15829	4.83441e-08
P35436	Glutamate receptor ionotropic, NMDA 2A	Grin2a	0.709781	0.704285	0.71417	0.588361	0.579931	0.142212	0.100898	0.0617169	0.0864749	0.0373539	40	0.659306	0.0857311	2.17914e-07
Q01097;G3X9V4;A0A0G2JEA7	Glutamate receptor ionotropic, NMDA 2B	Grin2b	1.45745	1.54404	1.48643	1.38115	1.4901	0.436157	0.31657	0.300057	0.260964	0.385898	56	1.47184	0.339929	3.31647e-09
Q03391	Glutamate receptor ionotropic, NMDA 2D	Grin2d	0.00784153	0.00604738	0.00783554	0.00627772	0.00620101	0	0	0	0	0	2	0.00684064	0	1.65494e-07
A2AIR4;A2AIR5	Glutamate receptor ionotropic, NMDA 3a	Grin3a	0.0345573	0.0495118	0.0368922	0.0370323	0.0362342	0	0	0	0	0	8	0.0388456	0	5.36201e-07
												Total		5.78514	1.58395
Ionotropic
Q61627	Glutamate receptor ionotropic, delta-1	Grid1	0.118638	0.129476	0.115904	0.127975	0.117813	0.0786496	0.0671315	0.0354372	0.0137451	0.0722313	9	0.121961	0.0534389	0.000654514
Q61625;E0CZG1	Glutamate receptor ionotropic, delta-2	Grid2	0.00876832	0.0130188	0.0052313	0.0183186	0.0236993	0	0.00202105	0.0143929	0	0	3	0.0138073	0.0032828	0.0411943
												Total		0.135768	0.0567217
Kainiate
P39087;D3Z797;P39087-2;Q6PAQ0;E9Q2Y1;F6Z3M4;F6QF13;Q60934	Glutamate receptor ionotropic, kainate 2	Grik2	0.283036	0.298103	0.270784	0.328643	0.264626	0.189357	0.221828	0.190433	0.283105	0.152856	12	0.289039	0.207516	0.0107236
B1AS29	Glutamate receptor ionotropic, kainate 3	Grik3	0.0909533	0.137895	0.0890856	0.16609	0.121448	0.00740793	0	0.0420805	0	0.0106823	11	0.121094	0.0120341	0.000168814
Q61626	Glutamate receptor ionotropic, kainate 5	Grik5	0.619669	0.0825561	0.0747229	0.0826036	0.0711402	0	0	0	0	0	9	0.186138	0	0.1243
												Total		0.596271	0.21955
mGluR
P97772;P97772-2;P97772-3	Metabotropic glutamate receptor 1	Grm1	0.214887	0.239887	0.233404	0.211263	0.20785	0.0157883	0.00798687	0.0121057	0.0300632	0.0202405	15	0.221458	0.0172369	3.28697e-09
Q14BI2	Metabotropic glutamate receptor 2	Grm2	1.29764	1.48817	1.10439	1.59319	1.41304	0.0165918	0.0667315	0.0577457	0.0249538	0.0279644	17	1.37929	0.0387974	2.5029e-07
Q9QYS2	Metabotropic glutamate receptor 3	Grm3	1.51564	1.58346	1.39809	1.65207	1.54591	0.0409114	0.0520345	0.129433	0.0192331	0.0459397	21	1.53903	0.0575103	9.38143e-10
Q68EF4;G3XA00;Q68EF4-2	Metabotropic glutamate receptor 4	Grm4	0.0287628	0.0251487	0.0280167	0.0438043	0.0341004	0	0	0	0	0	5	0.0319666	0	1.06186e-05
Q3UVX5;E9QMC2;F6YJ89;F6WSV0;Q3UVX5-2;REV__P0DM65	Metabotropic glutamate receptor 5	Grm5	0.972816	1.08569	1.02992	1.07366	0.925467	0.28532	0.229023	0.231377	0.242526	0.213857	31	1.01751	0.240421	1.04223e-08
Q68ED2;G5E8D5;G3UYV0;G3UY08;G3UZU3	Metabotropic glutamate receptor 7	Grm7	0.565435	0.544152	0.478412	0.495151	0.533256	0.666149	0.760496	0.648553	0.45957	0.388634	23	0.523281	0.58468	0.412365
P47743;Q05BD6;D3YZL1	Metabotropic glutamate receptor 8	Grm8	0.0170752	0.0181586	0.0198627	0.0143718	0.0251479	0.020058	0.0201409	0.0147525	0.0170757	0.0233436	4	0.0189232	0.0190741	0.949668
												Total		4.73146	0.95772

## Sheet: GABA
Protein IDs	Protein names	Gene names	Hipp. 1 (pmol/mg)	Hipp. 2 (pmol/mg)	Hipp. 3 (pmol/mg)	Hipp. 4 (pmol/mg)	Hipp. 5 (pmol/mg)	Neurons 1 (pmol/mg)	Neurons 2 (pmol/mg)	Neurons 3 (pmol/mg)	Neurons 4 (pmol/mg)	Neurons 5 (pmol/mg)	Unique peptides	young hippocampus (pmol/mg)	neurons (pmol/mg)	T-test
GABA B receptor
Q9WV18;Q3TWR2;G3UXR6	Gamma-aminobutyric acid type B receptor subunit 1	Gabbr1	0.590838	0.664256	0.658167	0.728264	0.618947	0.544907	0.25235	0.571037	0.312456	0.539786	3	0.652094	0.444107	0.0188244
Q80T41	Gamma-aminobutyric acid type B receptor subunit 2	Gabbr2	1.17731	1.20158	1.12466	1.11956	1.18569	0.746763	0.684878	0.730206	0.669568	0.599614	29	1.16176	0.686206	3.05611e-07
												Total GABBR		1.81386	1.13031
GABA A receptor
P62812	Gamma-aminobutyric acid receptor subunit alpha-1	Gabra1	1.6023	1.79866	1.45489	1.68943	1.56547	0.287473	0.630628	0.465575	0.470569	0.392789	8	1.62215	0.449407	4.92404e-07
P26048	Gamma-aminobutyric acid receptor subunit alpha-2	Gabra2	0.473019	0.611442	0.526587	0.3953	0.51514	0.421949	0.560324	0.401874	0.427082	0.152464	7	0.504298	0.392739	0.175867
P26049;B1AVY2;E9Q2L8;A0A0G2JGP5	Gamma-aminobutyric acid receptor subunit alpha-3	Gabra3	0.138964	0.153339	0.12387	0.151125	0.193132	0	0	0	0	0.00967103	7	0.152086	0.00193421	1.2699e-06
Q9D6F4;Q3USX9	Gamma-aminobutyric acid receptor subunit alpha-4	Gabra4	0.0724294	0.104438	0.0639763	0.0889988	0.0909493	0.0491709	0.0234792	0.027162	0	0.0116988	9	0.0841583	0.0223022	0.000471797
Q8BHJ7	Gamma-aminobutyric acid receptor subunit alpha-5	Gabra5	0.143884	0.14479	0.139488	0.175639	0.14023	0.138476	0.226359	0.275213	0.479196	0.251136	6	0.148806	0.274076	0.0579673
												Total GABRA		2.5115	1.14046
P50571;A0A0G2JGS8	Gamma-aminobutyric acid receptor subunit beta-1	Gabrb1	1.3534	1.53035	1.5852	1.33698	1.44867	0.931543	1.15627	0.464476	0.682584	1.28001	8	1.45092	0.902976	0.00827584
P63137-2;P63137;F6WUM4	Gamma-aminobutyric acid receptor subunit beta-2	Gabrb2	0.687923	0.620931	0.596855	0.71288	0.699938	0.0873293	0.179951	0.0828549	0.0483812	0.0822414	8	0.663705	0.0961515	1.02285e-07
P63080;Q8C446;F6ZYH6	Gamma-aminobutyric acid receptor subunit beta-3	Gabrb3	0.711997	0.79628	0.906692	1.00748	0.91031	0.52811	0.680182	0.292156	0.561749	1.06564	6	0.866551	0.625567	0.115876
												Total GABRB		2.98118	1.62469
P22933	Gamma-aminobutyric acid receptor subunit delta	Gabrd	0.0375861	0.0359362	0.0438001	0.0571283	0.0534473	0	0	0	0	0	4	0.0455796	0	4.72003e-06
Q9R0Y8;A0A0G2JDP9	Gamma-aminobutyric acid receptor subunit gamma-1	Gabrg1	0.00467982	0.00527268	0	0.00506231	0.00465174	0	0	0	0	0	1	0.00393331	0	0.00410778
P22723;Q8C7N0	Gamma-aminobutyric acid receptor subunit gamma-2	Gabrg2	1.28222	1.53699	1.48002	1.67019	1.4776	0.560975	0.846988	0.859554	1.44619	0.854727	2	1.4894	0.913686	0.0064717
												TOTAL GABR		7.03159	3.67884
GAD
P48318;D3Z5S3;D3Z1L8	Glutamate decarboxylase 1	Gad1	2.34467	1.95528	1.65353	1.945	1.85938	0.765888	0.539135	0.580499	0.532636	0.63936	21	1.95157	0.611503	3.74767e-06
P48320	Glutamate decarboxylase 2	Gad2	3.43929	3.08005	3.4969	2.49436	3.10296	2.29303	2.2093	1.80416	2.20744	2.07773	24	3.12271	2.11833	0.000962955
												Total		5.07428	2.72983
GABA transporters
P31648	Sodium- and chloride-dependent GABA transporter 1	Slc6a1	5.19164	5.72085	5.02968	4.82488	4.75417	1.33849	2.02159	1.50517	1.75957	1.8049	11	5.10425	1.68595	2.02032e-07
P31650	Sodium- and chloride-dependent GABA transporter 3	Slc6a11	5.11936	4.86815	4.21482	4.4657	5.55159	1.83376	1.3851	0.493206	0.728799	1.03445	11	4.84393	1.09506	3.65215e-06
P31649;D3YWZ5	Sodium- and chloride-dependent GABA transporter 2;Transporter	Slc6a13	0.000789382	0.00798461	0.00790042	0.00145592	0.00204347	0	0	0	0	0	2	0.00403476	0	0.0363892
												Total		9.95221	2.78101

## Sheet: CAMK and Calmodulin
Protein IDs	Protein names	Gene names	Hipp. 1 (pmol/mg)	Hipp. 2 (pmol/mg)	Hipp. 3 (pmol/mg)	Hipp. 4 (pmol/mg)	Hipp. 5 (pmol/mg)	Neurons 1 (pmol/mg)	Neurons 2 (pmol/mg)	Neurons 3 (pmol/mg)	Neurons 4 (pmol/mg)	Neurons 5 (pmol/mg)	Unique peptides	young hippocampus (pmol/mg)	neurons (pmol/mg)	T-test
CamK1
Q91YS8;D3Z368	Calcium/calmodulin-dependent protein kinase type 1	Camk1	0.289742	0.260199	0.281452	0.245326	0.465315	0.0393083	0.0745777	0.0472649	0.16064	0.0759179	8	0.308407	0.0795418	0.00100412
Q8BW96;Q8BW96-3	Calcium/calmodulin-dependent protein kinase type 1D	Camk1d	4.48263	4.71443	5.09416	4.97577	4.39527	1.04862	1.18742	1.16286	1.02122	0.979128	3	4.73245	1.07985	5.3905e-09
Q8BW96-2	Calcium/calmodulin-dependent protein kinase type 1D	Camk1d	0.0490147	0.0529256	0.0607754	0.0664377	0.060764	0.0226432	0	0.0997552	0.0169332	0	2	0.0579835	0.0278663	0.147631
												Total		5.09884	1.18726
CamK2
P11798;F8WHB5;F6WHR9;D3Z7K9	Calcium/calmodulin-dependent protein kinase type II subunit alpha	Camk2a	127.192	122.328	131.603	127.899	114.477	63.7516	80.0891	85.4744	54.8876	63.8948	2	124.7	69.6195	2.57449e-05
F8WIS9;P11798-2	Calcium/calmodulin-dependent protein kinase type II subunit alpha	Camk2a	0.0239866	0.00499661	0.0173026	0.0267418	0	0	0	0	0	0	1	0.0146055	0	0.0235699
Q5SVJ0	calcium/calmodulin-dependent protein kinase	Camk2b	20.0174	20.8165	18.1531	19.0808	19.0124	13.358	16.0607	16.1281	14.575	15.5312	1	19.416	15.1306	0.000269568
Q5SVI0;Q5SVI2;Q5SVJ1;Q5SVI9	calcium/calmodulin-dependent protein kinase	Camk2b	0.115798	0.20171	0.0710356	0.17409	0.20753	0.0648664	0.0339196	0.0314882	0.0254177	0.0345702	0	0.154033	0.0380524	0.00276908
E9Q1T1;A0A0G2JGS4;Q6PHZ2;F7A856	Calcium/calmodulin-dependent protein kinase type II subunit delta	Camk2d	0.0400426	0.0636973	0.0361253	0.0509003	0.0629175	0.0366552	0.0615667	0	0	0.02017	1	0.0507366	0.0236784	0.0710215
Q6PHZ2-5;E9Q1V9;Q6PHZ2-2;A0A0G2JDC1;E9Q1W0;Q8CCM0;E9QAJ4;D6RDQ8;F6RWZ9;E9PXV3;E9PYZ8	Calcium/calmodulin-dependent protein kinase type II subunit delta	Camk2d	2.24396	2.77409	2.11673	2.20659	3.12753	2.04211	2.29214	1.98672	1.25984	1.34839	0	2.49378	1.78584	0.0366685
Q923T9;Q923T9-2	Calcium/calmodulin-dependent protein kinase type II subunit gamma	Camk2g	1.88413	1.80221	1.63646	1.59657	1.90487	1.47181	1.39108	1.02465	1.11328	1.17892	2	1.76485	1.23595	0.00103648
												Total		148.594	87.8336
CamK4
Q8BGR3;P08414;P58801;V9GXY4	Calcium/calmodulin-dependent protein kinase type IV	Camk4	2.20353	2.0077	1.77381	2.04756	2.18404	1.48488	1.4979	1.3655	0.921695	1.36598	23	2.04333	1.32719	0.000583256
CamKK
Q8VBY2;B1AUD3	Calcium/calmodulin-dependent protein kinase kinase 1	Camkk1	0.683375	0.763859	2.70099	0.519493	0.675043	0.163139	0.22888	0.0726092	0.162266	0.190627	20	1.06855	0.163504	0.0587214
Q8C078;Q8C078-5;Q8C078-2;Q8C078-3;Q8C078-4;A0A0G2JET2;A0A0G2JEC5;Q3TV45;A0A0G2JGX0;A0A0G2JFG5	Calcium/calmodulin-dependent protein kinase kinase 2	Camkk2	0.870904	0.939128	0.996885	1.18052	1.10885	0.238756	0.253461	0.376468	0.31053	0.141901	24	1.01926	0.264223	4.01829e-06
												Total		2.08781	0.427727
Calmodulin
P62204;Q3UKW2;Q9D6P8;G3UX57;P20801;G3UZ90	Calmodulin;Calmodulin-like protein 3	Calm1;Calml3	280.682	260.174	285.236	322.008	260.207	194.301	211.362	353.762	375.795	234.929	17	281.661	274.03	0.851342

## Sheet: PKA and PKC an MAPK
Protein IDs	Protein names	Gene names	Hipp. 1 (pmol/mg)	Hipp. 2 (pmol/mg)	Hipp. 3 (pmol/mg)	Hipp. 4 (pmol/mg)	Hipp. 5 (pmol/mg)	Neurons 1 (pmol/mg)	Neurons 2 (pmol/mg)	Neurons 3 (pmol/mg)	Neurons 4 (pmol/mg)	Neurons 5 (pmol/mg)	Unique peptides	young hippocampus (pmol/mg)	neurons (pmol/mg)	T-test
PKA
catalytic subunits
Q5EG47	5-AMP-activated protein kinase catalytic subunit alpha-1	Prkaa1	0.263134	0.279272	0.277272	0.25416	0.195271	0.138466	0.113342	0.0911062	0.0268748	0.0672715	10	0.253822	0.0874122	0.00014177
Q8BRK8	5-AMP-activated protein kinase catalytic subunit alpha-2	Prkaa2	0.6375	0.631508	0.645964	0.582786	0.648697	0.36936	0.351669	0.290862	0.339554	0.413615	10	0.629291	0.353012	2.36247e-06
Q9R078;S4R2R1	5-AMP-activated protein kinase subunit beta-1	Prkab1	0.231591	0.215626	0.214121	0.168063	0.341644	0.158558	0	0	0	0.081394	4	0.234209	0.0479904	0.00249859
Q6PAM0;D6RG50;D6RH98	5-AMP-activated protein kinase subunit beta-2	Prkab2	0.617943	0.856929	0.892886	0.68863	0.707279	0.64123	0.427782	0.309643	0.307851	0.902228	11	0.752733	0.517747	0.097313
P05132;P05132-2	cAMP-dependent protein kinase catalytic subunit alpha	Prkaca	4.28777	4.298	3.677	3.36342	5.00289	2.2781	3.03313	2.72835	0.241021	1.11503	10	4.12582	1.87913	0.00543311
P68181;P68181-2;P68181-3;P68181-4;H6TMF5;A0A0G2JFT9	cAMP-dependent protein kinase catalytic subunit beta	Prkacb	11.8589	12.4573	10.1439	12.5042	13.4696	8.41204	7.35465	7.76035	7.8596	8.77278	11	12.0868	8.03188	0.000151289
O54950	5-AMP-activated protein kinase subunit gamma-1	Prkag1	0.412665	0.774724	0.570957	0.601246	0.452218	0.165416	0	0.577929	0.160717	0.121767	13	0.562362	0.205166	0.015617
Q91WG5;Q8BIQ9;Q91WG5-2;D3YUS1;D3YYW4	5-AMP-activated protein kinase subunit gamma-2	Prkag2	0.462759	0.630006	0.688166	0.547633	0.524738	0.425352	0.33728	0.302805	0.242629	0.236039	27	0.570661	0.308821	0.00110561
Q8BGM7;Q8BGM7-2	5-AMP-activated protein kinase subunit gamma-3	Prkag3	0.0338816	0.0387851	0.0265278	0.0369439	0.0399243	0	0	0	0	0	1	0.0352125	0	4.56704e-07
												Total		19.2509	11.7101
regulatory subunits
Q9DBC7;A2AI69	cAMP-dependent protein kinase type I-alpha regulatory subunit;cAMP-dependent protein kinase type I-alpha regulatory subunit, N-terminally processed	Prkar1a	3.12646	3.5698	3.25781	3.11613	3.05345	2.5473	2.57447	1.73474	1.78301	2.407	19	3.22473	2.2093	0.00121836
P12849;D3Z0V6;D3Z068;D3YTM5;D3Z406;D3Z4A5;D3Z7E4;D3Z4L4	cAMP-dependent protein kinase type I-beta regulatory subunit	Prkar1b	0.80129	0.696087	0.710341	0.651124	0.699385	0.434343	0.358284	0.857353	0.554718	0.398188	14	0.711645	0.520577	0.0756629
Q8K1M3;A0A0A6YX73;P12367;A0A0A6YY28	cAMP-dependent protein kinase type II-alpha regulatory subunit	Prkar2a	5.80531	6.85692	5.31264	5.83649	5.66692	4.73414	5.76073	3.36198	2.77153	4.24695	20	5.89566	4.17506	0.0183485
P31324;H3BK84	cAMP-dependent protein kinase type II-beta regulatory subunit	Prkar2b	4.9715	4.49994	4.8747	6.26482	6.47272	7.98985	9.07676	7.82653	7.86214	8.7082	20	5.41674	8.2927	0.000290137
												Total		15.2488	15.1976
												Total PKA		34.4997	26.9078
PKC
Q4VA93;P20444;Q3TQ39	Protein kinase C;Protein kinase C alpha type	Prkca	2.6815	2.5734	2.5919	2.06239	2.16576	3.61411	4.19399	3.97212	3.67051	2.75094	18	2.41499	3.64033	0.00216717
P68404-2	Protein kinase C beta type	Prkcb	7.86263	7.34075	7.09802	7.07534	6.48048	7.62547	7.64428	5.69168	6.93876	6.30638	2	7.17145	6.84131	0.474751
P28867;P28867-2;Q1MX43;Q1MX42;Q1MX41;Q1MX40;REV__E9Q9T6;REV__Q6ZPL9;F8WGT6	Protein kinase C delta type;Protein kinase C delta type regulatory subunit;Protein kinase C delta type catalytic subunit;Protein kinase C	Prkcd	0.322198	0.203046	0.383213	0.217692	0.200481	0.00616161	0	0.0216967	0	0	20	0.265326	0.00557165	0.000116954
P16054;Q8C944	Protein kinase C epsilon type	Prkce	4.92199	4.45751	4.7336	4.0566	4.8358	1.93028	2.12697	2.03276	1.59094	1.59886	38	4.6011	1.85596	5.64431e-07
P63318;Q2NKI4	Protein kinase C gamma type;Protein kinase C	Prkcg	18.3251	19.3673	19.5922	20.0048	16.5396	8.70584	9.92659	8.71451	7.85141	7.85715	45	18.7658	8.6111	6.82405e-07
Q62074;F6QWV4	Protein kinase C iota type	Prkci	0.0501993	0.0326288	0.0298328	0.0439619	0.0263957	0.0387683	0.0300525	0.0380512	0.104404	0.042912	2	0.0366037	0.0508376	0.348055
Q02111	Protein kinase C theta type	Prkcq	0.0177573	0.0148841	0.035049	0.00871073	0.021938	0.127223	0	0.101877	0	0.0874754	2	0.0196678	0.0633152	0.144405
Q02956;Q3V341	Protein kinase C zeta type	Prkcz	0.0726153	0.043616	0.060604	0.0540404	0.0579349	0.0718126	0.0498983	0.0353151	0	0.026607	4	0.0577621	0.0367266	0.140161
												Total		33.3327	21.1052
MAPK
F6VEI7	Mitogen-activated protein kinase 1	Mapk1	0	0	0.0509505	0	0.0204601	0	0	0.230039	0	0	1	0.0142821	0.0460078	0.519381
P63085	Mitogen-activated protein kinase 1	Mapk1	26.1845	28.0351	26.569	25.1293	26.2382	13.2989	14.2916	11.924	12.9318	13.4766	13	26.4312	13.1846	2.04207e-08
Q80W82;Q3TQZ7;Q78GB8;Q8C9D4;E9QN59;Q61831;Q80W80;Q61831-2;A0A0G2JGL2;A0A0G2JG69;A0A0G2JEJ8	Mitogen-activated protein kinase;Mitogen-activated protein kinase 10	Mapk10	3.49359	4.06649	3.72709	3.57931	3.49431	3.09066	1.86387	2.13069	2.33143	2.73917	8	3.67216	2.43116	0.000925649
Q9WUI1	Mitogen-activated protein kinase 11	Mapk11	0.00856305	0.0282767	0.0100635	0.00990632	0.0305722	0	0	0	0	0	3	0.0174763	0	0.00731608
P47811;P47811-4;B2KF35;P47811-2;B2KF34	Mitogen-activated protein kinase 14	Mapk14	0.0371212	0.0591783	0.0553669	0.0552772	0.0419855	0	0	0	0	0	2	0.0497858	0	2.8427e-06
P47811-3	Mitogen-activated protein kinase 14	Mapk14	0.0915053	0.0991715	0.0850628	0.071358	0.104113	0	0	0	0	0.0130775	2	0.0902421	0.0026155	6.91624e-07
Q63844;D3Z3G6;D3Z6D8	Mitogen-activated protein kinase 3;Mitogen-activated protein kinase	Mapk3	4.11098	3.75093	4.09268	3.69872	3.40788	0.47551	0.52706	0.317377	0.450521	0.699503	19	3.81224	0.493994	1.46768e-08
Q91Y86;Q7TSJ7;A6P3E4;G3X8U9;D3Z1Z4	Mitogen-activated protein kinase 8;Mitogen-activated protein kinase	Mapk8	0.42031	0.282651	0.342405	0.316338	0.357833	0.612229	0.526477	0.482379	0.917955	0.701616	8	0.343907	0.648131	0.00541343
Q9WTU6;Q9WTU6-2;Q9WTU6-3;Q9WTU6-4	Mitogen-activated protein kinase 9	Mapk9	0.259773	0.257835	0.239024	0.212824	0.264118	0.183591	0.188681	0.124815	0.179643	0.126902	7	0.246715	0.160726	0.00104475
												Total		34.678	16.9672
C-Jun related proteins
Q9WVI9;Q9WVI9-3;Q9WVI9-5;Q9WVI9-4;Q9WVI9-2	C-Jun-amino-terminal kinase-interacting protein 1	Mapk8ip1	0.0400967	0.0517845	0.0410941	0.0416535	0.0488647	0.0830491	0.0725382	0.0424541	0.0614874	0.0675714	8	0.0446987	0.0654201	0.0198434
Q9ERE9	C-Jun-amino-terminal kinase-interacting protein 2	Mapk8ip2	0.0303367	0.0375428	0.023388	0.0561868	0.0250423	0.0132683	0	0	0	0	6	0.0344993	0.00265366	0.00121976
Q9ESN9;J3QNR6;E9Q6E0;K3W4S4;Q9ESN9-4;Q9ESN9-6;Q9ESN9-2;Q9ESN9-3;E9Q6B6;D3YWH6	C-Jun-amino-terminal kinase-interacting protein 3	Mapk8ip3	0.502426	0.516608	0.412148	0.431133	0.363897	0.644376	0.685202	0.613337	0.703542	0.695399	2	0.445243	0.668371	0.000151474
Q9ESN9-5	C-Jun-amino-terminal kinase-interacting protein 3	Mapk8ip3	0.00245938	0.00209898	0.00278857	0.00201924	0.0028505	0.0275393	0.0152578	0.0256161	0.0108588	0.0112929	1	0.00244334	0.018113	0.00227011
												Total		0.526884	0.754558

## Sheet: Legend
young hipocampus
"neurons" - hippocampal neurons isolated from neonatal mice and cultured for two weeks
